# Supplementary material for: Study of Camellia sinensis diploid and triploid leaf development mechanism based on transcriptome and leaf characteristics
Source: PLoS One. 2023 Feb 17;18(2):e0275652. doi: 10.1371/journal.pone.0275652 (PMC9937487; doi:10.1371/journal.pone.0275652)
Supplement: S1 Table — (XLS) [file pone.0275652.s001.xls]

GeneID	baseMean	log2Fold	pvalue	qvalue	Diff	Nr-ID	Nr-Score	Nr-Evalue	Nr-annotation	Nt-ID	Nt-Score	Nt-Evalue	Nt-annotation	Swissprot-ID	Swissprot-Score	Swissprot-Evalue	Swissprot-annotation	COG-ID	COG-Evalue	COG-Score	COG-Function-Description	KO_id	KEGG-Evalue	KEGG-Score	KEGG-Gene	ko_definition	GO-CellularComponent	GO-MolecularFunction	GO-BiologicalProcess
CL16375.Contig1_All	1921.10652642078	-5.59336374960187	1.05723627666468e-167	1.00105474092272e-162	Down	gi|542688126|ref|YP_008520124.1|	958.362	0	ATP synthase CF1 alpha subunit (chloroplast) [Camellia taliensis] &gt;gi|552539600|ref|YP_008592742.1| ATP synthase CF1 alpha subunit (chloroplast) [Camellia cuspidata] &gt;gi|552540849|ref|YP_008592831.1| ATP synthase CF1 alpha subunit (chloroplast) [Camellia danzaiensis] &gt;gi|552540942|ref|YP_008592918.1| ATP synthase CF1 alpha subunit (chloroplast) [Camellia impressinervis] &gt;gi|552546195|…	gi|537362937|gb|KF156839.1|	7208	0.0	Camellia taliensis voucher HKAS:S.X.Yang3157 chloroplast, complete genome	sp|B1NWD5|ATPA_MANES	937	0.0	ATP synthase subunit alpha, chloroplastic OS=Manihot esculenta GN=atpA PE=3 SV=1	all0005	0.0	717	---	K02111	0.0	rcu:11542288	938	F-type H+-transporting ATPase subunit alpha [EC:3.6.3.14]	GO:0005886//plasma membrane;GO:0045261//proton-transporting ATP synthase complex, catalytic core F(1);GO:0009535//chloroplast thylakoid membrane	GO:0005524//ATP binding;GO:0046933//proton-transporting ATP synthase activity, rotational mechanism;GO:0046961//proton-transporting ATPase activity, rotational mechanism	GO:0015991//ATP hydrolysis coupled proton transport;GO:0015986//ATP synthesis coupled proton transport
CL14989.Contig2_All	4974.39054785538	-5.81835953288162	6.85294099632254e-130	3.24438785588898e-125	Down	gi|731393192|ref|XP_010651371.1|	340.117	2.37154e-91	PREDICTED: transcription initiation factor TFIID subunit 7 [Vitis vinifera]	gi|720005280|ref|XM_010259305.1|	373	1e-99	PREDICTED: Nelumbo nucifera transcription initiation factor TFIID subunit 7 (LOC104597644), transcript variant X2, mRNA	sp|B9DG24|TAF7_ARATH	235	6e-62	Transcription initiation factor TFIID subunit 7 OS=Arabidopsis thaliana GN=TAF7 PE=1 SV=1	SPAC13F5.02c	9e-13	73.9	---	K03132	5e-92	vvi:100258782	340	transcription initiation factor TFIID subunit 7	-	-	-
Unigene22914_All	3540.99597321412	-4.37962734319396	2.11374162751557e-89	6.67139132476464e-85	Down	gi|590636543|ref|XP_007028878.1|	75.8702	1.62645e-12	Uncharacterized protein TCM_024815 [Theobroma cacao] &gt;gi|508717483|gb|EOY09380.1| Uncharacterized protein TCM_024815 [Theobroma cacao]	-	-	-	-	-	-	-	-	-	-	-	-	-	-	-	-	-	GO:0016020//membrane	-	-
CL18782.Contig1_All	2731.49453223439	-3.58918463349424	1.61631432224253e-67	3.82605844789639e-63	Down	gi|976921796|gb|KVI06462.1|	271.937	4.027e-71	Ribosomal protein S19e [Cynara cardunculus var. scolymus]	gi|731425526|ref|XM_002284357.3|	367	5e-98	PREDICTED: Vitis vinifera 40S ribosomal protein S19-3 (LOC100255295), mRNA	sp|Q9FNP8|RS193_ARATH	261	4e-70	40S ribosomal protein S19-3 OS=Arabidopsis thaliana GN=RPS19C PE=2 SV=1	SPBC649.02	4e-38	157	---	K02966	2e-71	eus:EUTSA_v10015994mg	270	small subunit ribosomal protein S19e	GO:0022627//cytosolic small ribosomal subunit	GO:0003735//structural constituent of ribosome	GO:0000028//ribosomal small subunit assembly;GO:0006412//translation
Unigene38511_All	4674.36957064459	-2.4177709492804	2.79243833454156e-63	5.28809632288804e-59	Down	gi|470141476|ref|XP_004306457.1|	225.328	2.55705e-57	PREDICTED: 60S ribosomal protein L30-like [Fragaria vesca subsp. vesca]	gi|210145050|dbj|AK243741.1|	266	9e-68	Glycine max cDNA, clone: GMFL01-01-C03	sp|O49884|RL30_LUPLU	218	5e-57	60S ribosomal protein L30 OS=Lupinus luteus GN=RPL30 PE=3 SV=1	SPAC9G1.03c	6e-36	149	---	K02908	5e-58	fve:101297578	225	large subunit ribosomal protein L30e	-	-	-
Unigene847_All	752.526822443194	-2.28526312879057	4.83799780759373e-54	7.63484434016366e-50	Down	gi|747097131|ref|XP_011096517.1|	178.718	3.86891e-43	PREDICTED: DNA-directed RNA polymerases I and III subunit RPAC2 [Sesamum indicum]	gi|731392010|ref|XM_002281315.2|	206	9e-50	PREDICTED: Vitis vinifera DNA-directed RNA polymerases I and III subunit RPAC2 (LOC100245061), mRNA	sp|Q38859|NRPBB_ARATH	59.3	4e-09	DNA-directed RNA polymerases II, IV and V subunit 11 OS=Arabidopsis thaliana GN=NRPB11 PE=1 SV=1	YNL113w	2e-15	81.6	---	K03020	8e-44	sind:105175682	178	DNA-directed RNA polymerases I and III subunit RPAC2	-	GO:0046983//protein dimerization activity;GO:0003899//DNA-directed RNA polymerase activity;GO:0003677//DNA binding	GO:0006351//transcription, DNA-templated
CL15109.Contig1_All	2184.95471998587	-2.87355378235865	7.21062383717256e-54	9.75350183780745e-50	Down	gi|747058246|ref|XP_011075458.1|	181.8	2.03813e-44	PREDICTED: 10 kDa chaperonin-like [Sesamum indicum]	gi|702279461|ref|XM_010046787.1|	196	5e-47	PREDICTED: Eucalyptus grandis 10 kDa chaperonin-like (LOC104433894), mRNA	sp|Q96539|CH10_BRANA	162	2e-40	10 kDa chaperonin OS=Brassica napus PE=3 SV=1	SPCC550.06c	2e-20	97.1	---	K04078	4e-45	sind:105159929	181	chaperonin GroES	GO:0005759//mitochondrial matrix	GO:0051087//chaperone binding;GO:0051082//unfolded protein binding;GO:0046872//metal ion binding	GO:0051085//chaperone mediated protein folding requiring cofactor;GO:0006986//response to unfolded protein
CL13543.Contig4_All	351.268386464373	-6.79844466318417	5.18923973491281e-53	5.88513019746964e-49	Down	gi|641867700|gb|KDO86384.1|	591.652	4.13036e-167	hypothetical protein CISIN_1g016356mg [Citrus sinensis]	gi|566203317|ref|XM_002320808.2|	256	2e-64	Populus trichocarpa acetylesterase family protein (POPTR_0014s08980g) mRNA, complete cds	sp|Q9M153|GDL61_ARATH	488	4e-138	GDSL esterase/lipase At4g01130 OS=Arabidopsis thaliana GN=At4g01130 PE=2 SV=1	all3634	8e-06	50.8	---	K01206	3e-81	cic:CICLE_v10031741mg	303	alpha-L-fucosidase [EC:3.2.1.51]	GO:0016021//integral component of membrane	GO:0016788//hydrolase activity, acting on ester bonds	-
CL19437.Contig1_All	3068.60715828017	-3.27476582776358	5.5938757342402e-53	5.88513019746964e-49	Down	-	-	-	-	-	-	-	-	-	-	-	-	-	-	-	-	-	-	-	-	-	-	-	-
CL13418.Contig8_All	417.830400189062	-8.55117886046572	1.60221768491455e-52	1.51707583713819e-48	Down	-	-	-	-	-	-	-	-	-	-	-	-	-	-	-	-	-	-	-	-	-	-	-	-
CL13329.Contig1_All	832.619445830161	-7.02292295613767	9.88932383541897e-52	8.51255015164073e-48	Down	gi|13513070|emb|CAA31277.2|	120.553	5.02631e-31	K protein [Spinacia oleracea] &gt;gi|226076|prf||1410212A photosystem II low MW protein	gi|537362937|gb|KF156839.1|	3537	0.0	Camellia taliensis voucher HKAS:S.X.Yang3157 chloroplast, complete genome	sp|Q0ZJ37|PSBK_VITVI	119	5e-27	Photosystem II reaction center protein K OS=Vitis vinifera GN=psbK PE=3 SV=1	-	-	-	-	K02712	3e-26	jcu:7564828	121	photosystem II PsbK protein	GO:0016021//integral component of membrane;GO:0009539//photosystem II reaction center;GO:0009535//chloroplast thylakoid membrane	-	GO:0015979//photosynthesis
CL17546.Contig1_All	488.516280939042	4.60613210186449	1.2482948534236e-51	9.84967054093894e-48	Up	gi|698587612|ref|XP_009779240.1|	1346.64	0	PREDICTED: receptor-like protein kinase HAIKU2 [Nicotiana sylvestris]	gi|971586149|ref|XM_006367020.2|	174	1e-39	PREDICTED: Solanum tuberosum receptor-like protein kinase HAIKU2 (LOC102586596), mRNA	sp|Q9LJM4|IKU2_ARATH	1009	0.0	Receptor-like protein kinase HAIKU2 OS=Arabidopsis thaliana GN=IKU2 PE=1 SV=1	alr0124_1	1e-35	150	---	K00924	0.0	adu:107468343	734		GO:0016021//integral component of membrane	GO:0005524//ATP binding;GO:0004674//protein serine/threonine kinase activity	GO:0006468//protein phosphorylation
CL14692.Contig2_All	545.997181945045	3.3629476696509	2.11076111723499e-51	1.47834170665081e-47	Up	gi|359488087|ref|XP_002266063.2|	1706.42	0	PREDICTED: putative lysine-specific demethylase JMJ16 [Vitis vinifera] &gt;gi|731417232|ref|XP_010660215.1| PREDICTED: putative lysine-specific demethylase JMJ16 [Vitis vinifera] &gt;gi|731417234|ref|XP_010660216.1| PREDICTED: putative lysine-specific demethylase JMJ16 [Vitis vinifera] &gt;gi|731417236|ref|XP_010660217.1| PREDICTED: putative lysine-specific demethylase JMJ16 [Vitis vinifera] &gt;…	gi|645222800|ref|XM_008220104.1|	779	0.0	PREDICTED: Prunus mume probable lysine-specific demethylase JMJ14 (LOC103318696), mRNA	sp|Q8GUI6|JMJ14_ARATH	680	0.0	Probable lysine-specific demethylase JMJ14 OS=Arabidopsis thaliana GN=JMJ14 PE=1 SV=1	-	-	-	-	K11446	0.0	vvi:100243365	1706	histone demethylase JARID1 [EC:1.14.11.-]	-	-	-
CL1196.Contig5_All	495.781860391625	-4.25299275510233	2.18583358607516e-51	1.47834170665081e-47	Down	gi|731415579|ref|XP_010659600.1|	583.563	1.90449e-164	PREDICTED: probable serine/threonine-protein kinase DDB_G0276461 isoform X2 [Vitis vinifera]	gi|731415580|ref|XM_010661299.1|	676	0.0	PREDICTED: Vitis vinifera probable serine/threonine-protein kinase DDB_G0276461 (LOC100258075), transcript variant X3, mRNA	sp|O04202|EIF3F_ARATH	460	2e-129	Eukaryotic translation initiation factor 3 subunit F OS=Arabidopsis thaliana GN=TIF3F1 PE=1 SV=1	YBR059c	4e-41	168	---	K08853	6e-165	sot:102601761	582	AP2-associated kinase [EC:2.7.11.1]	-	GO:0005524//ATP binding;GO:0004672//protein kinase activity	GO:0006468//protein phosphorylation
Unigene22181_All	1307.18269118921	-2.14902344455521	3.36312848116046e-50	2.12294122244773e-46	Down	gi|720091679|ref|XP_010245492.1|	243.432	9.13487e-63	PREDICTED: splicing factor 3B subunit 6-like protein [Nelumbo nucifera]	gi|349717944|emb|FQ381147.1|	391	1e-105	Vitis vinifera clone SS0ACG1YE11	sp|Q9FMP4|SF3B6_ARATH	228	5e-60	Splicing factor 3B subunit 6-like protein OS=Arabidopsis thaliana GN=At5g12190 PE=2 SV=1	ECU02g0530	5e-13	73.2	---	K12833	2e-63	nnu:104589023	243	pre-mRNA branch site protein p14	GO:0005689//U12-type spliceosomal complex;GO:0005686//U2 snRNP;GO:0071011//precatalytic spliceosome;GO:0071013//catalytic step 2 spliceosome;GO:0005684//U2-type spliceosomal complex	GO:0000166//nucleotide binding;GO:0003676//nucleic acid binding	GO:0000398//mRNA splicing, via spliceosome
Unigene27935_All	1907.3961430756	-2.55507008078614	2.06207915990669e-48	1.22031267084328e-44	Down	gi|590717631|ref|XP_007050651.1|	231.876	2.50137e-59	Small nuclear ribonucleoprotein family protein, partial [Theobroma cacao] &gt;gi|508702912|gb|EOX94808.1| Small nuclear ribonucleoprotein family protein, partial [Theobroma cacao]	gi|590717630|ref|XM_007050589.1|	408	1e-111	Theobroma cacao Small nuclear ribonucleoprotein family protein (TCM_046691) mRNA, partial cds	sp|Q9LGE6|LSM4_ORYSJ	56.6	2e-08	Probable U6 snRNA-associated Sm-like protein LSm4 OS=Oryza sativa subsp. japonica GN=Os01g0256900 PE=2 SV=1	SPAC27D7.07c	1e-39	161	---	K11087	5e-60	tcc:TCM_046691	231	small nuclear ribonucleoprotein D1	GO:0030529//ribonucleoprotein complex;GO:0019013//viral nucleocapsid	-	GO:0006396//RNA processing
CL11135.Contig2_All	361.458439609736	5.63129458432661	6.49077091270362e-48	3.61520667435444e-44	Up	gi|590630057|ref|XP_007027163.1|	448.358	3.9863e-124	Aluminum sensitive 3 [Theobroma cacao] &gt;gi|508715768|gb|EOY07665.1| Aluminum sensitive 3 [Theobroma cacao]	gi|590630056|ref|XM_007027101.1|	383	1e-103	Theobroma cacao Aluminum sensitive 3 (TCM_022044) mRNA, complete cds	sp|Q9ZUT3|ALS3_ARATH	422	3e-118	Protein ALUMINUM SENSITIVE 3 OS=Arabidopsis thaliana GN=ALS3 PE=1 SV=1	ybbM	4e-42	171	---	K02069	8e-125	tcc:TCM_022044	448	putative ABC transport system permease protein	GO:0005887//integral component of plasma membrane	GO:0015075//ion transmembrane transporter activity	GO:0034220//ion transmembrane transport;GO:0010044//response to aluminum ion
CL10134.Contig3_All	1798.31157836668	-5.87973457734443	1.56035224113964e-46	8.20797290580821e-43	Down	gi|674965559|emb|CDX67802.1|	139.813	7.29447e-32	BnaA07g18420D [Brassica napus]	gi|330318489|gb|HM003284.1|	680	0.0	Camellia sinensis clone U10BcDNA 1473	sp|O22860|RL38_ARATH	136	1e-32	60S ribosomal protein L38 OS=Arabidopsis thaliana GN=RPL38A PE=3 SV=1	-	-	-	-	K02923	3e-32	vvi:100268138	138	large subunit ribosomal protein L38e	-	-	-
Unigene2536_All	1383.55470525968	-2.01942255947323	1.82579921796165e-45	9.09882235536403e-42	Down	gi|697117479|ref|XP_009612679.1|	153.295	8.74282e-36	PREDICTED: heat shock factor-binding protein 1-like [Nicotiana tomentosiformis]	gi|645233101|ref|XM_008224959.1|	214	2e-52	PREDICTED: Prunus mume heat shock factor-binding protein 1 (LOC103323004), mRNA	-	-	-	-	-	-	-	-	K19765	2e-35	sly:101260116	150	heat shock factor-binding protein 1	-	-	-
CL6839.Contig1_All	937.376730357221	-4.18054810342711	1.00332914189839e-44	4.75006115648954e-41	Down	gi|542688124|ref|YP_008520148.1|	1037.71	0	acetyl-CoA carboxylase carboxyl transferase beta (chloroplast) [Camellia taliensis] &gt;gi|537362684|gb|AGU44489.1| acetyl-CoA carboxylase carboxyl transferase beta (chloroplast) [Camellia taliensis] &gt;gi|537362954|gb|AGU44756.1| acetyl-CoA carboxylase carboxyl transferase beta (chloroplast) [Camellia taliensis]	gi|537362937|gb|KF156839.1|	1.329e+04	0.0	Camellia taliensis voucher HKAS:S.X.Yang3157 chloroplast, complete genome	sp|Q68RZ7|ACCD_PANGI	847	0.0	Acetyl-coenzyme A carboxylase carboxyl transferase subunit beta, chloroplastic OS=Panax ginseng GN=accD PE=3 SV=2	sll0336	1e-79	297	---	K01963	0.0	sot:4099986	847	acetyl-CoA carboxylase carboxyl transferase subunit beta [EC:6.4.1.2]	GO:0009570//chloroplast stroma;GO:0009317//acetyl-CoA carboxylase complex	GO:0016740//transferase activity;GO:0005524//ATP binding;GO:0003989//acetyl-CoA carboxylase activity;GO:0008270//zinc ion binding	GO:2001295//malonyl-CoA biosynthetic process;GO:0006633//fatty acid biosynthetic process
CL4576.Contig14_All	2303.09486450116	-4.2456249414277	1.37643651480632e-44	6.20615561147388e-41	Down	gi|542688112|ref|YP_008520200.1|	1773.44	0	hypothetical chloroplast RF1 (chloroplast) [Camellia taliensis] &gt;gi|537362942|gb|AGU44744.1| hypothetical chloroplast RF1 (chloroplast) [Camellia taliensis]	gi|537362937|gb|KF156839.1|	2.622e+04	0.0	Camellia taliensis voucher HKAS:S.X.Yang3157 chloroplast, complete genome	sp|Q2A7B8|NU4C_SOLLC	926	0.0	NAD(P)H-quinone oxidoreductase chain 4, chloroplastic OS=Solanum lycopersicum GN=ndhD PE=3 SV=1	alr3355	2e-176	620	---	K05575	0.0	mtr:MTR_7g021720	859	NAD(P)H-quinone oxidoreductase subunit 4 [EC:1.6.5.3]	GO:0009507//chloroplast;GO:0016021//integral component of membrane	-	-
Unigene32202_All	1975.21652807403	-6.15161448635943	1.55761671674359e-43	6.70384074734469e-40	Down	gi|944221371|gb|KQK85818.1|	474.167	1.4699e-131	hypothetical protein SETIT_020754mg [Setaria italica]	gi|645929274|gb|KJ485850.1|	3655	0.0	Rhazya stricta mitochondrion, complete genome	sp|Q37680|NU5M_WHEAT	404	1e-112	NADH-ubiquinone oxidoreductase chain 5 OS=Triticum aestivum GN=ND5 PE=3 SV=1	BMEI1147	3e-70	265	---	K03883	1e-112	nnu:28482646	409	NADH-ubiquinone oxidoreductase chain 5 [EC:1.6.5.3]	GO:0070469//respiratory chain;GO:0005743//mitochondrial inner membrane;GO:0016021//integral component of membrane	GO:0008137//NADH dehydrogenase (ubiquinone) activity	GO:0042773//ATP synthesis coupled electron transport
CL18980.Contig1_All	606.684796799414	3.64717913829421	3.3598980599606e-41	1.38319699002361e-37	Up	gi|731389171|ref|XP_010649889.1|	1025	0	PREDICTED: protein TIME FOR COFFEE isoform X4 [Vitis vinifera]	gi|747090458|ref|XM_011094618.1|	157	3e-34	PREDICTED: Sesamum indicum uncharacterized LOC105172990 (LOC105172990), mRNA	sp|Q94KE2|TIC_ARATH	656	0.0	Protein TIME FOR COFFEE OS=Arabidopsis thaliana GN=TIC PE=1 SV=2	HI0990	1e-07	58.2	---	K09566	2e-11	mtr:MTR_3g107660	73.2	peptidyl-prolyl isomerase G (cyclophilin G) [EC:5.2.1.8]!K11294	-	-	-
CL1743.Contig1_All	822.013214465744	3.04303548247442	6.62708956420298e-41	2.61455251031718e-37	Up	gi|225459758|ref|XP_002285900.1|	3566.16	0	PREDICTED: DNA-directed RNA polymerase II subunit 1 [Vitis vinifera]	gi|731427837|ref|XM_002285864.3|	4871	0.0	PREDICTED: Vitis vinifera DNA-directed RNA polymerase II subunit 1 (LOC100264310), mRNA	sp|P18616|NRPB1_ARATH	3328	0.0	DNA-directed RNA polymerase II subunit 1 OS=Arabidopsis thaliana GN=NRPB1 PE=1 SV=3	SPBC28F2.12	0.0	2081	---	K03006	0.0	vvi:100264310	3566	DNA-directed RNA polymerase II subunit RPB1 [EC:2.7.7.6]	-	-	-
CL4088.Contig2_All	1010.03525769929	-7.2509047419345	2.04625657180394e-40	7.75007399031313e-37	Down	gi|828333979|ref|XP_012575066.1|	219.55	3.52679e-73	PREDICTED: uncharacterized protein LOC101494761 [Cicer arietinum]	gi|549531652|gb|KF386162.1|	2256	0.0	Vaccinium macrocarpon mitochondrion, complete genome	sp|P10330|NU5M_OENBE	261	1e-69	NADH-ubiquinone oxidoreductase chain 5 OS=Oenothera berteroana GN=ND5 PE=2 SV=2	CC1939	3e-10	65.9	---	K03883	5e-68	nnu:28482646	260	NADH-ubiquinone oxidoreductase chain 5 [EC:1.6.5.3]	GO:0070469//respiratory chain;GO:0016021//integral component of membrane;GO:0005743//mitochondrial inner membrane	GO:0008137//NADH dehydrogenase (ubiquinone) activity	GO:0042773//ATP synthesis coupled electron transport
CL9808.Contig4_All	145.4694121971	-6.13241415904457	1.12078418408762e-39	4.08163735594309e-36	Down	gi|976922594|gb|KVI06969.1|	78.1814	5.25327e-13	Transposase, Tnp1/En/Spm-like protein [Cynara cardunculus var. scolymus]	-	-	-	-	-	-	-	-	-	-	-	-	-	-	-	-	-	-	-	-
CL4140.Contig2_All	278.926648133782	-3.0939032914506	1.22287318508094e-39	4.28848038528051e-36	Down	gi|590710505|ref|XP_007048847.1|	106.686	1.0518e-21	Phy rapidly regulated 1, putative [Theobroma cacao] &gt;gi|508701108|gb|EOX93004.1| Phy rapidly regulated 1, putative [Theobroma cacao]	gi|727533231|ref|XM_010442863.1|	65.9	1e-07	PREDICTED: Camelina sativa histone acetyltransferase KAT6B-like (LOC104724385), mRNA	sp|Q9SJH0|PAR1_ARATH	78.2	5e-15	Transcription factor PAR1 OS=Arabidopsis thaliana GN=PAR1 PE=1 SV=1	-	-	-	-	-	-	-	-	-	-	-	-
Unigene43327_All	274.102651300105	-6.33755048680249	2.31631951592195e-39	7.83296534587806e-36	Down	gi|976908561|gb|KVH95778.1|	79.337	5.71e-14	hypothetical protein Ccrd_002160 [Cynara cardunculus var. scolymus]	gi|590667715|ref|XM_007037231.1|	87.7	2e-14	Theobroma cacao Uncharacterized protein (TCM_013932) mRNA, complete cds	-	-	-	-	-	-	-	-	K01051	8e-09	tcc:TCM_021251	59.7	pectinesterase [EC:3.1.1.11]	-	-	-
Unigene28073_All	2090.40140022189	-3.20784435267357	6.62342475434782e-39	2.16257102169027e-35	Down	gi|225452130|ref|XP_002262831.1|	222.246	1.92323e-56	PREDICTED: mavicyanin [Vitis vinifera] &gt;gi|296090231|emb|CBI40050.3| unnamed protein product [Vitis vinifera]	gi|743919812|ref|XM_011005635.1|	145	2e-31	PREDICTED: Populus euphratica mavicyanin (LOC105110560), mRNA	sp|Q41001|BCP_PEA	104	5e-23	Blue copper protein OS=Pisum sativum PE=2 SV=1	-	-	-	-	K04733	1e-13	mdm:103419981	77.8	interleukin-1 receptor-associated kinase 4 [EC:2.7.11.1]!K03006	GO:0046658//anchored component of plasma membrane	GO:0009055//electron carrier activity	-
Unigene47254_All	718.659734702323	-5.77293552062373	9.52779001374973e-39	3.00716108413969e-35	Down	gi|763742303|gb|KJB09802.1|	164.081	9.47668e-39	hypothetical protein B456_001G167800 [Gossypium raimondii]	gi|927682185|gb|KR559021.1|	1717	0.0	Heuchera parviflora var. saurensis voucher Folk 97 (OS), complete genome	sp|P10330|NU5M_OENBE	100	2e-21	NADH-ubiquinone oxidoreductase chain 5 OS=Oenothera berteroana GN=ND5 PE=2 SV=2	-	-	-	-	K03883	8e-22	nnu:28482646	105	NADH-ubiquinone oxidoreductase chain 5 [EC:1.6.5.3]	-	-	-
CL1715.Contig4_All	1311.78069490696	-6.98358155822494	1.4745866827765e-38	4.50395853694759e-35	Down	gi|388893387|gb|AFK81477.1|	478.019	2.35486e-132	NADH-plastoquinone oxidoreductase subunit K [Camellia taliensis]	gi|537362937|gb|KF156839.1|	5672	0.0	Camellia taliensis voucher HKAS:S.X.Yang3157 chloroplast, complete genome	sp|Q49KZ4|NDHK_EUCGG	427	3e-119	NAD(P)H-quinone oxidoreductase subunit K, chloroplastic OS=Eucalyptus globulus subsp. globulus GN=ndhK PE=3 SV=2	slr1280	3e-75	283	---	K05582	3e-120	nnu:20834980	435	NAD(P)H-quinone oxidoreductase subunit K [EC:1.6.5.3]	GO:0005886//plasma membrane;GO:0009535//chloroplast thylakoid membrane	GO:0051539//4 iron, 4 sulfur cluster binding;GO:0048038//quinone binding;GO:0005506//iron ion binding;GO:0008137//NADH dehydrogenase (ubiquinone) activity	GO:0006810//transport;GO:0055114//oxidation-reduction process;GO:0019684//photosynthesis, light reaction
CL1407.Contig1_All	607.681459515767	-2.9198163281445	2.44891413898027e-38	7.24618388010893e-35	Down	gi|951042374|ref|XP_014518151.1|	244.202	6.70632e-63	PREDICTED: 40S ribosomal protein S15a-1 [Vigna radiata var. radiata]	gi|658016442|ref|XM_008345342.1|	391	1e-105	PREDICTED: Malus x domestica 40S ribosomal protein S15a-1 (LOC103406344), transcript variant X2, mRNA	sp|P42798|R15A1_ARATH	242	3e-64	40S ribosomal protein S15a-1 OS=Arabidopsis thaliana GN=RPS15AA PE=2 SV=2	YJL190c	2e-52	204	---	K02957	1e-63	vra:106775523	244	small subunit ribosomal protein S15Ae	GO:0005840//ribosome	GO:0003735//structural constituent of ribosome	GO:0006412//translation
CL2335.Contig6_All	673.295888458221	-7.32740457301666	3.80650971499023e-38	1.09219145113202e-34	Down	gi|527209896|gb|EPS74505.1|	136.346	1.70348e-30	hypothetical protein M569_00222, partial [Genlisea aurea]	gi|932283019|gb|CP012614.1|	1007	0.0	Oryza sativa Indica Group cultivar RP Bio-226 chromosome 6 sequence	-	-	-	-	-	-	-	-	-	-	-	-	-	-	-	-
CL3889.Contig2_All	672.924915052308	-2.15739150551079	1.12426310538192e-37	3.13094048224095e-34	Down	gi|731422679|ref|XP_010662206.1|	114.005	4.99222e-24	PREDICTED: DNA-directed RNA polymerases II, IV and V subunit 12 [Vitis vinifera] &gt;gi|747100132|ref|XP_011098141.1| PREDICTED: DNA-directed RNA polymerases II, IV and V subunit 12 [Sesamum indicum] &gt;gi|297738145|emb|CBI27346.3| unnamed protein product [Vitis vinifera] &gt;gi|870859919|gb|KMT11289.1| hypothetical protein BVRB_5g109730 [Beta vulgaris subsp. vulgaris] &gt;gi|902220317|gb|KNA185…	gi|720029947|ref|XM_010267070.1|	167	5e-38	PREDICTED: Nelumbo nucifera DNA-directed RNA polymerases II, IV and V subunit 12 (LOC104603134), mRNA	sp|Q9FLM8|NRPBC_ARATH	106	1e-23	DNA-directed RNA polymerases II, IV and V subunit 12 OS=Arabidopsis thaliana GN=NRPB12 PE=1 SV=1	SPBC19C2.03	4e-13	72.8	---	K03009	1e-24	sind:105176897	114	DNA-directed RNA polymerases I, II, and III subunit RPABC4	GO:0005736//DNA-directed RNA polymerase I complex;GO:0005665//DNA-directed RNA polymerase II, core complex;GO:0005666//DNA-directed RNA polymerase III complex	GO:0001054//RNA polymerase I activity;GO:0001055//RNA polymerase II activity;GO:0003677//DNA binding;GO:0001056//RNA polymerase III activity	GO:0006360//transcription from RNA polymerase I promoter;GO:0006366//transcription from RNA polymerase II promoter;GO:0006383//transcription from RNA polymerase III promoter
CL1426.Contig3_All	311.9382657425	5.44286180359008	1.43384936991781e-37	3.87901318400108e-34	Up	gi|731418730|ref|XP_010660786.1|	1264.6	0	PREDICTED: uncharacterized protein LOC100266440 [Vitis vinifera]	gi|985436570|ref|XM_006469962.2|	389	1e-104	PREDICTED: Citrus sinensis uncharacterized LOC102622816 (LOC102622816), transcript variant X3, mRNA	-	-	-	-	-	-	-	-	-	-	-	-	-	-	-	-
CL4599.Contig1_All	798.669439577018	2.9953909914328	1.64541707702671e-37	4.32772114875975e-34	Up	gi|590601187|ref|XP_007019601.1|	1623.6	0	Gigantea protein isoform 1 [Theobroma cacao] &gt;gi|590601196|ref|XP_007019602.1| Gigantea protein isoform 1 [Theobroma cacao] &gt;gi|508724929|gb|EOY16826.1| Gigantea protein isoform 1 [Theobroma cacao] &gt;gi|508724930|gb|EOY16827.1| Gigantea protein isoform 1 [Theobroma cacao]	gi|731430503|ref|XM_010666760.1|	1368	0.0	PREDICTED: Vitis vinifera protein GIGANTEA (LOC100254197), transcript variant X3, mRNA	sp|Q9SQI2|GIGAN_ARATH	1447	0.0	Protein GIGANTEA OS=Arabidopsis thaliana GN=GI PE=1 SV=2	-	-	-	-	K12124	0.0	tcc:TCM_035715	1623	GIGANTEA	GO:0005654//nucleoplasm	-	GO:0010218//response to far red light;GO:0009637//response to blue light;GO:0010378//temperature compensation of the circadian clock;GO:0042542//response to hydrogen peroxide;GO:0009409//response to cold;GO:0006355//regulation of transcription, DNA-templated;GO:0048578//positive regulation of long-day photoperiodism, flowering
CL1706.Contig10_All	141.494832310658	-6.18007206646231	1.88172821836485e-37	4.81549508335391e-34	Down	gi|661899615|emb|CDO97609.1|	192.586	1.82435e-47	unnamed protein product [Coffea canephora]	-	-	-	-	-	-	-	-	-	-	-	-	K01592	3e-11	mtr:MTR_7g058700	70.1	tyrosine decarboxylase [EC:4.1.1.25]	-	-	-
CL9832.Contig4_All	194.628697912616	-5.86783447105146	2.13938832239781e-37	5.33079270248839e-34	Down	gi|870759086|gb|KMS64936.1|	228.409	1.47627e-58	hypothetical protein BVRB_041110, partial [Beta vulgaris subsp. vulgaris]	gi|511370417|gb|KC784952.1|	402	1e-109	Ulota hutchinsiae mitochondrion, complete genome	-	-	-	-	-	-	-	-	K04733	4e-09	aip:107617965	62.0	interleukin-1 receptor-associated kinase 4 [EC:2.7.11.1]	-	-	-
CL14724.Contig1_All	1561.51897022046	-1.9820162474904	3.95498556030517e-37	9.60209648110397e-34	Down	gi|590724772|ref|XP_007052562.1|	198.749	3.11091e-49	Small nuclear ribonucleoprotein family protein [Theobroma cacao] &gt;gi|508704823|gb|EOX96719.1| Small nuclear ribonucleoprotein family protein [Theobroma cacao]	gi|672119329|ref|XM_008784678.1|	289	7e-75	PREDICTED: Phoenix dactylifera U6 snRNA-associated Sm-like protein LSm7 (LOC103702311), mRNA	sp|O82221|RUXG_ARATH	58.9	4e-09	Probable small nuclear ribonucleoprotein G OS=Arabidopsis thaliana GN=At2g23930 PE=2 SV=1	YFL017w-a	1e-05	49.3	---	K12626	6e-50	tcc:TCM_005909	198	U6 snRNA-associated Sm-like protein LSm7	GO:0019013//viral nucleocapsid;GO:0005732//small nucleolar ribonucleoprotein complex	GO:0003723//RNA binding	GO:0000398//mRNA splicing, via spliceosome
CL10647.Contig10_All	268.010074357685	4.33178127411101	4.30483450112265e-37	1.01901889893325e-33	Up	gi|641868582|gb|KDO87266.1|	1691.4	0	hypothetical protein CISIN_1g000438mg [Citrus sinensis]	gi|985450797|ref|XM_006479876.2|	1275	0.0	PREDICTED: Citrus sinensis ABC transporter C family member 14 (LOC102623173), transcript variant X2, mRNA	sp|Q9LZJ5|AB14C_ARATH	1538	0.0	ABC transporter C family member 14 OS=Arabidopsis thaliana GN=ABCC14 PE=1 SV=1	SPAC3F10.11c	1e-174	612	---	K05666	0.0	vvi:100253698	1670	ATP-binding cassette, subfamily C (CFTR/MRP), member 2	GO:0016021//integral component of membrane	GO:0042626//ATPase activity, coupled to transmembrane movement of substances;GO:0005524//ATP binding	GO:0055085//transmembrane transport
CL11370.Contig1_All	1124.81397591519	-3.51406306479497	8.41876026492884e-37	1.94424081571964e-33	Down	-	-	-	-	-	-	-	-	-	-	-	-	-	-	-	-	-	-	-	-	-	-	-	-
CL16373.Contig2_All	400.793479421275	-2.36945882028063	1.00209123780055e-36	2.25914311767578e-33	Down	gi|703122731|ref|XP_010102642.1|	146.362	2.10559e-33	hypothetical protein L484_010934 [Morus notabilis] &gt;gi|587905652|gb|EXB93792.1| hypothetical protein L484_010934 [Morus notabilis]	gi|658050201|ref|XM_008362593.1|	180	5e-42	PREDICTED: Malus x domestica probable 26S proteasome complex subunit sem1-1 (LOC103424514), mRNA	sp|Q9XIR8|SEM11_ARATH	121	6e-28	Probable 26S proteasome complex subunit sem1-1 OS=Arabidopsis thaliana GN=At1g64750 PE=1 SV=1	-	-	-	-	K10881	5e-34	gmx:100306674	145	26 proteasome complex subunit DSS1	GO:0008541//proteasome regulatory particle, lid subcomplex;GO:0005634//nucleus	-	GO:0006508//proteolysis;GO:0006406//mRNA export from nucleus;GO:0043248//proteasome assembly;GO:0000724//double-strand break repair via homologous recombination
Unigene12423_All	5178.11738380358	-2.44985699244321	1.68883437241933e-36	3.71881328806737e-33	Down	gi|629083667|gb|KCW50112.1|	120.553	5.23188e-26	hypothetical protein EUGRSUZ_K03546, partial [Eucalyptus grandis]	gi|1000975062|ref|XM_015716900.1|	127	4e-26	PREDICTED: Ricinus communis cytochrome c oxidase subunit 5C (LOC8267342), mRNA	sp|Q9LZQ0|CX5C2_ARATH	115	2e-26	Cytochrome c oxidase subunit 5C-2 OS=Arabidopsis thaliana GN=At3g62400 PE=2 SV=1	-	-	-	-	-	-	-	-	-	GO:0005746//mitochondrial respiratory chain;GO:0016021//integral component of membrane	-	-
CL2183.Contig1_All	300.133101553512	-3.19085281447423	1.23469616411433e-35	2.65701002262112e-32	Down	gi|747071401|ref|XP_011082568.1|	355.14	3.8591e-96	PREDICTED: N-alpha-acetyltransferase 20 [Sesamum indicum]	gi|645259293|ref|XM_008237072.1|	523	1e-145	PREDICTED: Prunus mume N-alpha-acetyltransferase 20 (LOC103334131), mRNA	-	-	-	-	SPCC16C4.12	1e-41	169	---	K17972	7e-97	sind:105165296	355	N-terminal acetyltransferase B complex catalytic subunit [EC:2.3.1.254]	-	GO:0008080//N-acetyltransferase activity	-
CL13875.Contig1_All	471.750845319655	-2.3310783123901	3.32506568845486e-35	6.99638155060082e-32	Down	gi|695060411|ref|XP_009418594.1|	186.422	3.35144e-45	PREDICTED: DNA-directed RNA polymerases II, IV and V subunit 8B-like [Musa acuminata subsp. malaccensis]	gi|694388362|ref|XM_009371620.1|	89.7	2e-14	PREDICTED: Pyrus x bretschneideri DNA-directed RNA polymerases II and V subunit 8A-like (LOC103959268), mRNA	sp|O81097|RPB8A_ARATH	166	5e-41	DNA-directed RNA polymerases II and V subunit 8A OS=Arabidopsis thaliana GN=NRPB8A PE=1 SV=1	-	-	-	-	K03016	6e-46	mus:103998751	186	DNA-directed RNA polymerases I, II, and III subunit RPABC3	-	-	-
CL5585.Contig7_All	3852310.68012755	-6.64242499868407	5.83485638370331e-35	1.20104176423333e-31	Down	gi|947068961|gb|KRH17852.1|	442.965	0	hypothetical protein GLYMA_13G021700, partial [Glycine max]	gi|57340790|gb|AY727975.1|	6593	0.0	Camellia sinensis 26S ribosomal RNA gene, partial sequence	-	-	-	-	-	-	-	-	K13171	4e-07	thj:104800686	60.1	serine/arginine repetitive matrix protein 1	-	-	-
CL13183.Contig3_All	355.33812211788	4.77480134395289	3.02700817808784e-34	6.09819779468991e-31	Up	gi|747078281|ref|XP_011086294.1|	992.26	0	PREDICTED: probable galacturonosyltransferase 4 [Sesamum indicum]	gi|731438488|ref|XM_010648782.1|	1017	0.0	PREDICTED: Vitis vinifera probable galacturonosyltransferase 4 (LOC100852446), mRNA	sp|Q93ZX7|GAUT4_ARATH	838	0.0	Probable galacturonosyltransferase 4 OS=Arabidopsis thaliana GN=GAUT4 PE=2 SV=1	SP1765	5e-09	62.0	---	K13648	0.0	sind:105168071	992	alpha-1,4-galacturonosyltransferase [EC:2.4.1.43]	-	-	-
Unigene38343_All	2009.9010523437	-1.94452234564508	3.23413045010392e-34	6.37972657913625e-31	Down	gi|297735432|emb|CBI17872.3|	199.519	1.81371e-49	unnamed protein product [Vitis vinifera]	gi|731408483|ref|XM_002266489.2|	270	6e-69	PREDICTED: Vitis vinifera glutaredoxin-C4 (LOC100241059), mRNA	sp|Q8LFQ6|GRXC4_ARATH	182	3e-46	Glutaredoxin-C4 OS=Arabidopsis thaliana GN=GRXC4 PE=2 SV=2	YDR513w	3e-18	90.9	---	K03676	4e-50	vvi:100241059	199	glutaredoxin 3	-	-	-
Unigene2589_All	1001.25972641477	-2.15134843427753	6.14983376986578e-34	1.188373796599e-30	Down	gi|703063205|ref|XP_010086907.1|	281.567	3.27861e-74	AP-4 complex subunit sigma [Morus notabilis] &gt;gi|587833893|gb|EXB24698.1| AP-4 complex subunit sigma [Morus notabilis]	gi|703063204|ref|XM_010088605.1|	454	1e-124	Morus notabilis AP-4 complex subunit sigma partial mRNA	sp|O82201|AP4S_ARATH	272	2e-73	AP-4 complex subunit sigma OS=Arabidopsis thaliana GN=At2g19790 PE=2 SV=1	SPAP27G11.06c	2e-34	144	---	K12403	3e-74	egr:104436539	279	AP-4 complex subunit sigma-1	-	GO:0008565//protein transporter activity	GO:0015031//protein transport
Unigene42540_All	201.140318520412	-6.61728404140919	7.5422816868941e-34	1.42829696761051e-30	Down	gi|763786428|gb|KJB53424.1|	64.6994	3.55224e-09	hypothetical protein B456_009G172100 [Gossypium raimondii]	gi|147835067|emb|AM460087.2|	60.0	8e-06	Vitis vinifera contig VV78X249875.9, whole genome shotgun sequence	-	-	-	-	-	-	-	-	-	-	-	-	-	-	-	-
CL7670.Contig2_All	592.356723579031	-7.09215868330275	1.87282526049179e-33	3.4770653453907e-30	Down	gi|734387345|gb|KHN25192.1|	65.0846	1.09349e-09	hypothetical protein glysoja_044789 [Glycine soja]	gi|18847|emb|X65991.1|	89.7	4e-15	Humulus japonicus small cytoplasmic RNA 7S (7S RNA gene), clone_lib Z20p >gi|527047924|tpe|HG323777.1| TPA: Humulus japonicus SRP RNA for signal recognition particle RNA	-	-	-	-	-	-	-	-	-	-	-	-	-	-	-	-
CL706.Contig4_All	5751.55261368961	-5.5667904908021	2.05383094098586e-33	3.73978916304207e-30	Down	gi|542688113|ref|YP_008520129.1|	2750.31	0	DNA-directed RNA polymerase beta&apos;&apos; subunit (chloroplast) [Camellia taliensis] &gt;gi|537362673|gb|AGU44478.1| DNA-directed RNA polymerase beta&apos;&apos; subunit (chloroplast) [Camellia taliensis] &gt;gi|537362943|gb|AGU44745.1| DNA-directed RNA polymerase beta&apos;&apos; subunit (chloroplast) [Camellia taliensis]	gi|537362937|gb|KF156839.1|	3.970e+04	0.0	Camellia taliensis voucher HKAS:S.X.Yang3157 chloroplast, complete genome	sp|Q68S16|RPOC2_PANGI	2497	0.0	DNA-directed RNA polymerase subunit beta'' OS=Panax ginseng GN=rpoC2 PE=3 SV=1	sll1787	0.0	976	---	K03046	0.0	sot:4099930	2449	DNA-directed RNA polymerase subunit beta' [EC:2.7.7.6]	GO:0009507//chloroplast	GO:0003899//DNA-directed RNA polymerase activity;GO:0003677//DNA binding	GO:0006351//transcription, DNA-templated
CL19231.Contig1_All	316.139959081825	-7.23828964921045	3.29238520898261e-33	5.88193935656089e-30	Down	-	-	-	-	-	-	-	-	-	-	-	-	-	-	-	-	-	-	-	-	-	-	-	-
CL2119.Contig2_All	195.611796998775	3.01747286812077	1.12959031268361e-32	1.98067385827334e-29	Up	gi|702372070|ref|XP_010061837.1|	552.747	4.2779e-155	PREDICTED: disease resistance RPP8-like protein 3 [Eucalyptus grandis]	-	-	-	-	sp|Q9M667|RPP13_ARATH	246	6e-65	Disease resistance protein RPP13 OS=Arabidopsis thaliana GN=RPP13 PE=2 SV=2	-	-	-	-	K13457	6e-124	pop:POPTR_0007s02470g	446	disease resistance protein RPM1	-	-	-
CL801.Contig14_All	617.789953240565	1.90644352786506	1.16340103826059e-32	2.00286892197714e-29	Up	gi|661880035|emb|CDP16283.1|	1023.85	0	unnamed protein product [Coffea canephora]	gi|731369244|ref|XM_002284868.2|	1271	0.0	PREDICTED: Vitis vinifera microtubule-associated protein 70-2 (LOC100266222), mRNA	sp|Q8L7S4|MP702_ARATH	897	0.0	Microtubule-associated protein 70-2 OS=Arabidopsis thaliana GN=MAP70.2 PE=1 SV=1	ECU06g1100i	6e-50	198	---	K03124	3e-167	tcc:TCM_040769	591	transcription initiation factor TFIIB	-	GO:0008017//microtubule binding	GO:0007010//cytoskeleton organization
Unigene38439_All	1362.5633942474	-2.39321265106604	1.94484623407384e-32	3.2883876878485e-29	Down	gi|976925780|gb|KVI09670.1|	174.866	3.27932e-42	Like-Sm (LSM) domain-containing protein [Cynara cardunculus var. scolymus]	gi|731437293|ref|XM_002272210.3|	307	2e-80	PREDICTED: Vitis vinifera small nuclear ribonucleoprotein F-like (LOC100263985), mRNA	sp|Q9SUM2|RUXF_ARATH	166	1e-41	Probable small nuclear ribonucleoprotein F OS=Arabidopsis thaliana GN=At4g30220 PE=2 SV=1	SPAC2F3.17c	4e-13	73.2	---	K11098	1e-42	pmum:103318976	173	small nuclear ribonucleoprotein F	GO:0071013//catalytic step 2 spliceosome;GO:0005685//U1 snRNP;GO:0005732//small nucleolar ribonucleoprotein complex	GO:0003723//RNA binding	GO:0000398//mRNA splicing, via spliceosome
CL1600.Contig9_All	104.627606289276	-6.6093824999131	7.32494638187815e-32	1.2167892510781e-28	Down	gi|720039179|ref|XP_010268219.1|	572.007	8.32695e-161	PREDICTED: probable disease resistance protein At4g27220 [Nelumbo nucifera]	gi|338815350|gb|HM755762.1|	137	3e-28	Camellia sinensis var. assamica clone 83 microsatellite sequence	sp|Q42484|RPS2_ARATH	217	4e-56	Disease resistance protein RPS2 OS=Arabidopsis thaliana GN=RPS2 PE=1 SV=1	-	-	-	-	K13459	2e-161	nnu:104605237	572	disease resistance protein RPS2	-	-	-
Unigene17866_All	2450.73952890017	-2.38052068220633	7.84800446068493e-32	1.28120025924899e-28	Down	gi|330318662|gb|AEC10991.1|	126.716	1.07452e-27	fiber protein fb11 [Camellia sinensis]	gi|330318661|gb|HM003279.1|	1007	0.0	Camellia sinensis clone U10BcDNA 2091 fiber protein fb11 mRNA, complete cds	-	-	-	-	-	-	-	-	-	-	-	-	-	-	-	-
CL10968.Contig2_All	528.644369300726	-10.0536066529335	8.60103369117864e-32	1.38033470522532e-28	Down	gi|641865423|gb|KDO84108.1|	138.272	3.65237e-31	hypothetical protein CISIN_1g006282mg [Citrus sinensis]	gi|970067919|ref|XM_015205588.1|	145	2e-31	PREDICTED: Solanum pennellii polyadenylate-binding protein 2-like (LOC107007114), mRNA	sp|P42731|PABP2_ARATH	105	3e-23	Polyadenylate-binding protein 2 OS=Arabidopsis thaliana GN=PAB2 PE=1 SV=1	-	-	-	-	K13126	7e-32	cic:CICLE_v10000537mg	138	polyadenylate-binding protein	GO:0005737//cytoplasm	GO:0003723//RNA binding;GO:0000166//nucleotide binding	-
CL13656.Contig4_All	593.589481935906	2.73780298434672	1.54266644153705e-31	2.43448191138962e-28	Up	gi|225440009|ref|XP_002276399.1|	1689.09	0	PREDICTED: ethylene-insensitive protein 2 [Vitis vinifera] &gt;gi|731399338|ref|XP_010653585.1| PREDICTED: ethylene-insensitive protein 2 [Vitis vinifera]	gi|731399339|ref|XM_002276363.2|	561	1e-156	PREDICTED: Vitis vinifera ethylene-insensitive protein 2 (LOC100256742), transcript variant X2, mRNA	sp|Q9S814|EIN2_ARATH	1234	0.0	Ethylene-insensitive protein 2 OS=Arabidopsis thaliana GN=EIN2 PE=1 SV=1	BMEI0569	1e-50	201	---	K14513	0.0	vvi:100256742	1689	ethylene-insensitive protein 2	GO:0016020//membrane	-	GO:0009617//response to bacterium;GO:0098542//defense response to other organism;GO:0009888//tissue development;GO:0009653//anatomical structure morphogenesis;GO:0006810//transport;GO:0009755//hormone-mediated signaling pathway;GO:0006970//response to osmotic stress
CL1479.Contig3_All	265.678626180862	-2.79932285272977	1.63609546535579e-31	2.53959565955211e-28	Down	gi|565358628|ref|XP_006346128.1|	149.828	1.73962e-34	PREDICTED: RPM1-interacting protein 4 isoform X2 [Solanum tuberosum] &gt;gi|970038336|ref|XP_015080508.1| PREDICTED: RPM1-interacting protein 4 isoform X2 [Solanum pennellii]	gi|590605358|ref|XM_007020407.1|	167	7e-38	Theobroma cacao Uncharacterized protein (TCM_030618) mRNA, complete cds	sp|Q8GYN5|RIN4_ARATH	55.8	4e-08	RPM1-interacting protein 4 OS=Arabidopsis thaliana GN=RIN4 PE=1 SV=1	-	-	-	-	K13456	8e-11	pxb:103961091	68.9	RPM1-interacting protein 4	-	-	-
CL21063.Contig1_All	247.072634380157	7.09122276730238	1.97756917431152e-31	3.02013088449775e-28	Up	gi|225435347|ref|XP_002282455.1|	1192.56	0	PREDICTED: putative cyclic nucleotide-gated ion channel 15 [Vitis vinifera] &gt;gi|731392688|ref|XP_010651183.1| PREDICTED: putative cyclic nucleotide-gated ion channel 15 [Vitis vinifera]	gi|590590594|ref|XM_007016718.1|	624	1e-175	Theobroma cacao Cyclic nucleotide-gated channel 15 (TCM_042082) mRNA, complete cds	sp|Q8L7Z0|CNG17_ARATH	761	0.0	Probable cyclic nucleotide-gated ion channel 17 OS=Arabidopsis thaliana GN=CNGC17 PE=2 SV=1	-	-	-	-	K05391	0.0	vvi:100241591	1192	cyclic nucleotide gated channel, other eukaryote	GO:0005887//integral component of plasma membrane	GO:0005249//voltage-gated potassium channel activity	GO:0042391//regulation of membrane potential;GO:0071805//potassium ion transmembrane transport
CL5911.Contig1_All	481.548604232927	-8.74538272303538	2.75426978606063e-31	4.13953633274503e-28	Down	gi|747064418|ref|XP_011078788.1|	270.781	4.22701e-71	PREDICTED: 40S ribosomal protein S5 [Sesamum indicum]	gi|970059538|ref|XM_015201028.1|	391	1e-105	PREDICTED: Solanum pennellii 40S ribosomal protein S5 (LOC107002843), mRNA	sp|O24111|RS5_NICPL	268	2e-72	40S ribosomal protein S5 (Fragment) OS=Nicotiana plumbaginifolia GN=RPS5 PE=2 SV=1	YJR123w	4e-59	226	---	K02989	8e-72	sind:105162467	270	small subunit ribosomal protein S5e	GO:0015935//small ribosomal subunit	GO:0003735//structural constituent of ribosome;GO:0003723//RNA binding	GO:0006412//translation
CL4240.Contig3_All	493.494845052485	7.68931916172155	4.92863353472474e-31	7.2917592948273e-28	Up	gi|137460|sp|P09469.1|VATA_DAUCA	1206.82	0	RecName: Full=V-type proton ATPase catalytic subunit A; Short=V-ATPase subunit A; AltName: Full=V-ATPase 69 kDa subunit; AltName: Full=Vacuolar proton pump subunit alpha &gt;gi|167560|gb|AAA33139.1| 70kD vacuolar H+-ATPase [Daucus carota]	gi|731403973|ref|XM_002267243.3|	1972	0.0	PREDICTED: Vitis vinifera V-type proton ATPase catalytic subunit A (LOC100261512), mRNA	sp|P09469|VATA_DAUCA	1206	0.0	V-type proton ATPase catalytic subunit A OS=Daucus carota PE=1 SV=1	SPAC343.05	0.0	764	---	K02145	0.0	nnu:104611712	1205	V-type H+-transporting ATPase subunit A [EC:3.6.3.14]	GO:0033180//proton-transporting V-type ATPase, V1 domain	GO:0005524//ATP binding;GO:0046961//proton-transporting ATPase activity, rotational mechanism	GO:0046034//ATP metabolic process;GO:0015991//ATP hydrolysis coupled proton transport
CL2178.Contig7_All	304.389295598259	2.48311725063665	5.88971807482712e-31	8.57959762512431e-28	Up	gi|698584721|ref|XP_009778452.1|	1843.17	0	PREDICTED: uncharacterized protein LOC104227816 [Nicotiana sylvestris]	gi|731440051|ref|XM_010648223.1|	860	0.0	PREDICTED: Vitis vinifera protein transport protein SEC16A homolog (LOC100255037), mRNA	-	-	-	-	-	-	-	-	K20353	0.0	pmum:103337159	1800	COPII coat assembly protein SEC16	-	-	-
Unigene8083_All	687.226625423095	-3.37728634093224	6.2963342163734e-31	9.03295002441715e-28	Down	-	-	-	-	-	-	-	-	-	-	-	-	-	-	-	-	-	-	-	-	-	-	-	-
CL11851.Contig4_All	769.472275244029	2.86406540694288	7.86981564658082e-31	1.11218114076441e-27	Up	gi|225459463|ref|XP_002284383.1|	1320.45	0	PREDICTED: oxysterol-binding protein-related protein 1C isoform X1 [Vitis vinifera] &gt;gi|302141870|emb|CBI19073.3| unnamed protein product [Vitis vinifera]	gi|731428199|ref|XM_002284347.2|	1269	0.0	PREDICTED: Vitis vinifera oxysterol-binding protein-related protein 1C (LOC100245477), transcript variant X1, mRNA	sp|Q8L751|ORP1C_ARATH	1226	0.0	Oxysterol-binding protein-related protein 1C OS=Arabidopsis thaliana GN=ORP1C PE=2 SV=1	-	-	-	-	K20456	0.0	vvi:100245477	1320	oxysterol-binding protein 1	-	-	-
Unigene48796_All	1166.86271453991	-2.19431681093158	8.02079048799009e-31	1.1168478943321e-27	Down	gi|802625902|ref|XP_012076406.1|	199.134	2.04197e-49	PREDICTED: enhancer of rudimentary homolog [Jatropha curcas]	gi|985455600|ref|XM_006483469.2|	297	3e-77	PREDICTED: Citrus sinensis enhancer of rudimentary homolog (LOC102619608), mRNA	sp|Q96319|ERH_ARATH	176	2e-44	Enhancer of rudimentary homolog OS=Arabidopsis thaliana GN=At5g10810 PE=3 SV=1	-	-	-	-	K13356	1e-12	tcc:TCM_025012	62.8	alcohol-forming fatty acyl-CoA reductase [EC:1.2.1.84]	-	-	GO:0045747//positive regulation of Notch signaling pathway;GO:0007049//cell cycle;GO:0006221//pyrimidine nucleotide biosynthetic process
CL13875.Contig3_All	687.671077350478	-2.87660989772913	1.01978505603986e-30	1.39941112777088e-27	Down	gi|695060411|ref|XP_009418594.1|	186.422	2.94709e-45	PREDICTED: DNA-directed RNA polymerases II, IV and V subunit 8B-like [Musa acuminata subsp. malaccensis]	gi|694388362|ref|XM_009371620.1|	89.7	2e-14	PREDICTED: Pyrus x bretschneideri DNA-directed RNA polymerases II and V subunit 8A-like (LOC103959268), mRNA	sp|O81097|RPB8A_ARATH	166	4e-41	DNA-directed RNA polymerases II and V subunit 8A OS=Arabidopsis thaliana GN=NRPB8A PE=1 SV=1	-	-	-	-	K03016	6e-46	mus:103998751	186	DNA-directed RNA polymerases I, II, and III subunit RPABC3	-	-	-
CL1711.Contig15_All	1827.6390882276	-6.17964890054001	1.4661474501817e-30	1.98319482097006e-27	Down	gi|357471247|ref|XP_003605908.1|	384.03	2.51281e-104	ribosomal protein L23.1 [Medicago truncatula] &gt;gi|355506963|gb|AES88105.1| ribosomal protein L23.1 [Medicago truncatula]	gi|537362937|gb|KF156839.1|	4799	0.0	Camellia taliensis voucher HKAS:S.X.Yang3157 chloroplast, complete genome	sp|A0A398|RK2B_COFAR	291	2e-78	50S ribosomal protein L2-B, chloroplastic OS=Coffea arabica GN=rpl2-B PE=3 SV=1	all4212	2e-50	199	---	K02886	5e-105	mtr:MTR_4g047920	384	large subunit ribosomal protein L2	GO:0015934//large ribosomal subunit;GO:0009507//chloroplast;GO:0005739//mitochondrion	GO:0016740//transferase activity;GO:0019843//rRNA binding;GO:0003735//structural constituent of ribosome;GO:0000166//nucleotide binding	GO:0006412//translation
CL8029.Contig5_All	122.190649523061	4.29023074051558	2.7730487635285e-30	3.69815345385155e-27	Up	gi|565352279|ref|XP_006343073.1|	1280.39	0	PREDICTED: conserved oligomeric Golgi complex subunit 1 [Solanum tuberosum]	gi|731436697|ref|XM_002265836.3|	383	1e-102	PREDICTED: Vitis vinifera conserved oligomeric Golgi complex subunit 1 (LOC100245242), mRNA	sp|Q9FFW5|PERK8_ARATH	50.4	8e-06	Proline-rich receptor-like protein kinase PERK8 OS=Arabidopsis thaliana GN=PERK8 PE=1 SV=1	-	-	-	-	K20288	0.0	sot:102589293	1280	conserved oligomeric Golgi complex subunit 1	-	-	-
CL6839.Contig5_All	360.211228172774	-5.74788924218992	4.47611062339463e-30	5.88645847898255e-27	Down	gi|542688124|ref|YP_008520148.1|	1037.71	0	acetyl-CoA carboxylase carboxyl transferase beta (chloroplast) [Camellia taliensis] &gt;gi|537362684|gb|AGU44489.1| acetyl-CoA carboxylase carboxyl transferase beta (chloroplast) [Camellia taliensis] &gt;gi|537362954|gb|AGU44756.1| acetyl-CoA carboxylase carboxyl transferase beta (chloroplast) [Camellia taliensis]	gi|537362937|gb|KF156839.1|	7914	0.0	Camellia taliensis voucher HKAS:S.X.Yang3157 chloroplast, complete genome	sp|Q06021|RBL_ALNIN	968	0.0	Ribulose bisphosphate carboxylase large chain OS=Alnus incana GN=rbcL PE=3 SV=1	alr1524	0.0	852	---	K01601	0.0	pmum:103343922	975	ribulose-bisphosphate carboxylase large chain [EC:4.1.1.39]	GO:0009570//chloroplast stroma;GO:0009317//acetyl-CoA carboxylase complex	GO:0016740//transferase activity;GO:0005524//ATP binding;GO:0003989//acetyl-CoA carboxylase activity;GO:0008270//zinc ion binding	GO:2001295//malonyl-CoA biosynthetic process;GO:0006633//fatty acid biosynthetic process
CL5484.Contig1_All	245.682690610982	-2.08013247499319	4.58440827433574e-30	5.94629153238019e-27	Down	gi|661892607|emb|CDP03765.1|	62.3882	7.23807e-09	unnamed protein product [Coffea canephora]	gi|698512169|ref|XM_009802811.1|	93.7	4e-16	PREDICTED: Nicotiana sylvestris 60S ribosomal protein L14-2-like (LOC104246906), mRNA	sp|Q9T043|RL142_ARATH	61.2	2e-10	60S ribosomal protein L14-2 OS=Arabidopsis thaliana GN=RPL14B PE=2 SV=1	-	-	-	-	K02875	3e-09	sind:105163590	61.2	large subunit ribosomal protein L14e	-	-	-
Unigene12008_All	125.271420365301	-2.99950646557074	6.90669810189278e-30	8.83740022264622e-27	Down	gi|743785936|ref|XP_011026407.1|	118.627	4.95407e-25	PREDICTED: uncharacterized protein LOC105127022 [Populus euphratica]	gi|590658067|ref|XM_007034682.1|	153	1e-33	Theobroma cacao Uncharacterized protein (TCM_020613) mRNA, complete cds	-	-	-	-	-	-	-	-	-	-	-	-	-	-	-	-
Unigene7289_All	499.820276313873	-2.72327368723383	8.09470129263501e-30	1.02193984879259e-26	Down	gi|697108934|ref|XP_009608322.1|	136.346	1.0674e-30	PREDICTED: H/ACA ribonucleoprotein complex subunit 3-like protein [Nicotiana tomentosiformis]	gi|720020265|ref|XM_010264048.1|	192	9e-46	PREDICTED: Nelumbo nucifera H/ACA ribonucleoprotein complex subunit 3-like protein (LOC104600895), mRNA	sp|Q93XX8|NOP10_ARATH	116	1e-26	H/ACA ribonucleoprotein complex subunit 3-like protein OS=Arabidopsis thaliana GN=At2g20490 PE=2 SV=2	SPAP27G11.13c	3e-17	86.7	---	K11130	1e-30	cmo:103489864	133	H/ACA ribonucleoprotein complex subunit 3	-	-	-
Unigene38534_All	1113.38406786604	-2.66673935189568	8.96486332275052e-30	1.11690401128678e-26	Down	gi|225431088|ref|XP_002263940.1|	150.984	3.23651e-35	PREDICTED: uncharacterized protein LOC100267639 [Vitis vinifera] &gt;gi|297734986|emb|CBI17348.3| unnamed protein product [Vitis vinifera]	gi|731386729|ref|XM_002263904.3|	236	6e-59	PREDICTED: Vitis vinifera uncharacterized LOC100267639 (LOC100267639), mRNA	-	-	-	-	-	-	-	-	K19366	3e-27	aly:ARALYDRAFT_656390	122	spartin	-	-	-
CL3079.Contig2_All	321.321896927756	-3.92976656423922	1.04929910686872e-29	1.29031084718145e-26	Down	gi|743066317|gb|AJB84617.1|	872.078	0	1-deoxy-D-xylulose-5-phosphate synthase [Camellia sinensis]	gi|743066316|gb|KM519978.1|	2890	0.0	Camellia sinensis 1-deoxy-D-xylulose-5-phosphate synthase (dsx-1) mRNA, complete cds	sp|Q6YU51|DXS2_ORYSJ	679	0.0	Probable 1-deoxy-D-xylulose-5-phosphate synthase 2, chloroplastic OS=Oryza sativa subsp. japonica GN=Os07g0190000 PE=2 SV=1	mlr7474	3e-136	484	---	K01662	0.0	vvi:100247834	778	1-deoxy-D-xylulose-5-phosphate synthase [EC:2.2.1.7]	-	GO:0008661//1-deoxy-D-xylulose-5-phosphate synthase activity	GO:0016114//terpenoid biosynthetic process
CL1832.Contig3_All	757.881107419236	-8.93541596524486	1.15517549894819e-29	1.40229419606934e-26	Down	gi|870765728|gb|KMS65245.1|	72.0182	1.58573e-16	hypothetical protein BVRB_037930, partial [Beta vulgaris subsp. vulgaris]	gi|613433395|gb|KJ410683.1|	735	0.0	Nannochloropsis oceanica strain LAMB0001 chloroplast, partial genome	-	-	-	-	-	-	-	-	-	-	-	-	-	-	-	-
CL4599.Contig8_All	795.705881090807	4.11422903138738	1.17797066437372e-29	1.41186494084671e-26	Up	gi|590601187|ref|XP_007019601.1|	1964.5	0	Gigantea protein isoform 1 [Theobroma cacao] &gt;gi|590601196|ref|XP_007019602.1| Gigantea protein isoform 1 [Theobroma cacao] &gt;gi|508724929|gb|EOY16826.1| Gigantea protein isoform 1 [Theobroma cacao] &gt;gi|508724930|gb|EOY16827.1| Gigantea protein isoform 1 [Theobroma cacao]	gi|731430503|ref|XM_010666760.1|	1368	0.0	PREDICTED: Vitis vinifera protein GIGANTEA (LOC100254197), transcript variant X3, mRNA	sp|Q9SQI2|GIGAN_ARATH	1754	0.0	Protein GIGANTEA OS=Arabidopsis thaliana GN=GI PE=1 SV=2	-	-	-	-	K12124	0.0	tcc:TCM_035715	1964	GIGANTEA	GO:0005654//nucleoplasm	-	GO:0009637//response to blue light;GO:0010378//temperature compensation of the circadian clock;GO:0010218//response to far red light;GO:0042542//response to hydrogen peroxide;GO:0009409//response to cold;GO:0006355//regulation of transcription, DNA-templated;GO:0048578//positive regulation of long-day photoperiodism, flowering
Unigene3581_All	1279.64351234228	-11.8664071209734	1.53530549588441e-29	1.79471526152236e-26	Down	-	-	-	-	-	-	-	-	-	-	-	-	-	-	-	-	-	-	-	-	-	-	-	-
CL4455.Contig3_All	367.698098218801	-2.10373396504423	1.52977403009071e-29	1.79471526152236e-26	Down	gi|720087058|ref|XP_010244034.1|	85.8853	2.77765e-24	PREDICTED: V-type proton ATPase subunit G 1-like [Nelumbo nucifera]	gi|747093367|ref|XM_011096184.1|	133	8e-28	PREDICTED: Sesamum indicum V-type proton ATPase subunit G 1 (LOC105174174), transcript variant X2, mRNA	sp|O82703|VATG2_TOBAC	77.8	3e-23	V-type proton ATPase subunit G 2 OS=Nicotiana tabacum GN=VATG2 PE=3 SV=1	-	-	-	-	K02152	6e-25	nnu:104587944	85.9	V-type H+-transporting ATPase subunit G	GO:0016471//vacuolar proton-transporting V-type ATPase complex	GO:0016820//hydrolase activity, acting on acid anhydrides, catalyzing transmembrane movement of substances	GO:0055085//transmembrane transport;GO:0015992//proton transport
CL4552.Contig7_All	789.607822130009	2.07856466839337	2.24712393755295e-29	2.59477045306266e-26	Up	gi|359472758|ref|XP_002276237.2|	1724.14	0	PREDICTED: uncharacterized protein LOC100242423 [Vitis vinifera] &gt;gi|731371486|ref|XP_010648992.1| PREDICTED: uncharacterized protein LOC100242423 [Vitis vinifera]	gi|731371485|ref|XM_010650690.1|	934	0.0	PREDICTED: Vitis vinifera uncharacterized LOC100242423 (LOC100242423), transcript variant X2, mRNA	sp|Q9FPR3|EDR1_ARATH	191	4e-48	Serine/threonine-protein kinase EDR1 OS=Arabidopsis thaliana GN=EDR1 PE=1 SV=1	YAR019c	2e-22	107	---	K04422	1e-126	lja:Lj0g3v0190659.2	456	mitogen-activated protein kinase kinase kinase 13 [EC:2.7.11.25]!K14510	-	-	-
Unigene48458_All	574.943762793785	-5.89807740424357	2.4366094732504e-29	2.7796723443878e-26	Down	-	-	-	-	-	-	-	-	-	-	-	-	-	-	-	-	-	-	-	-	-	-	-	-
CL16236.Contig2_All	384.717227119219	-2.95259268684671	2.70489156651279e-29	3.04899241508131e-26	Down	gi|296085047|emb|CBI28462.3|	148.288	3.73093e-34	unnamed protein product [Vitis vinifera]	gi|330318492|gb|HM003294.1|	961	0.0	Camellia sinensis clone U10BCDNA 0426	sp|Q8GYN5|RIN4_ARATH	55.1	5e-08	RPM1-interacting protein 4 OS=Arabidopsis thaliana GN=RIN4 PE=1 SV=1	-	-	-	-	K13456	1e-10	atr:18425922	68.2	RPM1-interacting protein 4	-	-	-
Unigene27258_All	523.914546188354	-2.7214214823788	3.40567627367199e-29	3.79376310175184e-26	Down	gi|747042991|ref|XP_011081348.1|	270.396	6.46296e-71	PREDICTED: uncharacterized protein LOC105164398 [Sesamum indicum]	gi|590615251|ref|XM_007023109.1|	244	3e-61	Theobroma cacao SNARE-like superfamily protein isoform 1 (TCM_027156) mRNA, complete cds	-	-	-	-	-	-	-	-	K20472	4e-49	ppp:PHYPADRAFT_174107	195	coatomer subunit zeta	-	-	GO:0006810//transport
CL15234.Contig2_All	539.458338797126	-8.58511412831958	6.28346059089117e-29	6.91809011057118e-26	Down	gi|567890487|ref|XP_006437764.1|	87.4261	3.33473e-16	hypothetical protein CICLE_v10033278mg [Citrus clementina] &gt;gi|557539960|gb|ESR51004.1| hypothetical protein CICLE_v10033278mg [Citrus clementina] &gt;gi|641851266|gb|KDO70137.1| hypothetical protein CISIN_1g035400mg [Citrus sinensis]	gi|720029812|ref|XR_736150.1|	97.6	3e-17	PREDICTED: Nelumbo nucifera uncharacterized LOC104603086 (LOC104603086), ncRNA	-	-	-	-	-	-	-	-	-	-	-	-	-	-	-	-
CL17142.Contig4_All	1734.0576085965	-1.82801549951395	7.29953515853483e-29	7.94441133357504e-26	Down	gi|747092947|ref|XP_011094259.1|	306.22	1.45997e-81	PREDICTED: ubiquitin-conjugating enzyme E2 variant 1D [Sesamum indicum] &gt;gi|661886008|emb|CDP10625.1| unnamed protein product [Coffea canephora]	gi|731401010|ref|XM_003632602.2|	581	1e-162	PREDICTED: Vitis vinifera ubiquitin-conjugating enzyme E2 variant 1D (LOC100244148), mRNA	sp|Q9SVD7|UEV1D_ARATH	289	2e-78	Ubiquitin-conjugating enzyme E2 variant 1D OS=Arabidopsis thaliana GN=UEV1D PE=1 SV=1	-	-	-	-	K10704	3e-82	sind:105174008	306	ubiquitin-conjugating enzyme E2 variant	GO:0005737//cytoplasm;GO:0005634//nucleus	GO:0061630//ubiquitin protein ligase activity;GO:0016874//ligase activity;GO:0031625//ubiquitin protein ligase binding	GO:0006301//postreplication repair;GO:0070534//protein K63-linked ubiquitination
CL10870.Contig2_All	181.205408482197	2.55622758424628	1.57448979617638e-28	1.69411523682679e-25	Up	gi|359473576|ref|XP_002264955.2|	2206.41	0	PREDICTED: pre-mRNA-splicing factor ATP-dependent RNA helicase PRP16 [Vitis vinifera] &gt;gi|731376174|ref|XP_010655515.1| PREDICTED: pre-mRNA-splicing factor ATP-dependent RNA helicase PRP16 [Vitis vinifera] &gt;gi|731376178|ref|XP_010655522.1| PREDICTED: pre-mRNA-splicing factor ATP-dependent RNA helicase PRP16 [Vitis vinifera]	gi|731376181|ref|XM_002264919.3|	2411	0.0	PREDICTED: Vitis vinifera pre-mRNA-splicing factor ATP-dependent RNA helicase PRP16 (LOC100261447), transcript variant X3, mRNA	sp|Q38953|DHX8_ARATH	753	0.0	Probable pre-mRNA-splicing factor ATP-dependent RNA helicase OS=Arabidopsis thaliana GN=At3g26560 PE=1 SV=2	YKR086w	0.0	745	---	K12815	0.0	vvi:100261447	2206	pre-mRNA-splicing factor ATP-dependent RNA helicase DHX38/PRP16 [EC:3.6.4.13]	GO:0005681//spliceosomal complex;GO:0005737//cytoplasm	GO:0004004//ATP-dependent RNA helicase activity;GO:0005524//ATP binding;GO:0044822//poly(A) RNA binding	GO:0000398//mRNA splicing, via spliceosome
CL17072.Contig2_All	268.1844782801	3.4790838540005	2.32359744660667e-28	2.47204660482471e-25	Up	gi|359488862|ref|XP_003633834.1|	2038.46	0	PREDICTED: uncharacterized protein LOC100252575 isoform X2 [Vitis vinifera]	gi|731419237|ref|XM_003633786.2|	950	0.0	PREDICTED: Vitis vinifera uncharacterized LOC100252575 (LOC100252575), transcript variant X5, mRNA	sp|F4J4Y5|MD26A_ARATH	51.6	6e-06	Probable mediator of RNA polymerase II transcription subunit 26a OS=Arabidopsis thaliana GN=MED26A PE=2 SV=1	-	-	-	-	K04733	8e-46	ats:F775_24359	188	interleukin-1 receptor-associated kinase 4 [EC:2.7.11.1]!K12472	-	-	-
CL17281.Contig1_All	193.951697744764	-6.29233908634948	2.81577093252832e-28	2.96237873908196e-25	Down	gi|763786428|gb|KJB53424.1|	64.6994	8.2967e-09	hypothetical protein B456_009G172100 [Gossypium raimondii]	gi|338815331|gb|HM755743.1|	63.9	8e-07	Camellia sinensis var. assamica clone 363839 microsatellite sequence	-	-	-	-	-	-	-	-	-	-	-	-	-	-	-	-
Unigene48774_All	1566.21421594764	-2.26862355965468	3.60982932567738e-28	3.75604724759438e-25	Down	gi|470116382|ref|XP_004294361.1|	270.011	1.00544e-70	PREDICTED: protein LHCP TRANSLOCATION DEFECT [Fragaria vesca subsp. vesca]	gi|731432795|ref|XM_002281405.3|	270	6e-69	PREDICTED: Vitis vinifera protein LHCP TRANSLOCATION DEFECT (LOC100260680), mRNA	sp|Q8VY88|LTD_ARATH	233	2e-61	Protein LHCP TRANSLOCATION DEFECT OS=Arabidopsis thaliana GN=LTD PE=1 SV=1	-	-	-	-	K01802	9e-13	fve:101303016	75.1	peptidylprolyl isomerase [EC:5.2.1.8]	GO:0009941//chloroplast envelope;GO:0009570//chloroplast stroma	-	GO:0006886//intracellular protein transport;GO:0090391//granum assembly
CL8120.Contig8_All	238.410547605092	2.80250623456944	3.72575647431348e-28	3.83453236442224e-25	Up	gi|747073961|ref|XP_011083961.1|	1057.36	0	PREDICTED: signal recognition particle receptor subunit alpha homolog [Sesamum indicum]	gi|731407772|ref|XM_002278020.2|	979	0.0	PREDICTED: Vitis vinifera signal recognition particle receptor subunit alpha homolog (LOC100256941), mRNA	sp|P49971|SR541_SOLLC	129	6e-30	Signal recognition particle 54 kDa protein 1 OS=Solanum lycopersicum PE=3 SV=1	SPBC3B9.03	5e-72	271	---	K13431	0.0	sind:105166339	1057	signal recognition particle receptor subunit alpha	GO:0005785//signal recognition particle receptor complex	GO:0005525//GTP binding;GO:0005047//signal recognition particle binding;GO:0003924//GTPase activity	GO:0006614//SRP-dependent cotranslational protein targeting to membrane
Unigene37078_All	706.867254291022	1.90260086674507	3.82451747327212e-28	3.8938522739166e-25	Up	gi|146216002|gb|ABQ10203.1|	811.987	0	cysteine protease Cp5 [Actinidia deliciosa]	gi|146216001|gb|EF530145.1|	331	4e-87	Actinidia deliciosa cysteine protease Cp5 mRNA, complete cds	sp|P25776|ORYA_ORYSJ	397	2e-110	Oryzain alpha chain OS=Oryza sativa subsp. japonica GN=Os04g0650000 PE=1 SV=2	AF1946_2	1e-18	93.6	---	K16292	4e-113	ppp:PHYPADRAFT_204314	410	KDEL-tailed cysteine endopeptidase [EC:3.4.22.-]	-	GO:0008234//cysteine-type peptidase activity	GO:0006508//proteolysis
Unigene11417_All	315.061318866862	-2.67610653146379	4.76945237388979e-28	4.80425922844818e-25	Down	gi|976903373|gb|KVH91274.1|	135.191	3.29197e-30	Protein of unknown function DUF2346 [Cynara cardunculus var. scolymus]	gi|848910704|ref|XM_012998468.1|	127	5e-26	PREDICTED: Erythranthe guttatus uncharacterized LOC105973450 (LOC105973450), mRNA	-	-	-	-	-	-	-	-	K18187	6e-30	gra:105796690	132	protein PET100, fungi type	GO:0005739//mitochondrion;GO:0016021//integral component of membrane	-	GO:0033617//mitochondrial respiratory chain complex IV assembly
CL1711.Contig17_All	410.528474909418	-5.24617828687082	6.28850121995389e-28	6.2677160685532e-25	Down	gi|542688128|ref|YP_008520120.1|	1011.13	0	maturase K (chloroplast) [Camellia taliensis] &gt;gi|537362688|gb|AGU44493.1| maturase K (chloroplast) [Camellia taliensis] &gt;gi|537362958|gb|AGU44760.1| maturase K (chloroplast) [Camellia taliensis]	gi|537362937|gb|KF156839.1|	9275	0.0	Camellia taliensis voucher HKAS:S.X.Yang3157 chloroplast, complete genome	sp|Q8MA31|MATK_CAMSI	996	0.0	Maturase K OS=Camellia sinensis GN=matK PE=3 SV=1	all4212	4e-50	199	---	K20000	0.0	vvi:4025120	797	maturase K	GO:0009507//chloroplast	GO:0003723//RNA binding	GO:0006397//mRNA processing;GO:0008033//tRNA processing;GO:0008380//RNA splicing
CL11000.Contig2_All	479.760103323353	-11.1051840793776	7.882824238112e-28	7.77492808135284e-25	Down	gi|659127319|ref|XP_008463640.1|	364.385	5.39569e-99	PREDICTED: 40S ribosomal protein S5 [Cucumis melo]	gi|723743860|ref|XM_004250667.2|	478	1e-131	PREDICTED: Solanum lycopersicum 40S ribosomal protein S5 (LOC101266690), mRNA	sp|O65731|RS5_CICAR	351	4e-97	40S ribosomal protein S5 (Fragment) OS=Cicer arietinum GN=RPS5 PE=2 SV=1	YJR123w	6e-76	282	---	K02989	1e-99	cmo:103501740	364	small subunit ribosomal protein S5e	GO:0015935//small ribosomal subunit	GO:0003735//structural constituent of ribosome;GO:0003723//RNA binding	GO:0006412//translation
Unigene8961_All	149.676645624917	6.80032087719462	9.66009644235095e-28	9.42964836845817e-25	Up	gi|920717826|gb|KOM57023.1|	72.4034	6.00107e-11	hypothetical protein LR48_Vigan11g005500 [Vigna angularis]	-	-	-	-	-	-	-	-	-	-	-	-	K20283	2e-06	pmum:103335879	55.1	golgin subfamily A member 4	-	-	-
CL1711.Contig6_All	342.049606488397	-7.28779661888593	1.0657582414227e-27	1.02971821272806e-24	Down	gi|339516196|gb|AEJ82586.1|	440.654	1.58898e-121	cytochrome b6 [Ricinus communis]	gi|537362937|gb|KF156839.1|	4583	0.0	Camellia taliensis voucher HKAS:S.X.Yang3157 chloroplast, complete genome	sp|Q49KW8|CYB6_EUCGG	434	1e-121	Cytochrome b6 OS=Eucalyptus globulus subsp. globulus GN=petB PE=3 SV=1	alr3421	2e-106	385	---	K02635	3e-122	rcu:11542349	440	cytochrome b6	GO:0009535//chloroplast thylakoid membrane;GO:0016021//integral component of membrane	GO:0005506//iron ion binding;GO:0020037//heme binding;GO:0016491//oxidoreductase activity	GO:0022904//respiratory electron transport chain;GO:0015979//photosynthesis
CL14810.Contig2_All	1672.06069707778	-5.01088557697497	1.28983099492516e-27	1.2336256321766e-24	Down	gi|568244541|ref|YP_008963288.1|	176.792	2.55944e-42	ribosomal protein S16 [Camellia oleifera] &gt;gi|671741912|ref|YP_009050570.1| ribosomal protein S16 (chloroplast) [Camellia grandibracteata] &gt;gi|671742000|ref|YP_009050657.1| ribosomal protein S16 (chloroplast) [Camellia leptophylla] &gt;gi|671743301|ref|YP_009050831.1| ribosomal protein S16 (chloroplast) [Camellia pubicosta] &gt;gi|671743389|ref|YP_009050918.1| ribosomal protein S16 (chlorop…	gi|667670671|gb|KJ806281.1|	1697	0.0	Camellia sinensis var. sinensis chloroplast, complete genome	sp|Q332Z6|RR16_LACSA	168	7e-42	30S ribosomal protein S16, chloroplastic OS=Lactuca sativa GN=rps16 PE=3 SV=1	ssr0482	2e-17	89.0	---	K02959	1e-39	sot:4099950	165	small subunit ribosomal protein S16	GO:0009507//chloroplast;GO:0005840//ribosome	GO:0003735//structural constituent of ribosome	GO:0006412//translation
CL19857.Contig3_All	152.926431226661	-2.86200513001525	1.34441223515884e-27	1.2729701689825e-24	Down	gi|147783534|emb|CAN75121.1|	259.996	8.13242e-68	hypothetical protein VITISV_035626 [Vitis vinifera]	gi|731383333|ref|XM_002285111.3|	280	5e-72	PREDICTED: Vitis vinifera EKC/KEOPS complex subunit Tprkb (LOC100262310), mRNA	-	-	-	-	-	-	-	-	K15901	2e-68	tcc:TCM_007059	259	EKC/KEOPS complex subunit CGI121/TPRKB	GO:0005634//nucleus;GO:0005829//cytosol	-	-
CL1538.Contig1_All	2275.70393210458	4.06091738833035	1.87594376688401e-27	1.75866942090277e-24	Up	gi|731402313|ref|XP_010654625.1|	2516.11	0	PREDICTED: ABC transporter G family member 29-like [Vitis vinifera] &gt;gi|297743203|emb|CBI36070.3| unnamed protein product [Vitis vinifera]	gi|731402312|ref|XM_010656323.1|	1156	0.0	PREDICTED: Vitis vinifera ABC transporter G family member 29-like (LOC100248134), mRNA	sp|Q9XIE2|AB36G_ARATH	2228	0.0	ABC transporter G family member 36 OS=Arabidopsis thaliana GN=ABCG36 PE=1 SV=1	YDR406w_3	4e-58	226	---	K05681	3e-60	ppp:PHYPADRAFT_11555	235	ATP-binding cassette, subfamily G (WHITE), member 2	GO:0016021//integral component of membrane;GO:0005886//plasma membrane	GO:0005524//ATP binding;GO:0042626//ATPase activity, coupled to transmembrane movement of substances	GO:0055085//transmembrane transport
CL12502.Contig2_All	73.5749731406409	-4.94858873887339	2.08111689376841e-27	1.93188857062113e-24	Down	-	-	-	-	gi|393716178|dbj|AB623922.1|	167	3e-38	Camellia sinensis DNA, SSR marker, MSE0215	-	-	-	-	-	-	-	-	-	-	-	-	-	-	-	-
Unigene42960_All	1221.19315860331	-2.11760411546667	2.44471515289673e-27	2.24648562325633e-24	Down	gi|330318580|gb|AEC10959.1|	175.252	1.46225e-42	bola-like family protein [Camellia sinensis]	gi|330318579|gb|HM003243.1|	886	0.0	Camellia sinensis clone U10BcDNA 0777 bola-like family protein mRNA, complete cds	-	-	-	-	SPCC4B3.11c	1e-12	71.2	---	K05527	3e-27	osa:4325073	122	BolA protein!K12622	GO:0005634//nucleus;GO:0005737//cytoplasm	-	-
CL3911.Contig1_All	175.125242675088	-7.20714390930412	2.46746620216989e-27	2.24648562325633e-24	Down	-	-	-	-	-	-	-	-	-	-	-	-	-	-	-	-	-	-	-	-	-	-	-	-
Unigene21872_All	243.339529141891	-3.95834107789916	2.6217459166762e-27	2.3642155606324e-24	Down	gi|595808060|ref|XP_007202713.1|	240.736	1.19315e-61	hypothetical protein PRUPE_ppa012786mg [Prunus persica] &gt;gi|462398244|gb|EMJ03912.1| hypothetical protein PRUPE_ppa012786mg [Prunus persica]	gi|731406494|ref|XM_002281517.2|	250	8e-63	PREDICTED: Vitis vinifera 37S ribosomal protein S16, mitochondrial (LOC100245562), mRNA	sp|Q9MUR5|RR16_MESVI	68.6	8e-12	30S ribosomal protein S16, chloroplastic OS=Mesostigma viride GN=rps16 PE=3 SV=1	SMc03859	3e-18	91.3	---	K02959	2e-62	pper:PRUPE_ppa012786mg	240	small subunit ribosomal protein S16	GO:0005739//mitochondrion;GO:0009536//plastid;GO:0015935//small ribosomal subunit	GO:0003735//structural constituent of ribosome	GO:0032543//mitochondrial translation
Unigene135_All	235.516452284509	-2.0692601739437	3.27351603961193e-27	2.92411452572354e-24	Down	gi|659093186|ref|XP_008447412.1|	92.8189	1.75978e-17	PREDICTED: H/ACA ribonucleoprotein complex subunit 3-like protein [Cucumis melo]	gi|720020265|ref|XM_010264048.1|	159	1e-35	PREDICTED: Nelumbo nucifera H/ACA ribonucleoprotein complex subunit 3-like protein (LOC104600895), mRNA	sp|Q93XX8|NOP10_ARATH	81.6	5e-16	H/ACA ribonucleoprotein complex subunit 3-like protein OS=Arabidopsis thaliana GN=At2g20490 PE=2 SV=2	YHR072w-a	2e-10	64.7	---	K11130	1e-19	thj:104814520	97.4	H/ACA ribonucleoprotein complex subunit 3	-	GO:0030515//snoRNA binding	GO:0042254//ribosome biogenesis;GO:0001522//pseudouridine synthesis
CL2073.Contig3_All	1781.95433642551	1.88170500318449	3.75281137099557e-27	3.32092240629987e-24	Up	gi|930246007|gb|ALF45201.1|	1791.55	0	auxin response factor 6 [Camellia sinensis]	gi|930246006|gb|KR093969.1|	4920	0.0	Camellia sinensis auxin response factor 6 mRNA, complete cds	sp|Q9ZTX8|ARFF_ARATH	1278	0.0	Auxin response factor 6 OS=Arabidopsis thaliana GN=ARF6 PE=1 SV=2	-	-	-	-	K14486	0.0	vvi:100254074	657	auxin response factor	GO:0005634//nucleus	GO:0003677//DNA binding	GO:0009734//auxin-activated signaling pathway;GO:0006355//regulation of transcription, DNA-templated
CL3166.Contig5_All	308.260372340849	-6.2596060794429	3.79713587721433e-27	3.32903340435108e-24	Down	gi|944542082|ref|YP_009176005.1|	1561.97	0	photosystem I P700 apoprotein A1 (chloroplast) [Ficus racemosa] &gt;gi|937500939|gb|ALI30698.1| photosystem I P700 apoprotein A1 (chloroplast) [Ficus racemosa]	gi|537362937|gb|KF156839.1|	1.202e+04	0.0	Camellia taliensis voucher HKAS:S.X.Yang3157 chloroplast, complete genome	sp|P06405|PSAA_TOBAC	1552	0.0	Photosystem I P700 chlorophyll a apoprotein A1 OS=Nicotiana tabacum GN=psaA PE=3 SV=2	AGl379	8e-85	315	---	K02689	0.0	sot:4099969	1550	photosystem I P700 chlorophyll a apoprotein A1	GO:0009535//chloroplast thylakoid membrane;GO:0016021//integral component of membrane;GO:0009522//photosystem I	GO:0016168//chlorophyll binding;GO:0016491//oxidoreductase activity;GO:0009055//electron carrier activity;GO:0000287//magnesium ion binding;GO:0051539//4 iron, 4 sulfur cluster binding	GO:0015979//photosynthesis;GO:0018298//protein-chromophore linkage;GO:0055114//oxidation-reduction process
CL10756.Contig3_All	591.292842317179	-2.02558396338056	4.1506577598307e-27	3.60558881327825e-24	Down	gi|802596513|ref|XP_012072292.1|	308.145	4.76932e-82	PREDICTED: ubiquitin-conjugating enzyme E2 variant 1A-like [Jatropha curcas] &gt;gi|643730674|gb|KDP38106.1| hypothetical protein JCGZ_04749 [Jatropha curcas]	gi|731369306|ref|XM_002284933.3|	460	1e-126	PREDICTED: Vitis vinifera ubiquitin-conjugating enzyme E2 variant 1A-like (LOC100264453), mRNA	sp|Q93YP0|UEV1A_ARATH	267	8e-72	Ubiquitin-conjugating enzyme E2 variant 1A OS=Arabidopsis thaliana GN=UEV1A PE=1 SV=1	-	-	-	-	K10704	9e-83	jcu:105634111	308	ubiquitin-conjugating enzyme E2 variant	GO:0005634//nucleus;GO:0005737//cytoplasm	GO:0031625//ubiquitin protein ligase binding;GO:0061630//ubiquitin protein ligase activity	GO:0070534//protein K63-linked ubiquitination;GO:0006301//postreplication repair
CL4552.Contig8_All	569.698278881455	2.14796610753317	8.77554690420314e-27	7.55383121973981e-24	Up	gi|359472758|ref|XP_002276237.2|	1723.75	0	PREDICTED: uncharacterized protein LOC100242423 [Vitis vinifera] &gt;gi|731371486|ref|XP_010648992.1| PREDICTED: uncharacterized protein LOC100242423 [Vitis vinifera]	gi|731371485|ref|XM_010650690.1|	989	0.0	PREDICTED: Vitis vinifera uncharacterized LOC100242423 (LOC100242423), transcript variant X2, mRNA	sp|Q05609|CTR1_ARATH	186	9e-47	Serine/threonine-protein kinase CTR1 OS=Arabidopsis thaliana GN=CTR1 PE=1 SV=1	YAR019c	3e-21	103	---	K04422	1e-125	lja:Lj0g3v0190659.2	453	mitogen-activated protein kinase kinase kinase 13 [EC:2.7.11.25]!K14510	-	-	-
Unigene2548_All	1439.75732532776	-3.74687455817895	9.72747393671599e-27	8.29779817271973e-24	Down	gi|747049172|ref|XP_011070622.1|	179.874	1.34351e-43	PREDICTED: 10 kDa chaperonin-like [Sesamum indicum]	gi|848891928|ref|XM_012990612.1|	153	1e-33	PREDICTED: Erythranthe guttatus 10 kDa chaperonin-like (LOC105966067), mRNA	sp|P34893|CH10_ARATH	158	4e-39	10 kDa chaperonin OS=Arabidopsis thaliana GN=CPN10 PE=3 SV=1	SPCC550.06c	2e-19	94.4	---	K04078	3e-44	sind:105156244	179	chaperonin GroES	-	-	-
Unigene2590_All	359.04440694613	-1.66519638404525	1.18979602490835e-26	1.00586630727207e-23	Down	gi|697149278|ref|XP_009628846.1|	97.8265	5.78277e-19	PREDICTED: uncharacterized protein LOC104119127 [Nicotiana tomentosiformis]	-	-	-	-	-	-	-	-	-	-	-	-	-	-	-	-	-	-	-	-
Unigene11681_All	986.285045819325	1.84650006717423	1.88862056295329e-26	1.58253032410438e-23	Up	gi|731426717|ref|XP_010663711.1|	1969.13	0	PREDICTED: probable serine/threonine protein kinase IREH1 isoform X1 [Vitis vinifera]	gi|731426719|ref|XM_010665410.1|	1750	0.0	PREDICTED: Vitis vinifera probable serine/threonine protein kinase IREH1 (LOC100259538), transcript variant X3, mRNA	sp|P42818|KPK1_ARATH	238	2e-62	Serine/threonine-protein kinase AtPK1/AtPK6 OS=Arabidopsis thaliana GN=ATPK1 PE=1 SV=1	YBL105c_2	3e-50	199	---	K08789	0.0	tcc:TCM_014957	1168	microtubule-associated serine/threonine kinase [EC:2.7.11.1]	-	GO:0005524//ATP binding;GO:0004674//protein serine/threonine kinase activity	GO:0006468//protein phosphorylation
Unigene47605_All	178.845568561583	2.9869365534194	2.36944202899463e-26	1.96800866629285e-23	Up	gi|359487917|ref|XP_002271452.2|	1032.71	0	PREDICTED: acyltransferase-like protein At1g54570, chloroplastic [Vitis vinifera] &gt;gi|731416599|ref|XP_010659957.1| PREDICTED: acyltransferase-like protein At1g54570, chloroplastic [Vitis vinifera]	gi|731416598|ref|XM_010661655.1|	765	0.0	PREDICTED: Vitis vinifera acyltransferase-like protein At1g54570, chloroplastic (LOC100253864), transcript variant X2, mRNA	sp|Q9ZVN2|Y1457_ARATH	849	0.0	Acyltransferase-like protein At1g54570, chloroplastic OS=Arabidopsis thaliana GN=At1g54570 PE=2 SV=1	Rv1920	2e-19	96.7	---	-	-	-	-	-	GO:0010287//plastoglobule	GO:0004144//diacylglycerol O-acyltransferase activity	GO:0019432//triglyceride biosynthetic process;GO:0033306//phytol metabolic process
Unigene17421_All	751.761950946958	-5.95251978675629	2.81615639516828e-26	2.31870073419916e-23	Down	gi|223541121|gb|EEF42677.1|	63.1586	7.08321e-09	conserved hypothetical protein [Ricinus communis]	-	-	-	-	-	-	-	-	-	-	-	-	-	-	-	-	-	-	-	-
CL12735.Contig2_All	293.217639268181	2.24446153473963	3.24672252807499e-26	2.65016525252852e-23	Up	gi|225464529|ref|XP_002272399.1|	1793.48	0	PREDICTED: methyltransferase-like protein 1 [Vitis vinifera]	gi|731423999|ref|XM_002272363.2|	1437	0.0	PREDICTED: Vitis vinifera methyltransferase-like protein 1 (LOC100254343), mRNA	sp|Q94AI4|METL1_ARATH	857	0.0	Methyltransferase-like protein 1 OS=Arabidopsis thaliana GN=EMB1691 PE=2 SV=1	YGL192w	9e-24	111	---	K05925	4e-33	csl:COCSUDRAFT_20697	145	mRNA (2'-O-methyladenosine-N6-)-methyltransferase [EC:2.1.1.62]	GO:0005829//cytosol	GO:0003676//nucleic acid binding;GO:0008168//methyltransferase activity	GO:0032259//methylation;GO:0006139//nucleobase-containing compound metabolic process
CL2642.Contig4_All	1121.7191188052	4.34136645428571	3.54380278899439e-26	2.86793599041643e-23	Up	gi|946725736|gb|ALM30765.1|	1007.67	0	cytochrome P450 704C1-like protein [Camellia sinensis]	gi|946725735|gb|KT007221.1|	3073	0.0	Camellia sinensis cytochrome P450 704C1-like protein mRNA, complete cds	sp|Q50EK3|C04C1_PINTA	503	2e-142	Cytochrome P450 704C1 OS=Pinus taeda GN=CYP704C1 PE=2 SV=1	SMc02579	3e-31	135	---	K20495	2e-119	sita:101775677	431	long-chain fatty acid omega-monooxygenase [EC:1.14.13.205]	GO:0016021//integral component of membrane	GO:0020037//heme binding;GO:0004497//monooxygenase activity;GO:0016705//oxidoreductase activity, acting on paired donors, with incorporation or reduction of molecular oxygen;GO:0005506//iron ion binding	GO:0055114//oxidation-reduction process
CL9832.Contig3_All	361.811700992482	-7.20887912378012	4.51234451886903e-26	3.62081231452231e-23	Down	gi|870835753|gb|KMS94501.1|	167.933	3.79284e-40	hypothetical protein BVRB_020780, partial [Beta vulgaris subsp. vulgaris]	gi|32995694|dbj|AK110485.1|	424	1e-115	Oryza sativa Japonica Group cDNA clone:002-167-B02, full insert sequence	sp|Q3BAI2|YCX91_PHAAO	82.4	3e-16	Uncharacterized protein ORF91 OS=Phalaenopsis aphrodite subsp. formosana PE=4 SV=1	-	-	-	-	-	-	-	-	-	-	-	-
CL8026.Contig1_All	251.890586653195	-5.97548081837677	5.62631481624072e-26	4.47674995538293e-23	Down	gi|720020854|ref|XP_010262541.1|	461.07	2.90745e-128	PREDICTED: uncharacterized protein At5g02240-like [Nelumbo nucifera]	gi|349713273|emb|FQ391441.1|	583	1e-163	Vitis vinifera clone SS0AP1YN12	sp|O80934|Y2766_ARATH	435	1e-122	Uncharacterized protein At2g37660, chloroplastic OS=Arabidopsis thaliana GN=At2g37660 PE=1 SV=2	sll1218	4e-28	123	---	K08956	1e-122	gra:105797721	439	AFG3 family protein [EC:3.4.24.-]!K01256	-	-	-
CL15109.Contig3_All	646.917902985166	-3.4236372233763	6.50105850786273e-26	5.12966021562909e-23	Down	gi|747058246|ref|XP_011075458.1|	181.8	1.94952e-44	PREDICTED: 10 kDa chaperonin-like [Sesamum indicum]	gi|702279461|ref|XM_010046787.1|	200	3e-48	PREDICTED: Eucalyptus grandis 10 kDa chaperonin-like (LOC104433894), mRNA	sp|Q96539|CH10_BRANA	162	2e-40	10 kDa chaperonin OS=Brassica napus PE=3 SV=1	SPCC550.06c	2e-20	97.1	---	K04078	4e-45	sind:105159929	181	chaperonin GroES	GO:0005759//mitochondrial matrix	GO:0051087//chaperone binding;GO:0051082//unfolded protein binding;GO:0046872//metal ion binding	GO:0051085//chaperone mediated protein folding requiring cofactor;GO:0006986//response to unfolded protein
CL6326.Contig3_All	323.449814161627	2.15327496627816	7.66348523392655e-26	5.99689886660801e-23	Up	gi|802647670|ref|XP_012079859.1|	1176.39	0	PREDICTED: conserved oligomeric Golgi complex subunit 2 isoform X2 [Jatropha curcas] &gt;gi|643720669|gb|KDP30933.1| hypothetical protein JCGZ_11309 [Jatropha curcas]	gi|731426801|ref|XM_002279880.3|	906	0.0	PREDICTED: Vitis vinifera conserved oligomeric Golgi complex subunit 2 (LOC100244076), mRNA	sp|Q9C660|PEK10_ARATH	57.4	5e-08	Proline-rich receptor-like protein kinase PERK10 OS=Arabidopsis thaliana GN=PERK10 PE=2 SV=2	BB0597	9e-06	51.2	---	K20289	0.0	jcu:105640212	1170	conserved oligomeric Golgi complex subunit 2	GO:0017119//Golgi transport complex;GO:0016020//membrane	GO:0008565//protein transporter activity	GO:0006891//intra-Golgi vesicle-mediated transport;GO:0007030//Golgi organization;GO:0015031//protein transport
CL14632.Contig1_All	1005.61482652242	2.62320034181851	8.68922958961151e-26	6.74383928624554e-23	Up	gi|747076233|ref|XP_011085179.1|	787.719	0	PREDICTED: reticuline oxidase-like protein [Sesamum indicum]	gi|778661906|ref|XM_004135492.2|	182	3e-42	PREDICTED: Cucumis sativus reticuline oxidase-like protein (LOC101208856), mRNA	sp|Q9SVG4|RETOL_ARATH	505	4e-143	Reticuline oxidase-like protein OS=Arabidopsis thaliana GN=At4g20830 PE=1 SV=2	BS_yvdP	2e-31	135	---	K00279	4e-08	smo:SELMODRAFT_98722	61.2	cytokinin dehydrogenase [EC:1.5.99.12]	-	GO:0050660//flavin adenine dinucleotide binding;GO:0016614//oxidoreductase activity, acting on CH-OH group of donors	GO:0055114//oxidation-reduction process
CL3624.Contig2_All	290.001609119854	2.68773365533651	9.67191482410765e-26	7.44548721167038e-23	Up	gi|225440250|ref|XP_002278728.1|	1048.88	0	PREDICTED: histone-lysine N-methyltransferase, H3 lysine-9 specific SUVH1 [Vitis vinifera]	gi|731399615|ref|XM_002278692.3|	648	0.0	PREDICTED: Vitis vinifera histone-lysine N-methyltransferase, H3 lysine-9 specific SUVH1 (LOC100263685), mRNA	sp|Q93YF5|SUVH1_TOBAC	936	0.0	Histone-lysine N-methyltransferase, H3 lysine-9 specific SUVH1 OS=Nicotiana tabacum GN=SUVH1 PE=1 SV=1	SPBC428.08c	6e-37	154	---	K11420	0.0	vvi:100263685	1048	euchromatic histone-lysine N-methyltransferase [EC:2.1.1.43]	-	-	-
CL888.Contig7_All	506.547562628637	2.29361127612254	1.1059742688274e-25	8.44518384017671e-23	Up	gi|255539873|ref|XP_002511001.1|	67.0106	4.29297e-09	PREDICTED: ankyrin repeat-containing protein At3g12360 [Ricinus communis] &gt;gi|223550116|gb|EEF51603.1| conserved hypothetical protein [Ricinus communis]	-	-	-	-	-	-	-	-	-	-	-	-	-	-	-	-	-	-	-	-
CL19923.Contig1_All	1178.1421586046	-2.13087366770223	1.1895833475285e-25	8.93943562254634e-23	Down	gi|659119064|ref|XP_008459455.1|	234.572	8.10362e-60	PREDICTED: cyclin-B1-2-like [Cucumis melo]	gi|731417958|ref|XM_002283161.3|	129	2e-26	PREDICTED: Vitis vinifera cyclin-B1-2 (LOC100241160), mRNA	sp|Q0DWQ7|CCB12_ORYSJ	102	4e-22	Cyclin-B1-2 OS=Oryza sativa subsp. japonica GN=CYCB1-2 PE=3 SV=1	-	-	-	-	K11599	2e-60	cmo:103498587	234	proteasome maturation protein	GO:0005634//nucleus;GO:0005737//cytoplasm	-	GO:0043248//proteasome assembly
CL14838.Contig2_All	127.681915675307	-4.57773181763013	1.18766204578824e-25	8.93943562254634e-23	Down	gi|703092055|ref|XP_010094520.1|	173.326	1.21091e-41	hypothetical protein L484_024812 [Morus notabilis] &gt;gi|587866836|gb|EXB56274.1| hypothetical protein L484_024812 [Morus notabilis]	-	-	-	-	-	-	-	-	-	-	-	-	-	-	-	-	-	-	-	-
Unigene22576_All	991.430046300943	-6.1841595153917	1.32588972830922e-25	9.88529093029033e-23	Down	gi|667751788|gb|AIG89875.1|	80.1073	8.26106e-14	hypothetical protein (mitochondrion) [Capsicum annuum] &gt;gi|667751893|gb|AIG89980.1| hypothetical protein (mitochondrion) [Capsicum annuum]	gi|340007640|gb|JN098455.1|	107	4e-20	Mimulus guttatus mitochondrion, complete genome	-	-	-	-	-	-	-	-	-	-	-	-	-	-	-	-
CL20095.Contig1_All	1715.86221566498	-2.08289412317142	1.49748580858818e-25	1.10774172868735e-22	Down	gi|720087058|ref|XP_010244034.1|	190.66	8.17501e-47	PREDICTED: V-type proton ATPase subunit G 1-like [Nelumbo nucifera]	gi|731412557|ref|XM_002275014.2|	246	9e-62	PREDICTED: Vitis vinifera V-type proton ATPase subunit G-like (LOC100251261), mRNA	sp|O82702|VATG1_TOBAC	171	7e-43	V-type proton ATPase subunit G 1 OS=Nicotiana tabacum GN=VATG1 PE=1 SV=1	-	-	-	-	K02152	2e-47	nnu:104587944	190	V-type H+-transporting ATPase subunit G	GO:0016471//vacuolar proton-transporting V-type ATPase complex	GO:0016820//hydrolase activity, acting on acid anhydrides, catalyzing transmembrane movement of substances	GO:0055085//transmembrane transport;GO:0015992//proton transport
CL14048.Contig1_All	142.812203284252	3.94438900683356	1.61252744444626e-25	1.18359514422355e-22	Up	gi|566161514|ref|XP_006385562.1|	396.741	1.02853e-108	Expansin-related protein 1 precursor [Populus trichocarpa] &gt;gi|550342689|gb|ERP63359.1| Expansin-related protein 1 precursor [Populus trichocarpa]	gi|1000942900|ref|XM_002531174.2|	226	1e-55	PREDICTED: Ricinus communis expansin-like B1 (LOC8269021), mRNA	sp|O23547|EXLB1_ARATH	307	7e-84	Expansin-like B1 OS=Arabidopsis thaliana GN=EXLB1 PE=2 SV=2	-	-	-	-	K20628	6e-32	ats:F775_29364	139	expansin	GO:0005576//extracellular region	-	GO:0019953//sexual reproduction
CL7077.Contig2_All	147.926331358575	-3.71118499745312	1.98825150559857e-25	1.4481506312239e-22	Down	-	-	-	-	gi|985457912|ref|XR_371296.2|	135	2e-28	PREDICTED: Citrus sinensis uncharacterized LOC102629882 (LOC102629882), ncRNA	-	-	-	-	-	-	-	-	-	-	-	-	-	-	-	-
CL5670.Contig3_All	519.093876527866	-2.65053746783175	2.93269245564981e-25	2.11973219737143e-22	Down	gi|922366995|ref|XP_013455664.1|	341.273	8.05666e-92	trafficking protein particle complex subunit-like protein [Medicago truncatula] &gt;gi|217071594|gb|ACJ84157.1| unknown [Medicago truncatula] &gt;gi|388493118|gb|AFK34625.1| unknown [Medicago truncatula] &gt;gi|388514053|gb|AFK45088.1| unknown [Medicago truncatula] &gt;gi|657387589|gb|KEH29695.1| trafficking protein particle complex subunit-like protein [Medicago truncatula]	gi|985466458|ref|XM_006490550.2|	396	1e-107	PREDICTED: Citrus sinensis trafficking protein particle complex subunit 1 (LOC102623215), mRNA	-	-	-	-	SPBC3B9.12	3e-11	68.6	---	K20300	1e-91	aip:107631966	338	trafficking protein particle complex subunit 1	GO:0005829//cytosol;GO:0030008//TRAPP complex	-	GO:0006810//transport
Unigene1319_All	148.10717487093	-6.05493268698388	2.98880426225925e-25	2.138611656066e-22	Down	-	-	-	-	-	-	-	-	-	-	-	-	-	-	-	-	-	-	-	-	-	-	-	-
CL16886.Contig4_All	1689.53518376134	2.41186760517147	3.00398528036646e-25	2.138611656066e-22	Up	gi|225441573|ref|XP_002281426.1|	1541.17	0	PREDICTED: eukaryotic translation initiation factor 3 subunit C [Vitis vinifera]	gi|731400117|ref|XM_002281390.2|	1197	0.0	PREDICTED: Vitis vinifera eukaryotic translation initiation factor 3 subunit C (LOC100252123), mRNA	sp|Q9XHM1|EIF3C_MEDTR	1287	0.0	Eukaryotic translation initiation factor 3 subunit C OS=Medicago truncatula GN=TIF3C1 PE=2 SV=1	-	-	-	-	K03252	0.0	vvi:100252123	1541	translation initiation factor 3 subunit C	GO:0005852//eukaryotic translation initiation factor 3 complex;GO:0016282//eukaryotic 43S preinitiation complex;GO:0033290//eukaryotic 48S preinitiation complex	GO:0031369//translation initiation factor binding;GO:0003743//translation initiation factor activity	GO:0001731//formation of translation preinitiation complex;GO:0006446//regulation of translational initiation
Unigene6673_All	577.725118152729	3.42283533789753	3.04257805304119e-25	2.14992198156909e-22	Up	gi|225441116|ref|XP_002265257.1|	775.393	0	PREDICTED: UDP-glycosyltransferase 73D1 [Vitis vinifera] &gt;gi|147799194|emb|CAN65772.1| hypothetical protein VITISV_030408 [Vitis vinifera]	gi|731400612|ref|XM_002265221.2|	161	9e-36	PREDICTED: Vitis vinifera UDP-glycosyltransferase 73D1-like (LOC100267430), mRNA	sp|Q9SCP6|U73D1_ARATH	639	0.0	UDP-glycosyltransferase 73D1 OS=Arabidopsis thaliana GN=UGT73D1 PE=3 SV=1	BS_yojK	3e-06	52.4	---	K13496	2e-175	nnu:104587322	616	UDP-glucosyl transferase 73C [EC:2.4.1.-]	GO:0043231//intracellular membrane-bounded organelle	GO:0080043//quercetin 3-O-glucosyltransferase activity;GO:0080044//quercetin 7-O-glucosyltransferase activity	GO:0009813//flavonoid biosynthetic process;GO:0052696//flavonoid glucuronidation
CL2941.Contig2_All	322.716598871404	-2.52628377873223	4.08369629666911e-25	2.86421383367712e-22	Down	gi|225451862|ref|XP_002282212.1|	204.142	5.85302e-51	PREDICTED: biogenesis of lysosome-related organelles complex 1 subunit 2 isoform X1 [Vitis vinifera] &gt;gi|147779652|emb|CAN71738.1| hypothetical protein VITISV_011558 [Vitis vinifera] &gt;gi|298204429|emb|CBI16909.3| unnamed protein product [Vitis vinifera]	gi|731418085|ref|XM_002282176.2|	295	1e-76	PREDICTED: Vitis vinifera biogenesis of lysosome-related organelles complex 1 subunit 2 (LOC100263512), transcript variant X1, mRNA	sp|F4K657|BL1S2_ARATH	149	2e-36	Biogenesis of lysosome-related organelles complex 1 subunit 2 OS=Arabidopsis thaliana GN=BLOS2 PE=1 SV=1	-	-	-	-	K16750	1e-51	vvi:100263512	204	biogenesis of lysosome-related organelles complex 1 subunit 2	-	-	-
CL15118.Contig3_All	291.203514793689	2.79338180632357	5.03466943705358e-25	3.5052405170357e-22	Up	gi|743787126|ref|XP_011030075.1|	932.169	0	PREDICTED: phosphatidate phosphatase PAH2-like isoform X1 [Populus euphratica] &gt;gi|743787129|ref|XP_011030082.1| PREDICTED: phosphatidate phosphatase PAH2-like isoform X1 [Populus euphratica] &gt;gi|743787133|ref|XP_011030091.1| PREDICTED: phosphatidate phosphatase PAH2-like isoform X1 [Populus euphratica] &gt;gi|743787137|ref|XP_011030099.1| PREDICTED: phosphatidate phosphatase PAH2-like isof…	gi|731429218|ref|XM_010666275.1|	686	0.0	PREDICTED: Vitis vinifera phosphatidate phosphatase PAH2 (LOC100266011), transcript variant X3, mRNA	sp|Q9FMN2|PAH2_ARATH	439	5e-123	Phosphatidate phosphatase PAH2 OS=Arabidopsis thaliana GN=PAH2 PE=1 SV=1	YMR165c_1	1e-53	211	---	K15728	0.0	pop:POPTR_0014s03090g	928	phosphatidate phosphatase LPIN [EC:3.1.3.4]	-	-	-
CL1568.Contig32_All	97.6603399648048	-4.29874992075119	5.10819871927891e-25	3.53047375134046e-22	Down	gi|255539761|ref|XP_002510945.1|	166.392	1.22371e-39	PREDICTED: trehalose-phosphate phosphatase A [Ricinus communis] &gt;gi|1000985472|ref|XP_015581627.1| PREDICTED: trehalose-phosphate phosphatase A [Ricinus communis] &gt;gi|1000985474|ref|XP_015581628.1| PREDICTED: trehalose-phosphate phosphatase A [Ricinus communis] &gt;gi|1000985476|ref|XP_015581633.1| PREDICTED: trehalose-phosphate phosphatase A [Ricinus communis] &gt;gi|223550060|gb|EEF51547.…	gi|731423246|ref|XM_010664113.1|	260	5e-66	PREDICTED: Vitis vinifera uncharacterized LOC100251837 (LOC100251837), transcript variant X5, mRNA	sp|Q9SU39|TPPF_ARATH	153	1e-37	Probable trehalose-phosphate phosphatase F OS=Arabidopsis thaliana GN=TPPF PE=2 SV=1	MT3482_2	2e-10	64.3	---	K01087	2e-40	rcu:8266066	166	trehalose 6-phosphate phosphatase [EC:3.1.3.12]	-	GO:0004805//trehalose-phosphatase activity	GO:0005992//trehalose biosynthetic process;GO:0016311//dephosphorylation
Unigene43280_All	157.595810637868	-3.97996988736538	5.65425291839012e-25	3.87955501326585e-22	Down	gi|590702430|ref|XP_007046624.1|	140.198	4.40988e-32	Nucleic acid binding protein, putative [Theobroma cacao] &gt;gi|508698885|gb|EOX90781.1| Nucleic acid binding protein, putative [Theobroma cacao]	gi|985432207|ref|XM_015525090.1|	69.9	7e-09	PREDICTED: Citrus sinensis E3 ubiquitin-protein ligase RHA2A (LOC107174311), mRNA	sp|Q9ZT50|RHA2A_ARATH	65.1	3e-11	E3 ubiquitin-protein ligase RHA2A OS=Arabidopsis thaliana GN=RHA2A PE=1 SV=1	ECU07g0330	2e-07	53.5	---	K16282	7e-12	aip:107619284	70.9	E3 ubiquitin-protein ligase RHA2 [EC:2.3.2.27]!K16283	-	GO:0003824//catalytic activity	GO:0006511//ubiquitin-dependent protein catabolic process;GO:0016567//protein ubiquitination
CL2416.Contig4_All	977.734967412684	2.8911172160085	6.82684377843101e-25	4.65040669067999e-22	Up	gi|590715654|ref|XP_007050256.1|	1015.37	0	Ribophorin II (RPN2) family protein isoform 2 [Theobroma cacao] &gt;gi|508702517|gb|EOX94413.1| Ribophorin II (RPN2) family protein isoform 2 [Theobroma cacao]	gi|731396089|ref|XM_002272540.3|	773	0.0	PREDICTED: Vitis vinifera dolichyl-diphosphooligosaccharide--protein glycosyltransferase subunit 2 (LOC100248126), mRNA	sp|Q93Z16|RPN2_ARATH	899	0.0	Dolichyl-diphosphooligosaccharide--protein glycosyltransferase subunit 2 OS=Arabidopsis thaliana GN=RPN2 PE=2 SV=1	-	-	-	-	K12667	0.0	pper:PRUPE_ppa002285mg	1013	oligosaccharyltransferase complex subunit delta (ribophorin II)	GO:0009505//plant-type cell wall;GO:0005794//Golgi apparatus;GO:0008250//oligosaccharyltransferase complex;GO:0009506//plasmodesma;GO:0016021//integral component of membrane;GO:0005886//plasma membrane;GO:0005774//vacuolar membrane;GO:0005739//mitochondrion	-	GO:0006487//protein N-linked glycosylation
CL5389.Contig5_All	580.633798998729	2.53351878688486	7.94530305271104e-25	5.37363546320713e-22	Up	gi|747088980|ref|XP_011092107.1|	2013.42	0	PREDICTED: topless-related protein 3-like [Sesamum indicum]	gi|731415777|ref|XM_002283121.2|	1350	0.0	PREDICTED: Vitis vinifera topless-related protein 3 (LOC100261303), mRNA	sp|Q84JM4|TPR3_ARATH	1734	0.0	Topless-related protein 3 OS=Arabidopsis thaliana GN=TPR3 PE=1 SV=1	all0283_3	3e-20	100	---	K14963	2e-121	spen:107014302	438	COMPASS component SWD3	-	-	-
CL12812.Contig6_All	337.985324227655	2.38521776790185	8.26752342344568e-25	5.55190583597431e-22	Up	gi|731376968|ref|XP_010656959.1|	1812.35	0	PREDICTED: uncharacterized protein LOC100254102 [Vitis vinifera]	gi|698492792|ref|XM_009794410.1|	184	2e-42	PREDICTED: Nicotiana sylvestris uncharacterized LOC104239698 (LOC104239698), transcript variant X4, mRNA	sp|Q7XYY2|MED25_ARATH	53.9	1e-06	Mediator of RNA polymerase II transcription subunit 25 OS=Arabidopsis thaliana GN=MED25 PE=1 SV=1	YKL032c	3e-07	57.4	---	K18730	0.0	mdm:103452178	1634	PERQ amino acid-rich with GYF domain-containing protein	-	-	-
Unigene23061_All	416.408915722034	-2.74319990001597	9.44428545073665e-25	6.29747614217219e-22	Down	gi|296084828|emb|CBI27710.3|	227.254	4.94732e-58	unnamed protein product [Vitis vinifera]	gi|971551771|ref|XM_006348014.2|	301	1e-78	PREDICTED: Solanum tuberosum uncharacterized LOC102583849 (LOC102583849), transcript variant X2, mRNA	-	-	-	-	-	-	-	-	K06662	7e-28	tcc:TCM_000169	124	cell cycle checkpoint protein	-	-	-
CL5583.Contig1_All	1434.69307970015	-1.91990853301401	9.62304581179998e-25	6.37180220794471e-22	Down	gi|659071329|ref|XP_008459258.1|	231.876	3.03434e-59	PREDICTED: uncharacterized protein LOC103498432 [Cucumis melo]	gi|590576238|ref|XM_007012845.1|	311	2e-81	Theobroma cacao Mitochondrial ATP synthase subunit G protein (TCM_037705) mRNA, complete cds	-	-	-	-	-	-	-	-	K02140	6e-60	cmo:103498432	231	F-type H+-transporting ATPase subunit g	GO:0000276//mitochondrial proton-transporting ATP synthase complex, coupling factor F(o)	GO:0015078//hydrogen ion transmembrane transporter activity	GO:0015986//ATP synthesis coupled proton transport
CL20515.Contig2_All	209.270910660002	-3.32226021200497	9.76612963996528e-25	6.4216371603455e-22	Down	gi|698474633|ref|XP_009784760.1|	102.834	7.56546e-21	PREDICTED: uncharacterized protein LOC104233133 [Nicotiana sylvestris]	gi|719964163|ref|XM_010253590.1|	69.9	7e-09	PREDICTED: Nelumbo nucifera uncharacterized LOC104593632 (LOC104593632), mRNA	-	-	-	-	-	-	-	-	-	-	-	-	-	GO:0016021//integral component of membrane	-	-
Unigene7269_All	1164.19029288049	-2.07477416625212	1.0209088787822e-24	6.66660538595664e-22	Down	gi|593657400|ref|XP_007143205.1|	205.297	1.57754e-51	hypothetical protein PHAVU_007G052700g [Phaseolus vulgaris] &gt;gi|951072801|ref|XP_014491879.1| PREDICTED: cysteine-rich PDZ-binding protein [Vigna radiata var. radiata] &gt;gi|561016395|gb|ESW15199.1| hypothetical protein PHAVU_007G052700g [Phaseolus vulgaris] &gt;gi|920692926|gb|KOM36151.1| hypothetical protein LR48_Vigan02g230100 [Vigna angularis]	gi|694309320|ref|XM_009366312.1|	297	2e-77	PREDICTED: Pyrus x bretschneideri cysteine-rich PDZ-binding protein-like (LOC103954445), mRNA	-	-	-	-	-	-	-	-	-	-	-	-	-	-	-	-
CL702.Contig2_All	977.182723084559	2.10762531635965	1.28934421598661e-24	8.36183879691149e-22	Up	gi|225457723|ref|XP_002277713.1|	2017.28	0	PREDICTED: probable cellulose synthase A catalytic subunit 5 [UDP-forming] [Vitis vinifera] &gt;gi|731427638|ref|XP_010664050.1| PREDICTED: probable cellulose synthase A catalytic subunit 5 [UDP-forming] [Vitis vinifera]	gi|731427637|ref|XM_010665748.1|	1318	0.0	PREDICTED: Vitis vinifera probable cellulose synthase A catalytic subunit 5 [UDP-forming] (LOC100242715), transcript variant X2, mRNA	sp|Q851L8|CESA5_ORYSJ	1872	0.0	Probable cellulose synthase A catalytic subunit 5 [UDP-forming] OS=Oryza sativa subsp. japonica GN=CESA5 PE=2 SV=1	alr3757	3e-18	93.6	---	K10999	0.0	vvi:100242715	2017	cellulose synthase A [EC:2.4.1.12]	GO:0016021//integral component of membrane;GO:0005886//plasma membrane	GO:0016760//cellulose synthase (UDP-forming) activity;GO:0008270//zinc ion binding	GO:0030244//cellulose biosynthetic process;GO:0071555//cell wall organization
CL4552.Contig6_All	376.853075411956	2.69653188674168	1.52164600872665e-24	9.80126353621033e-22	Up	gi|359472758|ref|XP_002276237.2|	1677.14	0	PREDICTED: uncharacterized protein LOC100242423 [Vitis vinifera] &gt;gi|731371486|ref|XP_010648992.1| PREDICTED: uncharacterized protein LOC100242423 [Vitis vinifera]	gi|731371485|ref|XM_010650690.1|	965	0.0	PREDICTED: Vitis vinifera uncharacterized LOC100242423 (LOC100242423), transcript variant X2, mRNA	sp|Q05609|CTR1_ARATH	190	6e-48	Serine/threonine-protein kinase CTR1 OS=Arabidopsis thaliana GN=CTR1 PE=1 SV=1	YAR019c	1e-23	111	---	K04422	2e-125	lja:Lj0g3v0190659.2	452	mitogen-activated protein kinase kinase kinase 13 [EC:2.7.11.25]!K14510	-	-	-
Unigene43487_All	893.564718366485	-2.79520975926386	2.02018777186408e-24	1.29245607680218e-21	Down	gi|460368935|ref|XP_004230320.1|	188.734	4.07532e-46	PREDICTED: uncharacterized protein LOC101253134 [Solanum lycopersicum]	gi|970004050|ref|XM_015207323.1|	228	3e-56	PREDICTED: Solanum pennellii uncharacterized LOC107008333 (LOC107008333), mRNA	-	-	-	-	-	-	-	-	-	-	-	-	-	-	-	-
CL3721.Contig1_All	927.523731197288	-1.75416806004059	2.12826304638031e-24	1.35246117321856e-21	Down	gi|567881981|ref|XP_006433549.1|	130.568	1.27127e-28	hypothetical protein CICLE_v10003144mg [Citrus clementina] &gt;gi|557535671|gb|ESR46789.1| hypothetical protein CICLE_v10003144mg [Citrus clementina] &gt;gi|641812694|gb|KDO37429.1| hypothetical protein CISIN_1g043928mg [Citrus sinensis]	-	-	-	-	-	-	-	-	-	-	-	-	K20777	6e-18	egu:105057386	92.8	exonuclease 3'-5' domain-containing protein 2 [EC:3.1.11.1]	-	-	-
CL1775.Contig3_All	312.349371686105	2.12916521856965	2.23496879798544e-24	1.41080170404033e-21	Up	gi|567881671|ref|XP_006433394.1|	869.766	0	hypothetical protein CICLE_v10000070mg [Citrus clementina] &gt;gi|568836067|ref|XP_006472070.1| PREDICTED: uncharacterized protein LOC102607628 isoform X1 [Citrus sinensis] &gt;gi|557535516|gb|ESR46634.1| hypothetical protein CICLE_v10000070mg [Citrus clementina]	gi|823228160|ref|XM_012591397.1|	165	1e-36	PREDICTED: Gossypium raimondii uncharacterized LOC105770274 (LOC105770274), mRNA	-	-	-	-	-	-	-	-	K17398	0.0	cic:CICLE_v10000070mg	869	DNA (cytosine-5)-methyltransferase 3A [EC:2.1.1.37]	-	-	-
Unigene22252_All	4035.30913210282	-4.07620680299474	3.23040716694578e-24	2.02565783449952e-21	Down	gi|223546663|gb|EEF48161.1|	103.605	7.13055e-21	conserved hypothetical protein [Ricinus communis]	gi|393716182|dbj|AB623926.1|	190	3e-45	Camellia sinensis DNA, SSR marker, MSE0223	sp|O23038|PME8_ARATH	43.9	5e-06	Probable pectinesterase 8 OS=Arabidopsis thaliana GN=PME8 PE=2 SV=2	-	-	-	-	-	-	-	-	-	-	-	-
CL14025.Contig4_All	678.131649747996	-1.84756506452844	3.41218697660268e-24	2.12556800043817e-21	Down	gi|567852943|ref|XP_006419635.1|	548.895	3.1695e-154	hypothetical protein CICLE_v10005640mg [Citrus clementina] &gt;gi|568871920|ref|XP_006489126.1| PREDICTED: E3 ubiquitin-protein ligase MIEL1 isoform X1 [Citrus sinensis] &gt;gi|557521508|gb|ESR32875.1| hypothetical protein CICLE_v10005640mg [Citrus clementina]	gi|802578179|ref|XM_012214006.1|	585	1e-163	PREDICTED: Jatropha curcas RING finger and CHY zinc finger domain-containing protein 1 (LOC105631819), mRNA	-	-	-	-	-	-	-	-	K10144	6e-155	cit:102629227	548	RING finger and CHY zinc finger domain-containing protein 1 [EC:2.3.2.27]	GO:0005634//nucleus;GO:0005737//cytoplasm	GO:0004842//ubiquitin-protein transferase activity;GO:0008134//transcription factor binding;GO:0008270//zinc ion binding	GO:1900425//negative regulation of defense response to bacterium;GO:0016567//protein ubiquitination;GO:1901485//positive regulation of transcription factor catabolic process
CL7227.Contig1_All	119.620990031611	-4.92046702074291	4.26053726914882e-24	2.63668778997794e-21	Down	gi|147769646|emb|CAN63543.1|	148.673	1.42377e-34	hypothetical protein VITISV_035429 [Vitis vinifera]	gi|590563116|ref|XM_007009215.1|	81.8	2e-12	Theobroma cacao NAD(P)-binding Rossmann-fold superfamily protein (TCM_042735) mRNA, complete cds	sp|P50165|TRNH_DATST	141	2e-34	Tropinone reductase homolog OS=Datura stramonium PE=2 SV=1	Ta0205	1e-07	54.7	---	K08081	3e-35	jcu:105636339	148	tropinone reductase I [EC:1.1.1.206]	-	-	-
CL5156.Contig11_All	2119.64998500555	-7.10497066765644	4.99110000109547e-24	3.06874866690731e-21	Down	gi|225436210|ref|XP_002268577.1|	93.2041	7.41213e-18	PREDICTED: glycine-rich protein A3 [Vitis vinifera] &gt;gi|731419871|ref|XP_010661170.1| PREDICTED: glycine-rich protein A3 [Vitis vinifera] &gt;gi|296090184|emb|CBI40003.3| unnamed protein product [Vitis vinifera]	gi|731419870|ref|XM_010662868.1|	65.9	1e-07	PREDICTED: Vitis vinifera glycine-rich protein A3 (LOC100267691), transcript variant X2, mRNA	-	-	-	-	-	-	-	-	-	-	-	-	-	-	-	-
CL3943.Contig3_All	652.576502064594	-8.31900270019254	8.58195656466673e-24	5.22486098262699e-21	Down	gi|970002292|ref|XP_015061437.1|	59.3066	2.97823e-07	PREDICTED: autophagy-related protein 18h-like [Solanum pennellii]	gi|955392110|ref|XM_014772565.1|	61.9	3e-06	PREDICTED: Glycine max autophagy-related protein 18h (LOC100776558), mRNA	-	-	-	-	-	-	-	-	-	-	-	-	-	-	-	-
CL16266.Contig2_All	821.893250027919	4.08476023962981	8.60822416502767e-24	5.22486098262699e-21	Up	gi|1000955526|ref|XP_015577798.1|	454.521	4.99966e-126	PREDICTED: syntaxin-121 [Ricinus communis]	gi|747092909|ref|XM_011095937.1|	190	6e-45	PREDICTED: Sesamum indicum syntaxin-121 (LOC105173994), mRNA	sp|Q9ZSD4|SY121_ARATH	423	1e-118	Syntaxin-121 OS=Arabidopsis thaliana GN=SYP121 PE=1 SV=1	SPCC825.03c	3e-20	98.2	---	K08486	1e-126	rcu:8259763	454	syntaxin 1B/2/3	GO:0016021//integral component of membrane	-	GO:0016192//vesicle-mediated transport
CL6314.Contig3_All	1358.11153384392	1.87296914310489	1.05430035202366e-23	6.35843841603264e-21	Up	gi|743923113|ref|XP_011005638.1|	808.135	0	PREDICTED: apoptotic chromatin condensation inducer in the nucleus-like isoform X1 [Populus euphratica] &gt;gi|743923115|ref|XP_011005639.1| PREDICTED: apoptotic chromatin condensation inducer in the nucleus-like isoform X1 [Populus euphratica]	gi|731397333|ref|XM_010654541.1|	311	7e-81	PREDICTED: Vitis vinifera apoptotic chromatin condensation inducer in the nucleus (LOC100252593), transcript variant X2, mRNA	sp|Q9T0K5|LRX3_ARATH	71.6	3e-12	Leucine-rich repeat extensin-like protein 3 OS=Arabidopsis thaliana GN=LRX3 PE=1 SV=1	SPCC737.08	1e-06	54.7	---	K12875	0.0	tcc:TCM_001192	784	apoptotic chromatin condensation inducer in the nucleus	-	-	-
CL6663.Contig2_All	468.194260081783	2.74314832487983	1.12947854380644e-23	6.76872186068711e-21	Up	gi|359484916|ref|XP_002266859.2|	1434.08	0	PREDICTED: uncharacterized protein LOC100260369 isoform X1 [Vitis vinifera]	gi|985443107|ref|XM_006474059.2|	276	4e-70	PREDICTED: Citrus sinensis chaperone protein ClpB 1 (LOC102616672), mRNA	sp|Q6F2Y7|CLPB1_ORYSJ	89.4	2e-17	Chaperone protein ClpB1 OS=Oryza sativa subsp. japonica GN=CLPB1 PE=2 SV=1	BS_clpE	8e-17	88.6	---	K03695	2e-100	cam:101503259	369	ATP-dependent Clp protease ATP-binding subunit ClpB	-	GO:0016787//hydrolase activity	GO:0019538//protein metabolic process
CL5637.Contig4_All	556.362279164053	-2.16772734941994	1.1816238313418e-23	7.03668138958678e-21	Down	gi|296084563|emb|CBI25584.3|	209.149	4.66997e-53	unnamed protein product [Vitis vinifera]	gi|645260031|ref|XM_008237421.1|	313	2e-82	PREDICTED: Prunus mume 60S ribosomal protein L14-1 (LOC103334449), mRNA	sp|Q9T043|RL142_ARATH	186	4e-48	60S ribosomal protein L14-2 OS=Arabidopsis thaliana GN=RPL14B PE=2 SV=1	SPAC1805.13	4e-20	95.1	---	K02875	2e-53	pmum:103334449	207	large subunit ribosomal protein L14e	GO:0005840//ribosome	GO:0003735//structural constituent of ribosome	GO:0006412//translation
Unigene22871_All	349.275410897844	-2.79504879617666	1.2355697584726e-23	7.31194738442103e-21	Down	gi|920695416|gb|KOM38641.1|	94.3597	5.00502e-18	hypothetical protein LR48_Vigan03g202300 [Vigna angularis]	gi|823131578|ref|XM_012603062.1|	103	6e-19	PREDICTED: Gossypium raimondii uncharacterized LOC105779302 (LOC105779302), mRNA	-	-	-	-	-	-	-	-	-	-	-	-	-	GO:0016021//integral component of membrane	-	-
Unigene28196_All	262.669560143052	-2.00894989459867	1.57591792102096e-23	9.26815927141555e-21	Down	gi|703161866|ref|XP_010112904.1|	136.732	9.28235e-31	Cold-inducible RNA-binding protein [Morus notabilis] &gt;gi|587948820|gb|EXC35053.1| Cold-inducible RNA-binding protein [Morus notabilis]	gi|731392295|ref|XM_002284287.2|	119	1e-23	PREDICTED: Vitis vinifera glycine-rich RNA-binding protein 4, mitochondrial (LOC100263981), mRNA	sp|Q03251|RBG8_ARATH	61.2	6e-10	Glycine-rich RNA-binding protein 8 OS=Arabidopsis thaliana GN=RBG8 PE=1 SV=1	all2777	6e-09	59.3	---	K13195	7e-26	sot:102588861	118	cold-inducible RNA-binding protein	-	GO:0003676//nucleic acid binding;GO:0000166//nucleotide binding	-
CL832.Contig2_All	1005.99945125415	-4.86501032785813	1.79291139658034e-23	1.04792350923831e-20	Down	-	-	-	-	-	-	-	-	-	-	-	-	-	-	-	-	-	-	-	-	-	-	-	-
CL4142.Contig14_All	515.168052438889	-4.59469106078527	2.14743994918607e-23	1.24743864434744e-20	Down	-	-	-	-	gi|338815331|gb|HM755743.1|	63.9	2e-06	Camellia sinensis var. assamica clone 363839 microsatellite sequence	-	-	-	-	-	-	-	-	-	-	-	-	-	-	-	-
CL1865.Contig28_All	306.504587576809	-3.84700369094165	2.21956843206991e-23	1.28147595462787e-20	Down	-	-	-	-	-	-	-	-	-	-	-	-	-	-	-	-	-	-	-	-	-	-	-	-
CL4260.Contig2_All	271.364804054192	-2.98345764096534	2.30567543259529e-23	1.32312232733768e-20	Down	gi|641847715|gb|KDO66594.1|	104.76	6.58658e-21	hypothetical protein CISIN_1g036283mg, partial [Citrus sinensis]	gi|698484549|ref|XM_009790777.1|	87.7	5e-14	PREDICTED: Nicotiana sylvestris probable GTP-binding protein OBGM, mitochondrial (LOC104236768), transcript variant X4, mRNA	-	-	-	-	-	-	-	-	K00844	4e-07	cmo:103498127	56.6	hexokinase [EC:2.7.1.1]	-	-	-
Unigene38009_All	7146.30112989113	-2.93763683418698	2.64340548854934e-23	1.50779212101677e-20	Down	gi|330318594|gb|AEC10964.1|	171.014	3.97387e-41	40S ribosomal protein s21e [Camellia sinensis]	gi|330318593|gb|HM003248.1|	1023	0.0	Camellia sinensis clone U10BCDNA 1037 40S ribosomal protein s21e mRNA, complete cds	sp|Q3E902|RS212_ARATH	149	1e-36	40S ribosomal protein S21-2 OS=Arabidopsis thaliana GN=RPS21C PE=1 SV=2	-	-	-	-	K02971	3e-39	pop:POPTR_0013s01830g	162	small subunit ribosomal protein S21e	GO:0022627//cytosolic small ribosomal subunit	GO:0003735//structural constituent of ribosome	GO:0000447//endonucleolytic cleavage in ITS1 to separate SSU-rRNA from 5.8S rRNA and LSU-rRNA from tricistronic rRNA transcript (SSU-rRNA, 5.8S rRNA, LSU-rRNA);GO:0000461//endonucleolytic cleavage to generate mature 3'-end of SSU-rRNA from (SSU-rRNA, 5.8S rRNA, LSU-rRNA);GO:0006412//translation
CL286.Contig7_All	454.082080661187	-6.5712063867457	2.70571452839625e-23	1.53409153195046e-20	Down	gi|527209896|gb|EPS74505.1|	253.062	2.34596e-65	hypothetical protein M569_00222, partial [Genlisea aurea]	gi|667670671|gb|KJ806281.1|	1320	0.0	Camellia sinensis var. sinensis chloroplast, complete genome	-	-	-	-	-	-	-	-	K01810	2e-12	ats:F775_29851	74.7	glucose-6-phosphate isomerase [EC:5.3.1.9]!K04733	-	-	-
CL981.Contig7_All	296.011147587142	-6.56942094345192	2.82522965780919e-23	1.5923196153531e-20	Down	gi|763786428|gb|KJB53424.1|	64.6994	5.4641e-09	hypothetical protein B456_009G172100 [Gossypium raimondii]	gi|802759041|ref|XM_012233939.1|	60.0	1e-05	PREDICTED: Jatropha curcas protein LIGHT-DEPENDENT SHORT HYPOCOTYLS 1 (LOC105647739), mRNA	-	-	-	-	-	-	-	-	-	-	-	-	-	-	-	-
CL8951.Contig1_All	1743.69862263751	-3.21321271294103	2.99696424205365e-23	1.6791157172964e-20	Down	gi|566176261|ref|XP_006381558.1|	151.369	3.11021e-35	hypothetical protein POPTR_0006s13850g [Populus trichocarpa] &gt;gi|743847658|ref|XP_011028034.1| PREDICTED: DNA-directed RNA polymerases I, II, and III subunit RPABC5 [Populus euphratica] &gt;gi|743893319|ref|XP_011039912.1| PREDICTED: DNA-directed RNA polymerases I, II, and III subunit RPABC5 [Populus euphratica] &gt;gi|118486243|gb|ABK94963.1| unknown [Populus trichocarpa] &gt;gi|550336264|gb|…	gi|160954660|emb|CU225089.1|	238	2e-59	Populus EST from leave	sp|Q9SYA6|RPBAL_ARATH	141	3e-34	DNA-directed RNA polymerase subunit 10-like protein OS=Arabidopsis thaliana GN=NRPB10L PE=3 SV=1	SPAC1B3.12c	2e-26	117	---	K03007	6e-36	pop:POPTR_0006s13850g	151	DNA-directed RNA polymerases I, II, and III subunit RPABC5	GO:0005665//DNA-directed RNA polymerase II, core complex;GO:0005666//DNA-directed RNA polymerase III complex;GO:0005736//DNA-directed RNA polymerase I complex	GO:0001054//RNA polymerase I activity;GO:0008270//zinc ion binding;GO:0001055//RNA polymerase II activity;GO:0003677//DNA binding;GO:0001056//RNA polymerase III activity	GO:0006366//transcription from RNA polymerase II promoter;GO:0006360//transcription from RNA polymerase I promoter;GO:0006383//transcription from RNA polymerase III promoter
CL5243.Contig5_All	599.870765754203	3.99870467098597	3.70233662126344e-23	2.06211438424089e-20	Up	gi|645246699|ref|XP_008229476.1|	663.3	0	PREDICTED: UDP-glycosyltransferase 85A5-like isoform X2 [Prunus mume]	gi|657976338|ref|XM_008381831.1|	167	1e-37	PREDICTED: Malus x domestica UDP-glycosyltransferase 85A5-like (LOC103443043), mRNA	sp|Q9LMF1|U85A3_ARATH	530	1e-150	UDP-glycosyltransferase 85A3 OS=Arabidopsis thaliana GN=UGT85A3 PE=2 SV=2	-	-	-	-	K13030	1e-106	sbi:SORBI_01g001220	388	cyanohydrin beta-glucosyltransferase [EC:2.4.1.85]!K00699	-	-	-
CL9253.Contig6_All	1360.77094087237	-3.23437274564467	3.94100898150648e-23	2.18221272761943e-20	Down	-	-	-	-	-	-	-	-	-	-	-	-	-	-	-	-	-	-	-	-	-	-	-	-
Unigene21982_All	84.1508035355723	-5.08390485253419	4.06917287438235e-23	2.24007966734748e-20	Down	-	-	-	-	-	-	-	-	-	-	-	-	-	-	-	-	-	-	-	-	-	-	-	-
Unigene17624_All	1010.05309600601	-2.26717074687818	4.31529236756561e-23	2.36183683881686e-20	Down	gi|661885420|emb|CDP10931.1|	186.422	6.86103e-46	unnamed protein product [Coffea canephora]	gi|848911138|ref|XM_012998597.1|	268	2e-68	PREDICTED: Erythranthe guttatus mitochondrial import inner membrane translocase subunit Tim9-like (LOC105973561), mRNA	sp|Q9XGX7|TIM9_ORYSJ	180	5e-46	Mitochondrial import inner membrane translocase subunit Tim9 OS=Oryza sativa subsp. japonica GN=TIM9 PE=3 SV=2	-	-	-	-	K17777	9e-46	mus:103969302	183	mitochondrial import inner membrane translocase subunit TIM9	-	-	-
Unigene7175_All	4042.02074519808	-2.07928207653862	4.50577681500788e-23	2.45191944543584e-20	Down	gi|470136628|ref|XP_004304088.1|	186.808	1.69701e-45	PREDICTED: small ubiquitin-related modifier 1-like [Fragaria vesca subsp. vesca]	gi|985435987|ref|XM_006469552.2|	319	9e-84	PREDICTED: Citrus sinensis small ubiquitin-related modifier 1-like (LOC102615191), mRNA	sp|P55852|SUMO1_ARATH	171	6e-43	Small ubiquitin-related modifier 1 OS=Arabidopsis thaliana GN=SUMO1 PE=1 SV=2	SPBC365.06	1e-24	112	---	K12160	3e-46	fve:101301409	186	small ubiquitin-related modifier	GO:0005634//nucleus	GO:0031386//protein tag	GO:0016925//protein sumoylation
CL11298.Contig7_All	292.591300208282	-3.15554867367623	4.98078734123601e-23	2.6856843502955e-20	Down	gi|703081381|ref|XP_010091675.1|	75.0998	6.45278e-12	Chaperonin 60 subunit beta 4 [Morus notabilis] &gt;gi|587854916|gb|EXB44941.1| Chaperonin 60 subunit beta 4 [Morus notabilis]	gi|848895399|ref|XR_001173675.1|	79.8	1e-11	PREDICTED: Erythranthe guttatus uncharacterized LOC105967674 (LOC105967674), ncRNA	-	-	-	-	-	-	-	-	-	-	-	-	-	GO:0016021//integral component of membrane;GO:0005737//cytoplasm	GO:0005524//ATP binding	GO:0042026//protein refolding
Unigene48637_All	1476.35959134375	3.80062172807394	5.02044790150923e-23	2.6856843502955e-20	Up	gi|224090001|ref|XP_002308901.1|	426.402	1.89935e-117	embryo-abundant family protein [Populus trichocarpa] &gt;gi|222854877|gb|EEE92424.1| embryo-abundant family protein [Populus trichocarpa]	gi|566174379|ref|XM_002308865.2|	119	2e-23	Populus trichocarpa embryo-abundant family protein (POPTR_0006s04060g) mRNA, complete cds	-	-	-	-	DR1085	8e-09	60.5	---	K08869	4e-27	apro:F751_5669	124	aarF domain-containing kinase	GO:0005768//endosome;GO:0005802//trans-Golgi network;GO:0005774//vacuolar membrane	GO:0008757//S-adenosylmethionine-dependent methyltransferase activity	GO:0032259//methylation
CL3181.Contig7_All	1742.99966990928	-2.49193461094164	5.0001642817635e-23	2.6856843502955e-20	Down	gi|922335550|ref|XP_013445765.1|	322.398	2.21788e-86	ubiquitin-conjugating enzyme [Medicago truncatula] &gt;gi|657374188|gb|KEH19791.1| ubiquitin-conjugating enzyme [Medicago truncatula]	gi|731398304|ref|XM_002265287.3|	472	1e-129	PREDICTED: Vitis vinifera ubiquitin-conjugating enzyme E2 2 (LOC100242801), mRNA	sp|P35130|UBC2_MEDSA	314	5e-86	Ubiquitin-conjugating enzyme E2 2 OS=Medicago sativa GN=UBC2 PE=2 SV=1	SPAC18B11.07c	7e-61	232	---	K10573	4e-87	mtr:MTR_8g468530	322	ubiquitin-conjugating enzyme E2 A [EC:2.3.2.23]	GO:0005737//cytoplasm	GO:0061630//ubiquitin protein ligase activity;GO:0016874//ligase activity;GO:0031625//ubiquitin protein ligase binding;GO:0005524//ATP binding	GO:0006281//DNA repair;GO:0043161//proteasome-mediated ubiquitin-dependent protein catabolic process;GO:0000209//protein polyubiquitination;GO:0016574//histone ubiquitination
CL11753.Contig1_All	343.717902195011	2.05012530492857	5.17257758381017e-23	2.75152068034073e-20	Up	gi|359494318|ref|XP_002266863.2|	916.761	0	PREDICTED: probable 28S rRNA (cytosine(4447)-C(5))-methyltransferase isoform X1 [Vitis vinifera] &gt;gi|731433333|ref|XP_010644606.1| PREDICTED: probable 28S rRNA (cytosine(4447)-C(5))-methyltransferase isoform X1 [Vitis vinifera]	gi|731433332|ref|XM_010646304.1|	1140	0.0	PREDICTED: Vitis vinifera probable 28S rRNA (cytosine(4447)-C(5))-methyltransferase (LOC100265196), transcript variant X3, mRNA	sp|Q0INC5|RH28_ORYSJ	52.0	2e-06	DEAD-box ATP-dependent RNA helicase 28 OS=Oryza sativa subsp. japonica GN=Os12g0481100 PE=2 SV=2	SPBP8B7.20c	1e-148	526	---	K14835	0.0	vvi:100265196	916	ribosomal RNA methyltransferase Nop2 [EC:2.1.1.-]	-	GO:0003723//RNA binding;GO:0008757//S-adenosylmethionine-dependent methyltransferase activity	GO:0006364//rRNA processing;GO:0032259//methylation
CL3589.Contig10_All	2341.58223939084	-2.2765601621506	5.56223854405205e-23	2.9422688200118e-20	Down	gi|565470008|ref|XP_006292807.1|	305.834	3.10896e-81	hypothetical protein CARUB_v10019058mg [Capsella rubella] &gt;gi|482561514|gb|EOA25705.1| hypothetical protein CARUB_v10019058mg [Capsella rubella]	gi|932171242|gb|KT238971.1|	1045	0.0	Camellia sinensis calmodulin 1 mRNA, complete cds	sp|P62201|CALM_LILLO	298	7e-81	Calmodulin OS=Lilium longiflorum PE=2 SV=2	SPAC3A12.14	2e-57	221	---	K02183	6e-82	crb:CARUB_v10019058mg	305	calmodulin	-	GO:0005509//calcium ion binding	-
CL17631.Contig2_All	930.605895072238	-1.99324139450076	5.96837192436923e-23	3.13956257794903e-20	Down	gi|747084419|ref|XP_011089618.1|	239.58	3.34455e-61	PREDICTED: uncharacterized protein LOC105170519 [Sesamum indicum]	gi|747067620|ref|XR_847948.1|	133	2e-27	PREDICTED: Sesamum indicum uncharacterized LOC105163776 (LOC105163776), transcript variant X3, misc_RNA	-	-	-	-	-	-	-	-	-	-	-	-	-	-	-	-
CL10220.Contig8_All	801.047360044345	-2.49990941217647	6.07410216424361e-23	3.17752727913575e-20	Down	gi|590585714|ref|XP_007015506.1|	176.022	1.42376e-42	NADH-ubiquinone oxidoreductase B8 subunit, putative [Theobroma cacao] &gt;gi|508785869|gb|EOY33125.1| NADH-ubiquinone oxidoreductase B8 subunit, putative [Theobroma cacao]	gi|645241315|ref|XM_008228801.1|	200	4e-48	PREDICTED: Prunus mume NADH dehydrogenase [ubiquinone] 1 alpha subcomplex subunit 2 (LOC103326560), mRNA	sp|Q9FIJ2|NDUA2_ARATH	154	4e-38	NADH dehydrogenase [ubiquinone] 1 alpha subcomplex subunit 2 OS=Arabidopsis thaliana GN=At5g47890 PE=3 SV=1	-	-	-	-	K03946	3e-43	tcc:TCM_041111	176	NADH dehydrogenase (ubiquinone) 1 alpha subcomplex subunit 2	GO:0005747//mitochondrial respiratory chain complex I	-	-
CL12806.Contig5_All	461.249091828849	-1.78393383692554	7.07155054139234e-23	3.67899359649602e-20	Down	gi|802797047|ref|XP_012092918.1|	271.166	3.12586e-71	PREDICTED: H/ACA ribonucleoprotein complex subunit 2-like protein [Jatropha curcas] &gt;gi|317106656|dbj|BAJ53160.1| JHL10I11.6 [Jatropha curcas] &gt;gi|643686884|gb|KDP20049.1| hypothetical protein JCGZ_05818 [Jatropha curcas]	gi|645269550|ref|XM_008241827.1|	274	3e-70	PREDICTED: Prunus mume H/ACA ribonucleoprotein complex subunit 2-like protein (LOC103338608), mRNA	sp|Q9LEY9|NHP2_ARATH	233	7e-62	H/ACA ribonucleoprotein complex subunit 2-like protein OS=Arabidopsis thaliana GN=At5g08180 PE=1 SV=1	YDL208w	2e-35	147	---	K11129	6e-72	jcu:105650617	271	H/ACA ribonucleoprotein complex subunit 2	GO:0022625//cytosolic large ribosomal subunit;GO:0031429//box H/ACA snoRNP complex	GO:0034513//box H/ACA snoRNA binding	GO:0000470//maturation of LSU-rRNA;GO:0031120//snRNA pseudouridine synthesis;GO:0031118//rRNA pseudouridine synthesis;GO:0000469//cleavage involved in rRNA processing;GO:0006412//translation
Unigene16850_All	1534.76765619412	-5.15231091274491	7.40744232379579e-23	3.83268351842038e-20	Down	-	-	-	-	gi|393716178|dbj|AB623922.1|	63.9	5e-07	Camellia sinensis DNA, SSR marker, MSE0215	-	-	-	-	-	-	-	-	-	-	-	-	-	-	-	-
CL2671.Contig1_All	147.38766990441	3.15120070386178	7.61466782204545e-23	3.91849150759889e-20	Up	gi|225439374|ref|XP_002270470.1|	1121.3	0	PREDICTED: ubiquitin carboxyl-terminal hydrolase 8-like isoform X1 [Vitis vinifera]	gi|731398434|ref|XM_010654950.1|	500	1e-137	PREDICTED: Vitis vinifera ubiquitin carboxyl-terminal hydrolase 8-like (LOC100252957), transcript variant X3, mRNA	sp|Q9C585|UBP8_ARATH	904	0.0	Ubiquitin carboxyl-terminal hydrolase 8 OS=Arabidopsis thaliana GN=UBP8 PE=2 SV=2	SPCC1494.05c	6e-108	390	---	K11835	0.0	vvi:100252957	1121	ubiquitin carboxyl-terminal hydrolase 4/11/15 [EC:3.4.19.12]	-	-	-
CL3241.Contig2_All	3256.87804083681	-6.92201549952909	9.83715913587693e-23	5.03481756724131e-20	Down	gi|629086349|gb|KCW52706.1|	68.9366	6.35776e-16	hypothetical protein EUGRSUZ_J02069 [Eucalyptus grandis]	gi|676260097|dbj|AB829179.1|	375	1e-101	Camellia sinensis transcribed RNA, clone: TPS_cDNA_clone14 >gi|676260098|dbj|AB829180.1| Camellia sinensis transcribed RNA, clone: TPS_cDNA_clone26	-	-	-	-	-	-	-	-	K01051	1e-08	tcc:TCM_021251	59.3	pectinesterase [EC:3.1.1.11]	-	-	-
CL10404.Contig1_All	568.689348352831	2.16240912463799	1.0045069331975e-22	5.11358835896443e-20	Up	gi|802550908|ref|XP_012093236.1|	3241.83	0	PREDICTED: callose synthase 9 [Jatropha curcas] &gt;gi|643738463|gb|KDP44403.1| hypothetical protein JCGZ_19418 [Jatropha curcas]	gi|1000948562|ref|XM_015724746.1|	1794	0.0	PREDICTED: Ricinus communis callose synthase 9 (LOC8267533), mRNA	sp|Q9SFU6|CALS9_ARATH	2987	0.0	Callose synthase 9 OS=Arabidopsis thaliana GN=CALS9 PE=2 SV=2	YOR054c	1e-18	95.5	---	K11000	0.0	jcu:105650886	3241	callose synthase [EC:2.4.1.-]	GO:0016021//integral component of membrane;GO:0000148//1,3-beta-D-glucan synthase complex	GO:0003843//1,3-beta-D-glucan synthase activity	GO:0006075//(1->3)-beta-D-glucan biosynthetic process
Unigene2534_All	1207.88521247542	-2.1153096644473	1.10628008152566e-22	5.60156341172936e-20	Down	gi|255541426|ref|XP_002511777.1|	190.274	6.63997e-47	PREDICTED: ubiquitin-related modifier 1 homolog 2 [Ricinus communis] &gt;gi|223548957|gb|EEF50446.1| Protein C9orf74, putative [Ricinus communis]	gi|1000981852|ref|XM_002511731.2|	234	3e-58	PREDICTED: Ricinus communis ubiquitin-related modifier 1 homolog 2 (LOC8258495), mRNA	sp|B3H7G2|URM12_ARATH	180	8e-46	Ubiquitin-related modifier 1 homolog 2 OS=Arabidopsis thaliana GN=URM1-2 PE=3 SV=1	YIL008w	1e-15	81.3	---	K12161	1e-47	rcu:8258495	190	ubiquitin related modifier 1	GO:0005829//cytosol	-	GO:0032447//protein urmylation;GO:0002098//tRNA wobble uridine modification;GO:0034227//tRNA thio-modification
CL20771.Contig1_All	233.966017119678	2.5186517716235	1.17346726206794e-22	5.91015538171091e-20	Up	gi|720099406|ref|XP_010247928.1|	1097.8	0	PREDICTED: RNA-binding protein 25 isoform X3 [Nelumbo nucifera]	gi|720099410|ref|XM_010249628.1|	297	1e-76	PREDICTED: Nelumbo nucifera RNA-binding protein 25 (LOC104590867), transcript variant X5, mRNA	sp|Q8H0U8|RH42_ARATH	110	9e-24	DEAD-box ATP-dependent RNA helicase 42 OS=Arabidopsis thaliana GN=RH42 PE=1 SV=2	YLR106c	2e-09	63.9	---	K12822	0.0	nnu:104590867	1097	RNA-binding protein 25	-	-	-
CL11854.Contig7_All	353.061810451371	-1.67732303773213	1.30314948981557e-22	6.52857209485062e-20	Down	gi|590695999|ref|XP_007045047.1|	142.124	3.21946e-32	Uncharacterized protein TCM_010798 [Theobroma cacao] &gt;gi|823158677|ref|XP_012479171.1| PREDICTED: protein kish isoform X1 [Gossypium raimondii] &gt;gi|508708982|gb|EOY00879.1| Uncharacterized protein TCM_010798 [Theobroma cacao] &gt;gi|728811994|gb|KHG00609.1| Protein kish-A [Gossypium arboreum] &gt;gi|763763693|gb|KJB30947.1| hypothetical protein B456_005G169000 [Gossypium raimondii]	gi|731376222|ref|XM_002263405.3|	256	9e-65	PREDICTED: Vitis vinifera protein kish-like (LOC100254597), mRNA	-	-	-	-	-	-	-	-	-	-	-	-	-	GO:0016021//integral component of membrane	-	-
CL7803.Contig7_All	337.284239953576	-2.67787595651292	1.40131805255673e-22	6.98343163812561e-20	Down	gi|702459501|ref|XP_010027764.1|	263.848	5.07884e-69	PREDICTED: DNA-directed RNA polymerase II subunit 4 [Eucalyptus grandis] &gt;gi|702459506|ref|XP_010027765.1| PREDICTED: DNA-directed RNA polymerase II subunit 4 [Eucalyptus grandis] &gt;gi|702459510|ref|XP_010027766.1| PREDICTED: DNA-directed RNA polymerase II subunit 4 [Eucalyptus grandis] &gt;gi|629088105|gb|KCW54358.1| hypothetical protein EUGRSUZ_I00318 [Eucalyptus grandis] &gt;gi|629088106|…	gi|802759610|ref|XM_012233994.1|	389	1e-105	PREDICTED: Jatropha curcas DNA-directed RNA polymerase II subunit 4 (LOC105647771), mRNA	sp|O48890|NRPB4_ARATH	250	7e-67	DNA-directed RNA polymerase II subunit 4 OS=Arabidopsis thaliana GN=NRPB4 PE=1 SV=1	SPBC337.14	7e-11	65.9	---	K03012	1e-69	egr:104418196	263	DNA-directed RNA polymerase II subunit RPB4	GO:0000932//cytoplasmic mRNA processing body;GO:0005665//DNA-directed RNA polymerase II, core complex	GO:0003727//single-stranded RNA binding;GO:0000166//nucleotide binding;GO:0003899//DNA-directed RNA polymerase activity;GO:0031369//translation initiation factor binding;GO:0003697//single-stranded DNA binding	GO:0000288//nuclear-transcribed mRNA catabolic process, deadenylation-dependent decay;GO:0031990//mRNA export from nucleus in response to heat stress;GO:0034402//recruitment of 3'-end processing factors to RNA polymerase II holoenzyme complex;GO:0045948//positive regulation of translational initiation;GO:0006367//transcription initiation from RNA polymerase II promoter
CL1501.Contig1_All	1571.55600973065	-3.39221432277522	1.41716142673059e-22	7.0254108299169e-20	Down	gi|330369950|gb|AEC12208.1|	245.358	8.95931e-63	JAZ1 [Maesa lanceolata]	gi|702292167|ref|XM_010049155.1|	109	3e-20	PREDICTED: Eucalyptus grandis protein TIFY 10A (LOC104436395), mRNA	sp|Q9LMA8|TI10A_ARATH	127	3e-29	Protein TIFY 10A OS=Arabidopsis thaliana GN=TIFY10A PE=1 SV=1	-	-	-	-	K13464	1e-57	vvi:100254231	225	jasmonate ZIM domain-containing protein	-	-	GO:0065007//biological regulation;GO:0050896//response to stimulus
CL9984.Contig7_All	377.266578031916	2.00152569408956	1.65308811821507e-22	8.15230737298501e-20	Up	gi|697157345|ref|XP_009587427.1|	1184.86	0	PREDICTED: auxilin-related protein 2-like [Nicotiana tomentosiformis]	gi|731397552|ref|XM_002275730.3|	468	1e-128	PREDICTED: Vitis vinifera auxilin-related protein 2-like (LOC100247550), mRNA	sp|Q0WQ57|AUXI2_ARATH	843	0.0	Auxilin-related protein 2 OS=Arabidopsis thaliana GN=At4g12770 PE=1 SV=1	tolA	1e-24	114	---	K20473	3e-22	mpp:MICPUCDRAFT_49175	109	neuroblastoma-amplified sequence	-	-	-
CL1832.Contig19_All	245.92815188039	-7.21505835484189	1.73741065702458e-22	8.52375468761809e-20	Down	gi|870765728|gb|KMS65245.1|	203.756	1.42104e-50	hypothetical protein BVRB_037930, partial [Beta vulgaris subsp. vulgaris]	gi|613433395|gb|KJ410683.1|	603	1e-169	Nannochloropsis oceanica strain LAMB0001 chloroplast, partial genome	-	-	-	-	-	-	-	-	-	-	-	-	-	GO:0016020//membrane	-	-
Unigene16993_All	182.792645373522	2.85707993917727	1.74763357673842e-22	8.52971303335333e-20	Up	gi|255579228|ref|XP_002530460.1|	479.174	1.68041e-133	PREDICTED: mediator of RNA polymerase II transcription subunit 15a [Ricinus communis] &gt;gi|1000944349|ref|XP_015581649.1| PREDICTED: mediator of RNA polymerase II transcription subunit 15a [Ricinus communis] &gt;gi|223530005|gb|EEF31930.1| transcription cofactor, putative [Ricinus communis]	gi|743903095|ref|XM_011046592.1|	202	2e-48	PREDICTED: Populus euphratica mediator of RNA polymerase II transcription subunit 15a-like (LOC105139948), transcript variant X8, mRNA	sp|F4I171|MD15A_ARATH	320	1e-87	Mediator of RNA polymerase II transcription subunit 15a OS=Arabidopsis thaliana GN=MED15A PE=1 SV=1	YMR043w	2e-10	65.5	---	K14972	3e-134	rcu:8283101	479	PAX-interacting protein 1	-	-	-
CL1711.Contig8_All	5931.58609656682	-5.900406728401	2.07725161934098e-22	1.00864947091754e-19	Down	gi|542688125|ref|YP_008520165.1|	1061.6	0	photosystem II p680 chlorophyll A apoprotein CP-47 (chloroplast) [Camellia taliensis] &gt;gi|537362685|gb|AGU44490.1| photosystem II p680 chlorophyll A apoprotein CP-47 (chloroplast) [Camellia taliensis] &gt;gi|537362955|gb|AGU44757.1| photosystem II p680 chlorophyll A apoprotein CP-47 (chloroplast) [Camellia taliensis]	gi|537362937|gb|KF156839.1|	1.368e+04	0.0	Camellia taliensis voucher HKAS:S.X.Yang3157 chloroplast, complete genome	sp|Q49KX2|PSBB_EUCGG	1058	0.0	Photosystem II CP47 chlorophyll apoprotein OS=Eucalyptus globulus subsp. globulus GN=psbB PE=3 SV=1	all4357	2e-58	228	---	K02704	0.0	egr:9829684	1058	photosystem II CP47 chlorophyll apoprotein	GO:0009535//chloroplast thylakoid membrane;GO:0009523//photosystem II;GO:0016021//integral component of membrane	GO:0045156//electron transporter, transferring electrons within the cyclic electron transport pathway of photosynthesis activity;GO:0016168//chlorophyll binding	GO:0009772//photosynthetic electron transport in photosystem II;GO:0018298//protein-chromophore linkage
Unigene38097_All	205.070003390649	-2.57046639056379	2.23602100524512e-22	1.08020349440122e-19	Down	gi|697129964|ref|XP_009619042.1|	160.999	4.08718e-38	PREDICTED: uncharacterized protein LOC104111134 [Nicotiana tomentosiformis]	gi|590631874|ref|XM_007027623.1|	161	3e-36	Theobroma cacao Uncharacterized protein (TCM_022527) mRNA, complete cds	-	-	-	-	-	-	-	-	K03363	2e-07	mtr:MTR_7g055590	56.6	cell division cycle 20, cofactor of APC complex	-	-	-
Unigene2146_All	2163.29934596628	-2.11008608690182	2.30462884766244e-22	1.10769587345059e-19	Down	gi|763805861|gb|KJB72799.1|	132.109	1.22128e-29	hypothetical protein B456_011G198800 [Gossypium raimondii]	gi|349719743|emb|FQ381561.1|	234	2e-58	Vitis vinifera clone SS0ABP1YE14	sp|Q9M7X7|RL291_ARATH	113	6e-26	60S ribosomal protein L29-1 OS=Arabidopsis thaliana GN=RPL29A PE=1 SV=1	-	-	-	-	K02905	4e-29	vvi:100251756	128	large subunit ribosomal protein L29e	GO:0022625//cytosolic large ribosomal subunit	GO:0003735//structural constituent of ribosome	GO:0002181//cytoplasmic translation
CL248.Contig7_All	362.553709190815	3.04937403874754	2.39196504256707e-22	1.14386667687124e-19	Up	gi|747040663|ref|XP_011092518.1|	1040.02	0	PREDICTED: NADP-dependent malic enzyme-like isoform X1 [Sesamum indicum]	gi|212726135|gb|FJ411290.1|	1405	0.0	Camellia sinensis NADP-dependent malic enzyme (ME) mRNA, partial cds	sp|P12628|MAOX_PHAVU	993	0.0	NADP-dependent malic enzyme OS=Phaseolus vulgaris GN=ME1 PE=1 SV=1	ZsfcA	3e-120	431	---	K00029	0.0	sind:105172655	1040	malate dehydrogenase (oxaloacetate-decarboxylating)(NADP+) [EC:1.1.1.40]	-	GO:0046872//metal ion binding;GO:0004471//malate dehydrogenase (decarboxylating) (NAD+) activity;GO:0051287//NAD binding	GO:0055114//oxidation-reduction process;GO:0006108//malate metabolic process
CL2819.Contig2_All	3165.76873376229	-1.604201570207	2.74745614116566e-22	1.3072644833287e-19	Down	gi|747071407|ref|XP_011082571.1|	267.314	8.34951e-70	PREDICTED: 40S ribosomal protein S24-1 [Sesamum indicum]	gi|819320228|gb|KP245808.1|	444	1e-121	Betula luminifera ribosomal protein S24 mRNA, complete cds	sp|Q9SS17|RS241_ARATH	246	2e-65	40S ribosomal protein S24-1 OS=Arabidopsis thaliana GN=RPS24A PE=2 SV=1	YIL069c	3e-36	150	---	K02974	2e-70	sind:105165299	267	small subunit ribosomal protein S24e	GO:0022627//cytosolic small ribosomal subunit	GO:0003735//structural constituent of ribosome;GO:0000166//nucleotide binding	GO:0000462//maturation of SSU-rRNA from tricistronic rRNA transcript (SSU-rRNA, 5.8S rRNA, LSU-rRNA);GO:0006412//translation
CL6407.Contig2_All	81.0144538633949	-5.4450545789528	2.76371336814994e-22	1.30842481988323e-19	Down	gi|124365568|gb|ABN09802.1|	63.1586	4.22139e-09	hypothetical protein MtrDRAFT_AC167711g44v2 [Medicago truncatula]	gi|747058114|ref|XM_011077089.1|	115	7e-23	PREDICTED: Sesamum indicum pentatricopeptide repeat-containing protein At4g35130, chloroplastic-like (LOC105159878), mRNA	-	-	-	-	-	-	-	-	-	-	-	-	-	-	-	-
CL1832.Contig9_All	340.381899855194	-6.66885025763776	2.88163319411532e-22	1.35746428168161e-19	Down	gi|870765728|gb|KMS65245.1|	114.005	1.96849e-23	hypothetical protein BVRB_037930, partial [Beta vulgaris subsp. vulgaris]	gi|613433395|gb|KJ410683.1|	603	1e-169	Nannochloropsis oceanica strain LAMB0001 chloroplast, partial genome	-	-	-	-	-	-	-	-	-	-	-	-	-	GO:0016020//membrane	-	-
CL3166.Contig1_All	928.451726742734	-3.48718991750308	2.95348403932885e-22	1.38442371162322e-19	Down	gi|944542082|ref|YP_009176005.1|	1561.97	0	photosystem I P700 apoprotein A1 (chloroplast) [Ficus racemosa] &gt;gi|937500939|gb|ALI30698.1| photosystem I P700 apoprotein A1 (chloroplast) [Ficus racemosa]	gi|537362937|gb|KF156839.1|	1.394e+04	0.0	Camellia taliensis voucher HKAS:S.X.Yang3157 chloroplast, complete genome	sp|P06405|PSAA_TOBAC	1552	0.0	Photosystem I P700 chlorophyll a apoprotein A1 OS=Nicotiana tabacum GN=psaA PE=3 SV=2	AGl379	2e-85	317	---	K02689	0.0	sot:4099969	1550	photosystem I P700 chlorophyll a apoprotein A1	GO:0009535//chloroplast thylakoid membrane;GO:0009522//photosystem I;GO:0016021//integral component of membrane	GO:0016168//chlorophyll binding;GO:0016491//oxidoreductase activity;GO:0000287//magnesium ion binding;GO:0051539//4 iron, 4 sulfur cluster binding;GO:0009055//electron carrier activity	GO:0018298//protein-chromophore linkage;GO:0055114//oxidation-reduction process;GO:0015979//photosynthesis
CL11405.Contig6_All	579.355632439783	1.60731287012527	3.10987615879526e-22	1.45055041365363e-19	Up	gi|731412601|ref|XP_010658422.1|	1861.27	0	PREDICTED: uncharacterized protein LOC100240985 isoform X1 [Vitis vinifera]	gi|731412602|ref|XM_010660121.1|	220	3e-53	PREDICTED: Vitis vinifera uncharacterized LOC100240985 (LOC100240985), transcript variant X2, mRNA	-	-	-	-	-	-	-	-	K04650	0.0	vvi:100240985	1861	nuclear receptor co-repressor 1	-	-	-
Unigene26802_All	50.9606272289092	-4.70352454627863	3.30541958246406e-22	1.53420077737839e-19	Down	gi|720034377|ref|XP_010266708.1|	214.157	2.67619e-60	PREDICTED: BTB/POZ and MATH domain-containing protein 4 isoform X1 [Nelumbo nucifera]	gi|720034380|ref|XM_010268407.1|	256	9e-65	PREDICTED: Nelumbo nucifera BTB/POZ and MATH domain-containing protein 4 (LOC104604151), transcript variant X2, mRNA	sp|Q1EBV6|BPM5_ARATH	200	1e-56	BTB/POZ and MATH domain-containing protein 5 OS=Arabidopsis thaliana GN=BPM5 PE=1 SV=1	-	-	-	-	K10523	5e-61	nnu:104604151	214	speckle-type POZ protein	-	-	-
CL6930.Contig1_All	145.289147770203	-5.12373736856502	3.39957025229132e-22	1.57020345809003e-19	Down	gi|720074748|ref|XP_010279116.1|	322.013	3.17826e-86	PREDICTED: 14-3-3-like protein D isoform X2 [Nelumbo nucifera]	gi|731404672|ref|XM_002273339.3|	406	1e-110	PREDICTED: Vitis vinifera 14-3-3-like protein D (LOC100244643), transcript variant X2, mRNA	sp|Q96453|1433D_SOYBN	317	6e-87	14-3-3-like protein D OS=Glycine max GN=GF14D PE=1 SV=1	SPAC8E11.02c	2e-67	254	---	K06630	2e-86	nnu:104613114	320	14-3-3 protein epsilon	-	GO:0019904//protein domain specific binding	-
CL14479.Contig1_All	241.221922948057	-3.163010295745	3.49118629949596e-22	1.58926185554843e-19	Down	gi|976919785|gb|KVI04596.1|	85.1149	2.15269e-15	hypothetical protein Ccrd_017084 [Cynara cardunculus var. scolymus]	-	-	-	-	-	-	-	-	-	-	-	-	K01194	1e-09	tcc:TCM_016527	63.5	alpha,alpha-trehalase [EC:3.2.1.28]	-	-	-
CL5476.Contig2_All	65.7974319389157	-6.0466420442328	3.45894370895938e-22	1.58926185554843e-19	Down	gi|255577735|ref|XP_002529743.1|	311.997	2.25127e-83	PREDICTED: syntaxin-132 isoform X1 [Ricinus communis] &gt;gi|223530784|gb|EEF32650.1| syntaxin, putative [Ricinus communis]	gi|645247960|ref|XM_008231860.1|	468	1e-128	PREDICTED: Prunus mume syntaxin-132-like (LOC103329396), mRNA	sp|Q8VZU2|SY132_ARATH	264	5e-71	Syntaxin-132 OS=Arabidopsis thaliana GN=SYP132 PE=1 SV=1	SPCC825.03c	5e-17	86.7	---	K08486	4e-84	rcu:8264282	311	syntaxin 1B/2/3	GO:0016021//integral component of membrane	-	GO:0016192//vesicle-mediated transport
CL1354.Contig9_All	192.609384855553	3.20280799223861	3.48850592330122e-22	1.58926185554843e-19	Up	gi|731401660|ref|XP_010654371.1|	2743.38	0	PREDICTED: 1-phosphatidylinositol-3-phosphate 5-kinase FAB1B [Vitis vinifera] &gt;gi|731401662|ref|XP_010654372.1| PREDICTED: 1-phosphatidylinositol-3-phosphate 5-kinase FAB1B [Vitis vinifera]	gi|731401661|ref|XM_010656070.1|	995	0.0	PREDICTED: Vitis vinifera 1-phosphatidylinositol-3-phosphate 5-kinase FAB1B (LOC100254952), transcript variant X2, mRNA	sp|Q9LUM0|FAB1B_ARATH	2213	0.0	1-phosphatidylinositol-3-phosphate 5-kinase FAB1B OS=Arabidopsis thaliana GN=FAB1B PE=2 SV=1	YFR019w_3	1e-77	291	---	K00921	0.0	vvi:100254952	2743	1-phosphatidylinositol-3-phosphate 5-kinase [EC:2.7.1.150]	GO:0005739//mitochondrion;GO:0005768//endosome	GO:0000285//1-phosphatidylinositol-3-phosphate 5-kinase activity;GO:0005524//ATP binding;GO:0046872//metal ion binding	GO:0090332//stomatal closure;GO:0010256//endomembrane system organization;GO:0009555//pollen development;GO:0046854//phosphatidylinositol phosphorylation;GO:0007033//vacuole organization
CL7289.Contig3_All	84.9057217029406	-3.62771484832311	3.57080055785621e-22	1.61772641924006e-19	Down	gi|731396265|ref|XP_010652439.1|	220.32	9.13614e-56	PREDICTED: dihydroneopterin aldolase-like [Vitis vinifera]	gi|802611048|ref|XM_012218888.1|	198	2e-47	PREDICTED: Jatropha curcas dihydroneopterin aldolase 2-like (LOC105635786), mRNA	sp|Q9SF23|FOLB1_ARATH	153	1e-37	Dihydroneopterin aldolase OS=Arabidopsis thaliana GN=FOLB1 PE=1 SV=1	BS_folA	2e-22	104	---	K01633	2e-56	vvi:100263553	220	dihydroneopterin aldolase / 7,8-dihydroneopterin epimerase [EC:4.1.2.25 5.1.99.8]	-	GO:0004150//dihydroneopterin aldolase activity	GO:0046654//tetrahydrofolate biosynthetic process;GO:0046656//folic acid biosynthetic process
CL1304.Contig3_All	284.04885662479	-10.2862389715608	4.95916725037316e-22	2.23601766794682e-19	Down	gi|89111293|dbj|BAE80321.1|	620.928	5.80441e-176	cyclin dependent kinase B [Camellia sinensis]	gi|89111292|dbj|AB247279.1|	1798	0.0	Camellia sinensis cdkb mRNA for cyclin dependent kinase B, complete cds	sp|Q38774|CDC2C_ANTMA	545	2e-155	Cell division control protein 2 homolog C OS=Antirrhinum majus GN=CDC2C PE=2 SV=1	ECU02g1450	1e-47	189	---	K07760	8e-167	sind:105174700	588	cyclin-dependent kinase [EC:2.7.11.22]	-	GO:0005524//ATP binding;GO:0004674//protein serine/threonine kinase activity	GO:0006468//protein phosphorylation
Unigene2561_All	2361.99660272652	-1.90468855393432	5.22823108293343e-22	2.34520173402349e-19	Down	gi|590723983|ref|XP_007052335.1|	302.368	1.63482e-80	Mago nashi family protein [Theobroma cacao] &gt;gi|508704596|gb|EOX96492.1| Mago nashi family protein [Theobroma cacao]	gi|731422774|ref|XM_003633973.2|	472	1e-130	PREDICTED: Vitis vinifera protein mago nashi homolog (LOC100263147), transcript variant X2, mRNA	sp|P49030|MGN_ORYSJ	286	1e-77	Protein mago nashi homolog OS=Oryza sativa subsp. japonica GN=Os12g0287200 PE=2 SV=2	-	-	-	-	K12877	3e-81	tcc:TCM_005726	302	protein mago nashi	GO:0035145//exon-exon junction complex	-	GO:0008380//RNA splicing
CL3213.Contig2_All	791.780084520398	1.84158603778582	5.25085828541685e-22	2.34520173402349e-19	Up	gi|590688722|ref|XP_007043029.1|	944.88	0	Emb:CAB89363.1 [Theobroma cacao] &gt;gi|508706964|gb|EOX98860.1| Emb:CAB89363.1 [Theobroma cacao]	gi|731435246|ref|XM_002271024.3|	609	1e-170	PREDICTED: Vitis vinifera uncharacterized LOC100249189 (LOC100249189), mRNA	sp|Q9SZ67|WRK19_ARATH	259	6e-69	Probable WRKY transcription factor 19 OS=Arabidopsis thaliana GN=WRKY19 PE=2 SV=1	-	-	-	-	K02184	6e-10	aip:107619883	67.8	formin 2!K12831	-	-	-
CL12560.Contig4_All	514.222661658568	2.04572156229626	7.50841899231856e-22	3.33775662303603e-19	Up	gi|731399772|ref|XP_010653739.1|	2435.6	0	PREDICTED: DNA helicase INO80 isoform X1 [Vitis vinifera]	gi|731399773|ref|XM_010655438.1|	1606	0.0	PREDICTED: Vitis vinifera DNA helicase INO80 (LOC100250397), transcript variant X2, mRNA	sp|Q8RXS6|INO80_ARATH	2128	0.0	DNA helicase INO80 OS=Arabidopsis thaliana GN=INO80 PE=2 SV=2	ECU09g1890	8e-105	381	---	K11665	0.0	vvi:100250397	2435	DNA helicase INO80 [EC:3.6.4.12]	-	GO:0005524//ATP binding;GO:0003677//DNA binding	-
CL9920.Contig2_All	1084.41066579915	-2.01498732915788	8.70838081344176e-22	3.8530922696334e-19	Down	gi|661882970|emb|CDP13178.1|	128.642	4.57852e-58	unnamed protein product [Coffea canephora]	gi|702468858|ref|XM_010031790.1|	153	3e-33	PREDICTED: Eucalyptus grandis type 1 phosphatases regulator ypi1 (LOC104419951), mRNA	sp|Q949Z1|PGLR4_ARATH	77.4	5e-14	Polygalacturonase At1g48100 OS=Arabidopsis thaliana GN=At1g48100 PE=2 SV=1	-	-	-	-	K01213	9e-47	aly:ARALYDRAFT_471186	108	galacturan 1,4-alpha-galacturonidase [EC:3.2.1.67]!K01184	GO:0005576//extracellular region	GO:0004650//polygalacturonase activity	GO:0005975//carbohydrate metabolic process;GO:0071555//cell wall organization
Unigene33016_All	518.284793893016	-2.02212397302335	1.13489053517518e-21	4.99805791691149e-19	Down	gi|747062896|ref|XP_011077980.1|	145.976	9.50002e-34	PREDICTED: transmembrane protein 258 [Sesamum indicum]	gi|743936604|ref|XM_011014392.1|	147	4e-32	PREDICTED: Populus euphratica transmembrane protein 258-like (LOC105116890), mRNA	-	-	-	-	-	-	-	-	-	-	-	-	-	-	-	-
Unigene48753_All	441.763784454567	-2.58078054495808	1.20774381150869e-21	5.29427919150518e-19	Down	gi|225440862|ref|XP_002282394.1|	180.259	9.90586e-44	PREDICTED: replication protein A 14 kDa subunit B [Vitis vinifera] &gt;gi|731400910|ref|XP_010654100.1| PREDICTED: replication protein A 14 kDa subunit B [Vitis vinifera] &gt;gi|731400913|ref|XP_010654101.1| PREDICTED: replication protein A 14 kDa subunit B [Vitis vinifera] &gt;gi|297740124|emb|CBI30306.3| unnamed protein product [Vitis vinifera]	gi|731400912|ref|XM_010655799.1|	208	2e-50	PREDICTED: Vitis vinifera replication protein A 14 kDa subunit B (LOC100264936), transcript variant X3, mRNA	sp|Q6NLG7|RFA3B_ARATH	158	4e-39	Replication protein A 14 kDa subunit B OS=Arabidopsis thaliana GN=RPA3B PE=1 SV=1	-	-	-	-	K10740	2e-44	vvi:100264936	180	replication factor A3	GO:0005634//nucleus	GO:0003677//DNA binding	GO:0006260//DNA replication;GO:0006281//DNA repair;GO:0006310//DNA recombination
CL4551.Contig10_All	219.755476794389	2.2388599243264	1.29317347481355e-21	5.64264625051595e-19	Up	gi|720067012|ref|XP_010276682.1|	2430.98	0	PREDICTED: E3 ubiquitin-protein ligase KEG isoform X2 [Nelumbo nucifera]	gi|731414334|ref|XM_002263433.2|	749	0.0	PREDICTED: Vitis vinifera E3 ubiquitin-protein ligase KEG (LOC100265166), transcript variant X3, mRNA	sp|Q9FY48|KEG_ARATH	2249	0.0	E3 ubiquitin-protein ligase KEG OS=Arabidopsis thaliana GN=KEG PE=1 SV=2	all2748	7e-17	89.4	---	K16279	0.0	nnu:104611359	2426	E3 ubiquitin-protein ligase KEG [EC:2.7.11.1 2.3.2.27]	GO:0005769//early endosome;GO:0005802//trans-Golgi network	GO:0004672//protein kinase activity;GO:0043621//protein self-association;GO:0008270//zinc ion binding;GO:0004842//ubiquitin-protein transferase activity;GO:0005524//ATP binding	GO:0016567//protein ubiquitination;GO:0048589//developmental growth;GO:0032940//secretion by cell;GO:0006952//defense response;GO:0009788//negative regulation of abscisic acid-activated signaling pathway;GO:0006468//protein phosphorylation;GO:0045324//late endosome to vacuole transport
Unigene17286_All	1562.84253564997	-3.39177071084955	1.43432469782711e-21	6.22983799717696e-19	Down	gi|223546663|gb|EEF48161.1|	103.605	5.098e-21	conserved hypothetical protein [Ricinus communis]	gi|823154660|ref|XM_012621758.1|	67.9	3e-08	PREDICTED: Gossypium raimondii programmed cell death protein 4-like (LOC105792910), mRNA	-	-	-	-	-	-	-	-	-	-	-	-	-	-	-	-
Unigene43213_All	290.449457099968	-2.19356480172985	1.51191521604246e-21	6.53685863681261e-19	Down	gi|802663839|ref|XP_012081058.1|	152.91	1.99005e-35	PREDICTED: uncharacterized protein LOC105641181 [Jatropha curcas]	gi|731390753|ref|XM_010652180.1|	182	1e-42	PREDICTED: Vitis vinifera uncharacterized LOC100244603 (LOC100244603), transcript variant X2, mRNA	-	-	-	-	-	-	-	-	-	-	-	-	-	-	GO:0010997//anaphase-promoting complex binding	GO:0009556//microsporogenesis;GO:0046621//negative regulation of organ growth;GO:0045732//positive regulation of protein catabolic process
CL2073.Contig8_All	321.927100260382	9.9167161856202	1.67437021922636e-21	7.20633720807576e-19	Up	gi|930246007|gb|ALF45201.1|	1738.78	0	auxin response factor 6 [Camellia sinensis]	gi|930246006|gb|KR093969.1|	4389	0.0	Camellia sinensis auxin response factor 6 mRNA, complete cds	sp|Q9ZTX8|ARFF_ARATH	1273	0.0	Auxin response factor 6 OS=Arabidopsis thaliana GN=ARF6 PE=1 SV=2	-	-	-	-	K14486	0.0	nnu:104607475	662	auxin response factor	GO:0016021//integral component of membrane;GO:0005634//nucleus	GO:0003677//DNA binding	GO:0009734//auxin-activated signaling pathway;GO:0009908//flower development;GO:0006355//regulation of transcription, DNA-templated
CL19406.Contig1_All	171.139622980622	-2.25355184215476	1.72248736009742e-21	7.37988408046083e-19	Down	gi|731385296|ref|XP_002283165.2|	168.318	3.58422e-40	PREDICTED: uncharacterized protein LOC100249288 isoform X1 [Vitis vinifera]	gi|731385295|ref|XM_002283129.2|	172	1e-39	PREDICTED: Vitis vinifera uncharacterized LOC100249288 (LOC100249288), transcript variant X1, mRNA	-	-	-	-	-	-	-	-	-	-	-	-	-	-	-	-
CL12760.Contig1_All	607.496488532572	1.65980170005991	1.73571331713796e-21	7.40305185344709e-19	Up	gi|731407573|ref|XP_010656540.1|	1732.23	0	PREDICTED: uncharacterized protein LOC100251651 isoform X1 [Vitis vinifera]	gi|731407574|ref|XM_010658239.1|	963	0.0	PREDICTED: Vitis vinifera uncharacterized LOC100251651 (LOC100251651), transcript variant X2, mRNA	sp|Q05609|CTR1_ARATH	188	2e-47	Serine/threonine-protein kinase CTR1 OS=Arabidopsis thaliana GN=CTR1 PE=1 SV=1	YAR019c	7e-21	102	---	K04422	0.0	lja:Lj0g3v0190659.2	684	mitogen-activated protein kinase kinase kinase 13 [EC:2.7.11.25]!K14510	-	-	-
CL10654.Contig3_All	359.844014752503	9.98226913571756	1.77230740944995e-21	7.52523315565821e-19	Up	gi|661888596|emb|CDP07632.1|	270.011	1.15949e-70	unnamed protein product [Coffea canephora]	gi|731419921|ref|XM_002271363.2|	119	1e-23	PREDICTED: Vitis vinifera protein PHLOEM PROTEIN 2-LIKE A1 (LOC100242017), transcript variant X2, mRNA	sp|O81865|P2A01_ARATH	160	1e-39	Protein PHLOEM PROTEIN 2-LIKE A1 OS=Arabidopsis thaliana GN=PP2A1 PE=2 SV=1	-	-	-	-	K16219	3e-23	tcc:TCM_027003	110	protein N-terminal methyltransferase [EC:2.1.1.244]!K08235	-	-	-
CL3331.Contig6_All	483.484521274675	2.21875648986138	2.07942976150581e-21	8.7507949510195e-19	Up	gi|225441589|ref|XP_002281591.1|	1604.34	0	PREDICTED: importin-5 [Vitis vinifera]	gi|731400105|ref|XM_002281555.2|	1463	0.0	PREDICTED: Vitis vinifera importin-5 (LOC100264144), mRNA	sp|Q6NQ79|ARID4_ARATH	1008	0.0	AT-rich interactive domain-containing protein 4 OS=Arabidopsis thaliana GN=ARID4 PE=2 SV=1	YLR347c	3e-18	94.0	---	K20222	0.0	vvi:100264144	1604	importin-5	-	-	-
CL1685.Contig2_All	95.2942193995222	-2.95531224385686	2.07884309229144e-21	8.7507949510195e-19	Down	-	-	-	-	-	-	-	-	-	-	-	-	-	-	-	-	-	-	-	-	-	-	-	-
CL14810.Contig1_All	888.011140045116	-4.4675586446283	2.20391605834925e-21	9.23362813720605e-19	Down	gi|542688139|ref|YP_008520121.1|	151.369	2.014e-34	30S ribosomal protein S16 (chloroplast) [Camellia taliensis] &gt;gi|537362699|gb|AGU44504.1| 30S ribosomal protein S16 (chloroplast) [Camellia taliensis] &gt;gi|537362969|gb|AGU44771.1| 30S ribosomal protein S16 (chloroplast) [Camellia taliensis]	gi|537362937|gb|KF156839.1|	4623	0.0	Camellia taliensis voucher HKAS:S.X.Yang3157 chloroplast, complete genome	sp|Q332Z6|RR16_LACSA	141	2e-33	30S ribosomal protein S16, chloroplastic OS=Lactuca sativa GN=rps16 PE=3 SV=1	ssr0482	7e-12	71.2	---	K02959	3e-31	sot:4099950	138	small subunit ribosomal protein S16	GO:0009507//chloroplast;GO:0005840//ribosome	GO:0003735//structural constituent of ribosome	GO:0006412//translation
CL1084.Contig1_All	326.589103573502	-5.54786687355964	2.2418791154724e-21	9.3513024637718e-19	Down	gi|922326895|ref|XP_013442840.1|	573.163	8.67124e-178	cytochrome C biogenesis protein CcmFC protein [Medicago truncatula] &gt;gi|657370804|gb|KEH16865.1| cytochrome C biogenesis protein CcmFC protein [Medicago truncatula]	gi|927682185|gb|KR559021.1|	3217	0.0	Heuchera parviflora var. saurensis voucher Folk 97 (OS), complete genome	sp|P38452|YMF03_MARPO	138	1e-32	Uncharacterized mitochondrial protein ymf3 OS=Marchantia polymorpha GN=YMF3 PE=4 SV=1	-	-	-	-	-	-	-	-	-	GO:0005739//mitochondrion;GO:0016021//integral component of membrane	-	-
CL5827.Contig1_All	11303.9570226267	-2.92563659330756	2.3078368280189e-21	9.54235099990381e-19	Down	gi|297837989|ref|XP_002886876.1|	912.138	0	H+-transporting two-sector ATPase, alpha/beta subunit, central region [Arabidopsis lyrata subsp. lyrata] &gt;gi|297332717|gb|EFH63135.1| H+-transporting two-sector ATPase, alpha/beta subunit, central region [Arabidopsis lyrata subsp. lyrata]	gi|537362937|gb|KF156839.1|	8205	0.0	Camellia taliensis voucher HKAS:S.X.Yang3157 chloroplast, complete genome	sp|Q9MU41|ATPB_MAGTR	953	0.0	ATP synthase subunit beta, chloroplastic OS=Magnolia tripetala GN=atpB PE=3 SV=1	all5039	0.0	770	---	K02112	0.0	aly:ARALYDRAFT_893992	912	F-type H+-transporting ATPase subunit beta [EC:3.6.3.14]	GO:0045261//proton-transporting ATP synthase complex, catalytic core F(1)	GO:0005524//ATP binding;GO:0046933//proton-transporting ATP synthase activity, rotational mechanism;GO:0046961//proton-transporting ATPase activity, rotational mechanism	GO:0015986//ATP synthesis coupled proton transport;GO:0015991//ATP hydrolysis coupled proton transport
CL19525.Contig2_All	1147.3356880227	-5.2693239337404	2.29942583924611e-21	9.54235099990381e-19	Down	gi|297745666|emb|CBI40920.3|	147.517	1.52157e-33	unnamed protein product [Vitis vinifera]	gi|731440842|ref|XM_002269422.2|	141	6e-30	PREDICTED: Vitis vinifera uncharacterized LOC100259805 (LOC100259805), mRNA	sp|Q93Z92|RING4_ARATH	54.3	2e-07	E3 ubiquitin-protein ligase At4g11680 OS=Arabidopsis thaliana GN=At4g11680 PE=2 SV=1	-	-	-	-	-	-	-	-	-	-	-	-
Unigene43343_All	297.204096960253	-2.04633138682962	2.51213057060578e-21	1.03418954438426e-18	Down	gi|1000981909|ref|XP_015584007.1|	127.102	5.2648e-28	PREDICTED: general transcription factor IIH subunit 5 [Ricinus communis]	gi|731379925|ref|XM_010663464.1|	151	3e-33	PREDICTED: Vitis vinifera uncharacterized LOC100263663 (LOC100263663), transcript variant X2, mRNA	-	-	-	-	-	-	-	-	K10845	1e-28	rcu:107262487	127	TFIIH basal transcription factor complex TTD-A subunit	GO:0000439//core TFIIH complex	-	GO:0006355//regulation of transcription, DNA-templated;GO:0006289//nucleotide-excision repair
Unigene2304_All	136.295482270378	-6.08340199378866	2.6410562764364e-21	1.08255867788163e-18	Down	-	-	-	-	gi|733578762|emb|LN713258.1|	71.9	2e-09	Cucumis melo genomic chromosome, chr_4	-	-	-	-	-	-	-	-	-	-	-	-	-	-	-	-
Unigene38448_All	179.236227563345	2.60341659869778	3.47823741899501e-21	1.4121121851762e-18	Up	gi|970051855|ref|XP_015087522.1|	235.343	2.02777e-60	PREDICTED: protein TIME FOR COFFEE isoform X2 [Solanum pennellii]	gi|731389170|ref|XM_010651587.1|	81.8	2e-12	PREDICTED: Vitis vinifera protein TIME FOR COFFEE (LOC100256257), transcript variant X4, mRNA	sp|Q94KE2|TIC_ARATH	138	4e-33	Protein TIME FOR COFFEE OS=Arabidopsis thaliana GN=TIC PE=1 SV=2	YKL032c	3e-06	50.4	---	K12472	8e-07	bvg:104885038	55.1	epidermal growth factor receptor substrate 15!K03126	-	-	-
CL3519.Contig3_All	334.736421140298	2.84572467367633	3.50470358359639e-21	1.4121121851762e-18	Up	gi|743850011|ref|XP_011028618.1|	486.493	4.45924e-135	PREDICTED: uncharacterized protein LOC105128590 isoform X1 [Populus euphratica]	gi|1000985600|ref|XM_015726544.1|	81.8	1e-11	PREDICTED: Ricinus communis calmodulin-binding protein 60 A (LOC8258112), mRNA	-	-	-	-	-	-	-	-	-	-	-	-	-	-	-	-
Unigene42689_All	213.922592578482	-4.96049563563939	3.46536598582717e-21	1.4121121851762e-18	Down	gi|429465284|gb|AFZ85273.1|	521.931	4.46954e-146	cytochrome c oxidase subunit 2 (mitochondrion) [Gossypium hirsutum] &gt;gi|429465287|gb|AFZ85274.1| cytochrome c oxidase subunit 2 (mitochondrion) [Gossypium hirsutum] &gt;gi|429465290|gb|AFZ85275.1| cytochrome c oxidase subunit 2 (mitochondrion) [Gossypium hirsutum]	gi|694431310|ref|XM_009344818.1|	1828	0.0	PREDICTED: Pyrus x bretschneideri cytochrome c oxidase subunit 2 (LOC103935049), mRNA	sp|P93285|COX2_ARATH	509	3e-144	Cytochrome c oxidase subunit 2 OS=Arabidopsis thaliana GN=COX2 PE=2 SV=2	Q0250	8e-75	280	---	K02261	7e-146	nnu:28482653	518	cytochrome c oxidase subunit 2	GO:0070469//respiratory chain;GO:0005743//mitochondrial inner membrane;GO:0016021//integral component of membrane	GO:0005507//copper ion binding;GO:0004129//cytochrome-c oxidase activity	GO:1902600//hydrogen ion transmembrane transport;GO:0022900//electron transport chain
CL6534.Contig9_All	515.491440579299	1.6404471851504	3.4929003726071e-21	1.4121121851762e-18	Up	gi|731421560|ref|XP_010661792.1|	2526.51	0	PREDICTED: mediator of RNA polymerase II transcription subunit 12 isoform X1 [Vitis vinifera] &gt;gi|731421562|ref|XP_010661793.1| PREDICTED: mediator of RNA polymerase II transcription subunit 12 isoform X1 [Vitis vinifera] &gt;gi|731421564|ref|XP_010661794.1| PREDICTED: mediator of RNA polymerase II transcription subunit 12 isoform X1 [Vitis vinifera] &gt;gi|731421566|ref|XP_010661795.1| PREDIC…	gi|731421567|ref|XM_002274443.3|	664	0.0	PREDICTED: Vitis vinifera mediator of RNA polymerase II transcription subunit 12 (LOC100263628), transcript variant X5, mRNA	sp|H3K2Y6|MED12_ARATH	1871	0.0	Mediator of RNA polymerase II transcription subunit 12 OS=Arabidopsis thaliana GN=MED12 PE=1 SV=1	-	-	-	-	-	-	-	-	-	GO:0016592//mediator complex;GO:0016021//integral component of membrane	GO:0001104//RNA polymerase II transcription cofactor activity	GO:0006357//regulation of transcription from RNA polymerase II promoter
Unigene17766_All	5499.06042083998	-2.45754756798937	3.67654899366938e-21	1.47507507633296e-18	Down	gi|330318698|gb|AEC11009.1|	216.083	1.66035e-54	light-inducible protein atls1 [Camellia sinensis]	gi|330318697|gb|HM003304.1|	959	0.0	Camellia sinensis clone U10BCDNA1795 light-inducible protein atls1 mRNA, complete cds	-	-	-	-	-	-	-	-	K07253	2e-50	nnu:104602505	199	phenylpyruvate tautomerase [EC:5.3.2.1]	GO:0016021//integral component of membrane	-	-
CL4434.Contig4_All	1791.37704433648	2.99986071211152	3.87317997455804e-21	1.54740894122786e-18	Up	gi|770112292|gb|AJW67229.1|	1226.46	0	NADPH-cytochrome P450 reductase [Camptotheca acuminata]	gi|770112291|gb|KP162177.1|	1427	0.0	Camptotheca acuminata NADPH-cytochrome P450 reductase (CPR) mRNA, complete cds	sp|Q05001|NCPR_CATRO	1114	0.0	NADPH--cytochrome P450 reductase OS=Catharanthus roseus GN=CPR PE=2 SV=1	SPBC365.17	1e-76	286	---	K00327	0.0	vvi:100240979	1181	NADPH-ferrihemoprotein reductase [EC:1.6.2.4]	GO:0005789//endoplasmic reticulum membrane;GO:0016021//integral component of membrane	GO:0003958//NADPH-hemoprotein reductase activity;GO:0010181//FMN binding	GO:0055114//oxidation-reduction process
CL17013.Contig4_All	637.420826956919	-4.47906527258203	4.11499654898909e-21	1.63711161024194e-18	Down	gi|388458919|gb|AFK31314.1|	255.373	1.38743e-66	acyl carrier protein [Camellia oleifera]	gi|388458918|gb|JQ739517.1|	1005	0.0	Camellia oleifera acyl carrier protein (ACP) mRNA, complete cds	sp|O80800|ACPM2_ARATH	189	9e-49	Acyl carrier protein 2, mitochondrial OS=Arabidopsis thaliana GN=MTACP2 PE=1 SV=1	SPAC4H3.09	1e-18	91.3	---	K03955	8e-54	rcu:8274258	210	NADH dehydrogenase (ubiquinone) 1 alpha/beta subcomplex 1	-	-	GO:0006633//fatty acid biosynthetic process
CL4179.Contig10_All	164.153235922948	-5.5082542227669	4.70548455555709e-21	1.86419878923631e-18	Down	-	-	-	-	-	-	-	-	-	-	-	-	-	-	-	-	-	-	-	-	-	-	-	-
CL8954.Contig4_All	447.551977618857	1.94813449301407	4.79040171010505e-21	1.88993323467919e-18	Up	gi|225424148|ref|XP_002283981.1|	1408.28	0	PREDICTED: ALG-2 interacting protein X [Vitis vinifera]	gi|731369873|ref|XM_002283945.2|	1251	0.0	PREDICTED: Vitis vinifera ALG-2 interacting protein X (LOC100245656), mRNA	sp|P93733|PLDB1_ARATH	60.5	6e-09	Phospholipase D beta 1 OS=Arabidopsis thaliana GN=PLDBETA1 PE=2 SV=4	STM0960	2e-06	53.5	---	K12200	0.0	vvi:100245656	1408	programmed cell death 6-interacting protein	-	-	-
CL6148.Contig3_All	371.443348824167	-3.36939823372338	4.94927774926895e-21	1.9445116720634e-18	Down	gi|225454192|ref|XP_002272715.1|	105.916	1.52945e-21	PREDICTED: uncharacterized protein LOC100267043 [Vitis vinifera]	gi|698530596|ref|XR_707841.1|	111	2e-21	PREDICTED: Nicotiana sylvestris uncharacterized LOC104214183 (LOC104214183), ncRNA	-	-	-	-	-	-	-	-	-	-	-	-	-	-	-	-
CL8299.Contig7_All	310.020555463543	-3.21921965525685	5.43129036354e-21	2.12507090645516e-18	Down	gi|590698225|ref|XP_007045659.1|	228.409	2.83687e-58	Ubiquitin-like superfamily protein [Theobroma cacao] &gt;gi|508709594|gb|EOY01491.1| Ubiquitin-like superfamily protein [Theobroma cacao]	gi|731409455|ref|XM_002268648.3|	379	1e-102	PREDICTED: Vitis vinifera autophagy-related protein 8A (LOC100258507), mRNA	sp|Q6Z1D5|ATG8C_ORYSJ	216	2e-56	Autophagy-related protein 8C OS=Oryza sativa subsp. japonica GN=ATG8C PE=2 SV=1	-	-	-	-	K08341	6e-59	tcc:TCM_011359	228	GABA(A) receptor-associated protein	GO:0016021//integral component of membrane	-	GO:0006995//cellular response to nitrogen starvation;GO:0006914//autophagy
CL1832.Contig6_All	186.385869675288	-7.27698468515956	5.90056927475675e-21	2.28975943585909e-18	Down	gi|870765728|gb|KMS65245.1|	95.1301	2.41161e-33	hypothetical protein BVRB_037930, partial [Beta vulgaris subsp. vulgaris]	gi|669026884|emb|HG670306.1|	509	1e-141	Triticum aestivum chromosome 3B, genomic scaffold, cultivar Chinese Spring	-	-	-	-	-	-	-	-	-	-	-	-	-	-	-	-
CL19967.Contig1_All	74.1381283694859	-4.35974312065358	5.89903578322739e-21	2.28975943585909e-18	Down	-	-	-	-	-	-	-	-	-	-	-	-	-	-	-	-	-	-	-	-	-	-	-	-
CL5746.Contig3_All	1074.17977961639	-1.66993554068617	5.98213504233524e-21	2.31193648415737e-18	Down	gi|224995910|gb|ACN76858.1|	444.121	5.80411e-123	seed ripening regulated protein [Camellia oleifera]	gi|224995909|gb|FJ713027.1|	1455	0.0	Camellia oleifera seed ripening regulated protein mRNA, complete cds	sp|P93447|EF1D_PIMBR	381	4e-106	Elongation factor 1-delta OS=Pimpinella brachycarpa PE=2 SV=3	SPCC1450.04	3e-38	157	---	K03232	2e-109	sind:105166169	397	elongation factor 1-beta	GO:0005853//eukaryotic translation elongation factor 1 complex	GO:0003746//translation elongation factor activity	GO:0006414//translational elongation
CL2208.Contig4_All	493.243451884777	2.90422208753331	6.38949154276601e-21	2.45933087893635e-18	Up	gi|747099116|ref|XP_011097600.1|	975.696	0	PREDICTED: L-ascorbate oxidase [Sesamum indicum]	gi|1000946988|ref|XM_002528929.2|	281	4e-72	PREDICTED: Ricinus communis L-ascorbate oxidase (LOC8265605), mRNA	sp|P14133|ASO_CUCSA	614	6e-176	L-ascorbate oxidase OS=Cucumis sativus PE=1 SV=1	YMR058w	2e-53	209	---	K00423	0.0	mus:103991220	640	L-ascorbate oxidase [EC:1.10.3.3]	GO:0005576//extracellular region	GO:0016722//oxidoreductase activity, oxidizing metal ions;GO:0005507//copper ion binding	GO:0055114//oxidation-reduction process
CL801.Contig12_All	238.718720299651	2.09356448256906	6.97353967053109e-21	2.6732654949146e-18	Up	gi|661880035|emb|CDP16283.1|	1023.46	0	unnamed protein product [Coffea canephora]	gi|731369244|ref|XM_002284868.2|	1110	0.0	PREDICTED: Vitis vinifera microtubule-associated protein 70-2 (LOC100266222), mRNA	sp|Q8L7S4|MP702_ARATH	902	0.0	Microtubule-associated protein 70-2 OS=Arabidopsis thaliana GN=MAP70.2 PE=1 SV=1	MK0690	2e-10	66.2	---	K09291	9e-12	thj:104813306	73.6	nucleoprotein TPR!K20478	-	GO:0008017//microtubule binding	GO:0007010//cytoskeleton organization
CL15998.Contig4_All	1392.09433351847	3.33029841774868	7.77016035684157e-21	2.96663469172541e-18	Up	gi|802633292|ref|XP_012077398.1|	1340.87	0	PREDICTED: receptor-like protein kinase HSL1 [Jatropha curcas] &gt;gi|643724977|gb|KDP34178.1| hypothetical protein JCGZ_07749 [Jatropha curcas]	gi|1000972391|ref|XM_002516487.2|	163	4e-36	PREDICTED: Ricinus communis receptor-like protein kinase HSL1 (LOC8271173), mRNA	sp|Q9SGP2|HSL1_ARATH	689	0.0	Receptor-like protein kinase HSL1 OS=Arabidopsis thaliana GN=HSL1 PE=2 SV=1	alr0124_1	2e-27	123	---	K00924	0.0	tcc:TCM_037228	1268		GO:0016020//membrane	GO:0004674//protein serine/threonine kinase activity;GO:0016491//oxidoreductase activity;GO:0000166//nucleotide binding	GO:0000165//MAPK cascade
CL11283.Contig2_All	228.524880083419	-2.4964169750409	8.01575527913216e-21	3.04811166409601e-18	Down	gi|747068678|ref|XP_011081105.1|	233.032	1.29262e-59	PREDICTED: protein cornichon homolog 4 [Sesamum indicum]	gi|731379929|ref|XM_002266525.3|	232	1e-57	PREDICTED: Vitis vinifera protein cornichon homolog 4 (LOC100258514), mRNA	sp|Q84W04|CNIH4_ARATH	203	1e-52	Protein cornichon homolog 4 OS=Arabidopsis thaliana GN=At1g12390 PE=1 SV=1	-	-	-	-	K20368	3e-60	sind:105164197	233	protein cornichon	GO:0016021//integral component of membrane	-	GO:0006810//transport
CL6353.Contig2_All	1103.57626183751	-2.32217760598703	8.07952632779882e-21	3.06007211949584e-18	Down	gi|225463325|ref|XP_002268061.1|	239.965	1.09397e-61	PREDICTED: V-type proton ATPase subunit F [Vitis vinifera] &gt;gi|147766833|emb|CAN63147.1| hypothetical protein VITISV_029487 [Vitis vinifera] &gt;gi|296089563|emb|CBI39382.3| unnamed protein product [Vitis vinifera]	gi|645264967|ref|XM_008239706.1|	355	1e-94	PREDICTED: Prunus mume V-type proton ATPase subunit F (LOC103336637), mRNA	sp|Q9ZQX4|VATF_ARATH	223	2e-58	V-type proton ATPase subunit F OS=Arabidopsis thaliana GN=VHA-F PE=2 SV=1	YGR020c	1e-25	115	---	K02151	1e-63	aip:107645226	244	V-type H+-transporting ATPase subunit F	GO:0005774//vacuolar membrane;GO:0005794//Golgi apparatus;GO:0033180//proton-transporting V-type ATPase, V1 domain;GO:0005886//plasma membrane	GO:0046961//proton-transporting ATPase activity, rotational mechanism	GO:0015991//ATP hydrolysis coupled proton transport
CL10995.Contig1_All	229.895805143251	1.96845249530912	8.27822503991091e-21	3.12283671764543e-18	Up	gi|731404507|ref|XP_010655457.1|	496.893	1.77357e-138	PREDICTED: uncharacterized protein LOC100247033 isoform X3 [Vitis vinifera]	gi|955358905|ref|XM_006594506.2|	115	5e-22	PREDICTED: Glycine max uncharacterized LOC100777465 (LOC100777465), transcript variant X2, mRNA	sp|Q9SCQ7|AN32_ARATH	50.8	3e-06	Acidic leucine-rich nuclear phosphoprotein 32-related protein OS=Arabidopsis thaliana GN=At3g50690 PE=2 SV=1	-	-	-	-	-	-	-	-	-	-	-	-
CL1378.Contig8_All	1655.92188967116	-6.87738496061471	8.65411626530664e-21	3.25168116149533e-18	Down	gi|225459247|ref|XP_002285762.1|	514.227	6.27947e-144	PREDICTED: protein EXORDIUM [Vitis vinifera] &gt;gi|147765766|emb|CAN68978.1| hypothetical protein VITISV_040774 [Vitis vinifera]	gi|429503499|gb|JX647700.1|	309	1e-80	Camellia sinensis inosine-5'-monophosphate dehydrogenase 1 (TIDH1) gene, complete cds	-	-	-	-	-	-	-	-	K14299	7e-15	mdm:103418195	83.2	nucleoporin SEH1	-	-	-
CL7223.Contig7_All	621.998850846774	1.36075567493181	8.71221052585487e-21	3.26057061601223e-18	Up	gi|359474491|ref|XP_002279304.2|	2432.91	0	PREDICTED: regulator of nonsense transcripts 1 homolog isoform X2 [Vitis vinifera] &gt;gi|297742168|emb|CBI33955.3| unnamed protein product [Vitis vinifera]	gi|731381223|ref|XM_002279268.3|	3271	0.0	PREDICTED: Vitis vinifera regulator of nonsense transcripts 1 homolog (LOC100264343), transcript variant X2, mRNA	sp|Q9FJR0|RENT1_ARATH	2112	0.0	Regulator of nonsense transcripts 1 homolog OS=Arabidopsis thaliana GN=UPF1 PE=1 SV=2	SPAC16C9.06c	0.0	986	---	K14326	0.0	vvi:100264343	2432	regulator of nonsense transcripts 1 [EC:3.6.4.-]	GO:0009506//plasmodesma;GO:0000932//cytoplasmic mRNA processing body;GO:0005886//plasma membrane;GO:0005829//cytosol	GO:0005524//ATP binding;GO:0004386//helicase activity;GO:0003677//DNA binding;GO:0008270//zinc ion binding	GO:0048571//long-day photoperiodism;GO:0042742//defense response to bacterium;GO:0009611//response to wounding;GO:0010182//sugar mediated signaling pathway;GO:0009867//jasmonic acid mediated signaling pathway;GO:0000184//nuclear-transcribed mRNA catabolic process, nonsense-mediated decay;GO:0009863//salicylic acid mediated signaling pathway
CL8725.Contig2_All	103.071946341571	-5.0393129830445	9.27191556873182e-21	3.4563803052793e-18	Down	gi|223523477|gb|EEF27073.1|	591.652	0	60S ribosomal protein L16, putative [Ricinus communis]	gi|927682185|gb|KR559021.1|	2757	0.0	Heuchera parviflora var. saurensis voucher Folk 97 (OS), complete genome	sp|Q04716|RT03_PETHY	623	1e-178	Ribosomal protein S3, mitochondrial OS=Petunia hybrida GN=YRPS3 PE=2 SV=1	mlr0301	3e-31	135	---	K02982	0.0	nnu:28482684	650	small subunit ribosomal protein S3	-	-	-
CL16776.Contig1_All	146.531228580468	7.58910524751443	1.0263095027077e-20	3.81086829699536e-18	Up	gi|225458181|ref|XP_002281211.1|	431.795	3.78048e-119	PREDICTED: protein TIC 20-I, chloroplastic [Vitis vinifera] &gt;gi|731429664|ref|XP_010664725.1| PREDICTED: protein TIC 20-I, chloroplastic [Vitis vinifera] &gt;gi|302142547|emb|CBI19750.3| unnamed protein product [Vitis vinifera]	gi|82621159|gb|DQ284480.1|	432	1e-117	Solanum tuberosum clone 106F09 Tic20-like protein mRNA, complete cds	sp|Q8GZ79|TI201_ARATH	409	2e-114	Protein TIC 20-I, chloroplastic OS=Arabidopsis thaliana GN=TIC20-I PE=1 SV=1	-	-	-	-	-	-	-	-	-	GO:0016021//integral component of membrane	-	-
CL480.Contig7_All	114.712129627427	-8.59931344896922	1.36286974478791e-20	5.04080799433548e-18	Down	gi|565397781|ref|XP_006364463.1|	232.646	3.39549e-59	PREDICTED: putative disease resistance protein RGA1 [Solanum tuberosum]	-	-	-	-	sp|Q7XBQ9|RGA2_SOLBU	201	7e-52	Disease resistance protein RGA2 OS=Solanum bulbocastanum GN=RGA2 PE=1 SV=1	RSp0875	9e-09	60.1	---	K19613	2e-56	sot:102597877	221	leucine-rich repeat protein SHOC2!K15078	-	-	-
CL4599.Contig7_All	188.639633849339	2.71981091391457	1.39473997744454e-20	5.13861282117952e-18	Up	gi|590601187|ref|XP_007019601.1|	1617.44	0	Gigantea protein isoform 1 [Theobroma cacao] &gt;gi|590601196|ref|XP_007019602.1| Gigantea protein isoform 1 [Theobroma cacao] &gt;gi|508724929|gb|EOY16826.1| Gigantea protein isoform 1 [Theobroma cacao] &gt;gi|508724930|gb|EOY16827.1| Gigantea protein isoform 1 [Theobroma cacao]	gi|731430503|ref|XM_010666760.1|	1376	0.0	PREDICTED: Vitis vinifera protein GIGANTEA (LOC100254197), transcript variant X3, mRNA	sp|Q9SQI2|GIGAN_ARATH	1437	0.0	Protein GIGANTEA OS=Arabidopsis thaliana GN=GI PE=1 SV=2	-	-	-	-	K12124	0.0	tcc:TCM_035715	1617	GIGANTEA	GO:0005654//nucleoplasm	-	GO:0042542//response to hydrogen peroxide;GO:0009637//response to blue light;GO:0010378//temperature compensation of the circadian clock;GO:0010218//response to far red light;GO:0048578//positive regulation of long-day photoperiodism, flowering;GO:0006355//regulation of transcription, DNA-templated;GO:0009409//response to cold
CL132.Contig2_All	369.820254248365	5.44569108339637	1.42883090359227e-20	5.24380941618365e-18	Up	gi|571033219|gb|AHF22089.1|	746.888	0	CYP79D33 [Maesa lanceolata]	gi|802541600|ref|XM_012224934.1|	117	1e-22	PREDICTED: Jatropha curcas isoleucine N-monooxygenase 2-like (LOC105640577), mRNA	sp|Q6J540|C79D4_LOTJA	639	0.0	Isoleucine N-monooxygenase 2 OS=Lotus japonicus GN=CYP79D4 PE=1 SV=1	all1361	7e-19	94.4	---	K12153	0.0	rcu:8275042	721	phenylalanine N-monooxygenase [EC:1.14.13.124]	-	GO:0020037//heme binding;GO:0005506//iron ion binding;GO:0016705//oxidoreductase activity, acting on paired donors, with incorporation or reduction of molecular oxygen	GO:0055114//oxidation-reduction process
CL6887.Contig2_All	2722.42551353292	-4.66443950599783	1.47355480785183e-20	5.38706604387097e-18	Down	-	-	-	-	gi|698505641|ref|XR_715514.1|	67.9	3e-08	PREDICTED: Nicotiana sylvestris uncharacterized LOC104244517 (LOC104244517), ncRNA	-	-	-	-	-	-	-	-	-	-	-	-	-	-	-	-
CL6839.Contig3_All	1132.47968603784	-5.05138438900876	1.5597886833257e-20	5.68039043343759e-18	Down	gi|443267315|ref|YP_007375051.1|	981.86	0	ribulose 1,5-bisphosphate carboxylase/oxygenase large subunit [Quercus rubra] &gt;gi|441421930|gb|AGC31254.1| ribulose 1,5-bisphosphate carboxylase/oxygenase large subunit [Quercus rubra]	gi|537362937|gb|KF156839.1|	4429	0.0	Camellia taliensis voucher HKAS:S.X.Yang3157 chloroplast, complete genome	sp|Q06021|RBL_ALNIN	968	0.0	Ribulose bisphosphate carboxylase large chain OS=Alnus incana GN=rbcL PE=3 SV=1	alr1524	0.0	852	---	K01601	0.0	pmum:103343922	975	ribulose-bisphosphate carboxylase large chain [EC:4.1.1.39]	GO:0009507//chloroplast	GO:0004497//monooxygenase activity;GO:0000287//magnesium ion binding;GO:0016984//ribulose-bisphosphate carboxylase activity	GO:0019253//reductive pentose-phosphate cycle;GO:0055114//oxidation-reduction process;GO:0009853//photorespiration
CL13643.Contig2_All	393.883914384002	2.05951290441414	1.6886764673248e-20	6.12620766226499e-18	Up	gi|802692528|ref|XP_012082985.1|	1559.27	0	PREDICTED: AP-4 complex subunit epsilon [Jatropha curcas] &gt;gi|643716703|gb|KDP28329.1| hypothetical protein JCGZ_14100 [Jatropha curcas]	gi|731382289|ref|XM_010646179.1|	1429	0.0	PREDICTED: Vitis vinifera AP-4 complex subunit epsilon (LOC100249377), mRNA	sp|Q8L7A9|AP4E_ARATH	1378	0.0	AP-4 complex subunit epsilon OS=Arabidopsis thaliana GN=At1g31730 PE=1 SV=1	SPAC23H3.06	6e-10	65.5	---	K12400	0.0	jcu:105642689	1559	AP-4 complex subunit epsilon-1	GO:0030117//membrane coat;GO:0005829//cytosol;GO:0009506//plasmodesma	-	GO:0016192//vesicle-mediated transport;GO:0006886//intracellular protein transport
CL13526.Contig2_All	101.868930125841	-3.23863967175306	1.85851043172049e-20	6.71659995182772e-18	Down	gi|659099868|ref|XP_008450816.1|	96.2857	5.98483e-19	PREDICTED: 60S ribosomal protein L31 [Cucumis melo]	gi|590576307|ref|XM_007012863.1|	159	9e-36	Theobroma cacao Ribosomal protein L31e family protein (TCM_037718) mRNA, complete cds	sp|P46290|RL31_NICGU	91.3	3e-19	60S ribosomal protein L31 OS=Nicotiana glutinosa GN=RPL31 PE=1 SV=1	-	-	-	-	K02910	1e-19	cmo:103492289	96.3	large subunit ribosomal protein L31e	GO:0005840//ribosome	GO:0003735//structural constituent of ribosome	GO:0006412//translation
CL1950.Contig2_All	923.59183111679	-3.19628397944892	1.88974541378963e-20	6.80351461026939e-18	Down	gi|720100246|ref|XP_010248184.1|	263.848	1.1957e-68	PREDICTED: 60S ribosomal protein L28-2-like [Nelumbo nucifera]	gi|731402149|ref|XM_002281197.3|	321	3e-84	PREDICTED: Vitis vinifera 60S ribosomal protein L28-2 (LOC100261817), mRNA	sp|Q9M0E2|RL282_ARATH	212	4e-55	60S ribosomal protein L28-2 OS=Arabidopsis thaliana GN=RPL28C PE=2 SV=1	-	-	-	-	K02903	2e-69	nnu:104591090	263	large subunit ribosomal protein L28e	GO:0005840//ribosome	GO:0003735//structural constituent of ribosome	GO:0006412//translation
CL324.Contig4_All	468.657490732011	2.01585100934641	1.99294721669809e-20	7.14788636970741e-18	Up	gi|747049140|ref|XP_011070604.1|	955.281	0	PREDICTED: putative clathrin assembly protein At2g01600 [Sesamum indicum]	gi|349704381|emb|FQ394809.1|	813	0.0	Vitis vinifera clone SS0AFA19YJ17	sp|Q8S9J8|CAP1_ARATH	254	2e-67	Probable clathrin assembly protein At4g32285 OS=Arabidopsis thaliana GN=At4g32285 PE=1 SV=2	-	-	-	-	K20043	0.0	rcu:8262519	909	clathrin coat assembly protein AP180	GO:0030136//clathrin-coated vesicle	GO:0005545//1-phosphatidylinositol binding;GO:0032440//2-alkenal reductase [NAD(P)] activity;GO:0030276//clathrin binding	GO:0048268//clathrin coat assembly;GO:0055114//oxidation-reduction process
Unigene23036_All	1105.85755243941	-3.21343528242582	2.45936139928146e-20	8.78743748876846e-18	Down	gi|703132443|ref|XP_010105126.1|	164.081	6.02579e-39	hypothetical protein L484_016117 [Morus notabilis] &gt;gi|587916212|gb|EXC03911.1| hypothetical protein L484_016117 [Morus notabilis]	gi|731438107|ref|XM_010648095.1|	216	7e-53	PREDICTED: Vitis vinifera protein BRICK 1-like (LOC100267364), mRNA	sp|Q94JY4|BRK1_ARATH	150	6e-37	Protein BRICK 1 OS=Arabidopsis thaliana GN=BRK1 PE=1 SV=1	-	-	-	-	K05752	8e-39	pmum:103335390	161	chromosome 3 open reading frame 10	GO:0031209//SCAR complex	GO:0032403//protein complex binding	GO:0007015//actin filament organization
CL17751.Contig2_All	3460.87513706616	1.75250543719284	2.54731922817291e-20	9.06749881348797e-18	Up	gi|225441977|ref|XP_002265171.1|	878.241	0	PREDICTED: pectinesterase [Vitis vinifera]	gi|568214922|ref|NM_001288040.1|	248	6e-62	Solanum tuberosum pectin methyl esterase (PEST2), mRNA >gi|6689891|gb|AF152172.1|AF152172 Solanum tuberosum cultivar Desiree pectin methyl esterase (Pest2) mRNA, complete cds	sp|P83948|PME3_CITSI	833	0.0	Pectinesterase 3 OS=Citrus sinensis PE=1 SV=1	CAC3373	8e-40	164	---	K01051	0.0	vvi:100251413	878	pectinesterase [EC:3.1.1.11]	GO:0005618//cell wall;GO:0005576//extracellular region;GO:0016021//integral component of membrane	GO:0045330//aspartyl esterase activity;GO:0030599//pectinesterase activity;GO:0004857//enzyme inhibitor activity	GO:0045490//pectin catabolic process;GO:0043086//negative regulation of catalytic activity;GO:0042545//cell wall modification
CL286.Contig13_All	140.234541524505	-6.49244814515873	2.65495218871973e-20	9.41523606521036e-18	Down	gi|674913486|emb|CDY19671.1|	108.227	1.13896e-72	BnaC09g29270D [Brassica napus]	gi|146261290|gb|EF207454.1|	1382	0.0	Pterostemon rotundifolius inverted repeat B, partial sequence; chloroplast	-	-	-	-	-	-	-	-	K01810	2e-12	ats:F775_29851	74.7	glucose-6-phosphate isomerase [EC:5.3.1.9]!K04733	-	-	-
CL2610.Contig1_All	1396.15828065233	1.43322458050552	2.70497576476615e-20	9.55684086800923e-18	Up	gi|976914217|gb|KVI00447.1|	614.764	6.0017e-174	Lupus La protein [Cynara cardunculus var. scolymus]	gi|731391408|ref|XM_002275914.3|	517	1e-143	PREDICTED: Vitis vinifera la-related protein 6B (LOC100259405), mRNA	sp|O80567|LRP6B_ARATH	508	8e-144	La-related protein 6B OS=Arabidopsis thaliana GN=LARP6B PE=2 SV=2	SPAC57A10.10c	1e-08	60.5	---	K15191	2e-173	vvi:100259405	610	La-related protein 7	-	GO:0003676//nucleic acid binding	-
CL6551.Contig1_All	1095.01068928607	2.14983132574397	3.28260403369372e-20	1.15545221388224e-17	Up	gi|225450669|ref|XP_002283093.1|	1552.34	0	PREDICTED: eukaryotic translation initiation factor 3 subunit A [Vitis vinifera]	gi|731415779|ref|XM_002283057.2|	1713	0.0	PREDICTED: Vitis vinifera eukaryotic translation initiation factor 3 subunit A (LOC100244162), mRNA	sp|Q40554|EIF3A_TOBAC	1384	0.0	Eukaryotic translation initiation factor 3 subunit A OS=Nicotiana tabacum GN=TIF3A1 PE=2 SV=1	aq_629	2e-13	77.0	---	K03254	0.0	vvi:100244162	1552	translation initiation factor 3 subunit A	GO:0005852//eukaryotic translation initiation factor 3 complex;GO:0016282//eukaryotic 43S preinitiation complex;GO:0033290//eukaryotic 48S preinitiation complex	GO:0003743//translation initiation factor activity	GO:0006446//regulation of translational initiation;GO:0001731//formation of translation preinitiation complex
CL4409.Contig4_All	119.155946219077	2.86103677258163	3.38932057267269e-20	1.18859706571884e-17	Up	gi|731428649|ref|XP_010664405.1|	853.203	0	PREDICTED: probable ubiquitin-like-specific protease 2B isoform X2 [Vitis vinifera]	gi|731428648|ref|XM_010666103.1|	507	1e-140	PREDICTED: Vitis vinifera probable ubiquitin-like-specific protease 2B (LOC104882498), transcript variant X2, mRNA	sp|Q8L7S0|ULP2B_ARATH	577	1e-164	Probable ubiquitin-like-specific protease 2B OS=Arabidopsis thaliana GN=ULP2B PE=1 SV=3	SPAC17A5.07c	2e-30	132	---	K08596	0.0	vvi:104882498	851	sentrin-specific protease 7 [EC:3.4.22.68]	-	-	-
CL88.Contig2_All	88.1975270087542	-5.16240411375766	3.57047442671303e-20	1.24750531943819e-17	Down	gi|976909295|gb|KVH96443.1|	52.7582	9.25936e-06	Homeodomain-like protein [Cynara cardunculus var. scolymus]	gi|802639891|ref|XM_012223193.1|	95.6	1e-16	PREDICTED: Jatropha curcas ubiquitin-conjugating enzyme E2 36 (LOC105639209), mRNA	-	-	-	-	-	-	-	-	-	-	-	-	-	-	-	-
Unigene24144_All	315.595475701492	-7.14200476972172	3.62133144216349e-20	1.25811120386369e-17	Down	gi|566187240|ref|XP_002313866.2|	59.6918	3.22768e-07	hypothetical protein POPTR_0009s10030g [Populus trichocarpa] &gt;gi|550331421|gb|EEE87821.2| hypothetical protein POPTR_0009s10030g [Populus trichocarpa]	gi|393715677|dbj|AB624201.1|	99.6	2e-17	Camellia sinensis DNA, SSR marker, MSG0702	-	-	-	-	-	-	-	-	K18422	8e-06	pxb:103950488	52.8	helicase MOV-10 [EC:3.6.4.13]	-	-	-
Unigene38349_All	1514.22764840301	-1.81277203783254	3.62740382585375e-20	1.25811120386369e-17	Down	gi|224113863|ref|XP_002316595.1|	218.009	4.2479e-55	hypothetical protein POPTR_0011s00740g [Populus trichocarpa] &gt;gi|118483180|gb|ABK93494.1| unknown [Populus trichocarpa] &gt;gi|222859660|gb|EEE97207.1| hypothetical protein POPTR_0011s00740g [Populus trichocarpa]	gi|778659845|ref|XM_011656866.1|	339	7e-90	PREDICTED: Cucumis sativus mitochondrial pyruvate carrier 4 (LOC105435495), transcript variant X4, mRNA	-	-	-	-	-	-	-	-	-	-	-	-	-	GO:0005743//mitochondrial inner membrane	-	GO:0006850//mitochondrial pyruvate transport
CL9566.Contig1_All	138.625281082706	-3.63651240322455	3.90789833185374e-20	1.35044985930622e-17	Down	-	-	-	-	-	-	-	-	-	-	-	-	-	-	-	-	-	-	-	-	-	-	-	-
CL5888.Contig1_All	2515.41546666697	-5.12548786514354	3.92242867753377e-20	1.35054211549441e-17	Down	gi|720033434|ref|XP_010266430.1|	105.531	4.09904e-21	PREDICTED: arabinogalactan peptide 20-like [Nelumbo nucifera]	gi|720033433|ref|XM_010268128.1|	97.6	6e-17	PREDICTED: Nelumbo nucifera arabinogalactan peptide 20-like (LOC104603947), mRNA	sp|Q9M373|AGP20_ARATH	90.5	1e-18	Arabinogalactan peptide 20 OS=Arabidopsis thaliana GN=AGP20 PE=3 SV=1	-	-	-	-	-	-	-	-	-	GO:0016021//integral component of membrane	-	-
CL4311.Contig2_All	227.45082382123	-6.98170550691584	4.28547073186532e-20	1.47019594825145e-17	Down	-	-	-	-	-	-	-	-	-	-	-	-	-	-	-	-	-	-	-	-	-	-	-	-
Unigene27890_All	234.555949204008	2.75307768308724	4.65228787526413e-20	1.59027628071213e-17	Up	-	-	-	-	gi|645238127|ref|XM_008227309.1|	85.7	1e-13	PREDICTED: Prunus mume auxin response factor 6 (LOC103325164), mRNA	-	-	-	-	-	-	-	-	-	-	-	-	-	-	-	-
Unigene48677_All	1748.31241919738	-1.96268579116668	5.32302568801108e-20	1.81300723127704e-17	Down	gi|661877258|emb|CDP18882.1|	165.236	2.57707e-39	unnamed protein product [Coffea canephora]	gi|590603481|ref|XM_007019959.1|	157	5e-35	Theobroma cacao Uncharacterized protein (TCM_036395) mRNA, complete cds	-	-	-	-	-	-	-	-	-	-	-	-	-	GO:0016021//integral component of membrane	-	-
Unigene760_All	631.0393656922	-3.33382650994525	5.47964864213962e-20	1.85966312304528e-17	Down	gi|223541401|gb|EEF42952.1|	53.9138	5.80408e-06	conserved hypothetical protein [Ricinus communis]	-	-	-	-	-	-	-	-	-	-	-	-	-	-	-	-	-	-	-	-
CL10235.Contig4_All	89.2804815862969	4.93932877241618	5.85789454604442e-20	1.98093072495272e-17	Up	gi|147798737|emb|CAN61078.1|	790.415	0	hypothetical protein VITISV_012920 [Vitis vinifera]	gi|731410179|ref|XM_002268851.2|	1243	0.0	PREDICTED: Vitis vinifera glucose-6-phosphate 1-dehydrogenase, chloroplastic-like (LOC100264918), transcript variant X2, mRNA	sp|O24357|G6PDC_SPIOL	831	0.0	Glucose-6-phosphate 1-dehydrogenase, chloroplastic OS=Spinacia oleracea GN=G6PD PE=2 SV=1	YNL241c	8e-112	403	---	K00036	0.0	jcu:105641505	857	glucose-6-phosphate 1-dehydrogenase [EC:1.1.1.49 1.1.1.363]	-	GO:0004345//glucose-6-phosphate dehydrogenase activity;GO:0050661//NADP binding	GO:0055114//oxidation-reduction process;GO:0006006//glucose metabolic process;GO:0006098//pentose-phosphate shunt
CL4467.Contig3_All	1262.45369155854	-2.84444713725414	6.17321735441944e-20	2.08013259224398e-17	Down	gi|225450514|ref|XP_002281149.1|	276.944	7.87611e-73	PREDICTED: trafficking protein particle complex subunit 4 [Vitis vinifera] &gt;gi|147807581|emb|CAN66318.1| hypothetical protein VITISV_040622 [Vitis vinifera] &gt;gi|296089818|emb|CBI39637.3| unnamed protein product [Vitis vinifera]	gi|645221771|ref|XM_008248022.1|	329	7e-87	PREDICTED: Prunus mume trafficking protein particle complex subunit 4 (LOC103344426), mRNA	-	-	-	-	SPBC3B9.12	1e-27	121	---	K20303	2e-73	vvi:100264962	276	trafficking protein particle complex subunit 4	GO:0030008//TRAPP complex;GO:0005737//cytoplasm	GO:0017112//Rab guanyl-nucleotide exchange factor activity	GO:0043547//positive regulation of GTPase activity;GO:0006888//ER to Golgi vesicle-mediated transport
Unigene27228_All	61.6284566880265	-5.60378609943453	6.28606236586076e-20	2.11064574884359e-17	Down	gi|674887114|emb|CDY45523.1|	187.963	4.15728e-46	BnaCnng12820D [Brassica napus]	gi|549531652|gb|KF386162.1|	950	0.0	Vaccinium macrocarpon mitochondrion, complete genome	sp|P31839|NU1M_OENBE	179	2e-45	NADH-ubiquinone oxidoreductase chain 1 OS=Oenothera berteroana GN=ND1 PE=2 SV=1	SMc01921	4e-21	100	---	K03878	4e-43	bna:4237888	175	NADH-ubiquinone oxidoreductase chain 1 [EC:1.6.5.3]	GO:0005886//plasma membrane;GO:0016021//integral component of membrane;GO:0005739//mitochondrion	GO:0008137//NADH dehydrogenase (ubiquinone) activity	GO:0055114//oxidation-reduction process
CL3049.Contig3_All	372.66970143923	-2.2192927577825	6.33866508097377e-20	2.12078742705683e-17	Down	gi|225432850|ref|XP_002283837.1|	363.614	9.40461e-99	PREDICTED: ADP-ribosylation factor-like protein 5 [Vitis vinifera] &gt;gi|297737135|emb|CBI26336.3| unnamed protein product [Vitis vinifera]	gi|731389423|ref|XM_002283801.3|	444	1e-121	PREDICTED: Vitis vinifera ADP-ribosylation factor-like protein 5 (LOC100261292), mRNA	sp|P0DH91|ARF2B_ARATH	211	5e-55	ADP-ribosylation factor 2-B OS=Arabidopsis thaliana GN=ARF2-B PE=2 SV=1	YDL137w	4e-55	213	---	K07950	2e-99	vvi:100261292	363	ADP-ribosylation factor-like protein 5B	GO:0005622//intracellular;GO:0005886//plasma membrane	GO:0005525//GTP binding	GO:0007264//small GTPase mediated signal transduction
CL12735.Contig3_All	618.088958789517	2.21367350635982	6.45888264819794e-20	2.15340057192701e-17	Up	gi|225464529|ref|XP_002272399.1|	1749.18	0	PREDICTED: methyltransferase-like protein 1 [Vitis vinifera]	gi|731423999|ref|XM_002272363.2|	1181	0.0	PREDICTED: Vitis vinifera methyltransferase-like protein 1 (LOC100254343), mRNA	sp|Q94AI4|METL1_ARATH	826	0.0	Methyltransferase-like protein 1 OS=Arabidopsis thaliana GN=EMB1691 PE=2 SV=1	YGL192w	4e-24	112	---	K05925	2e-34	csl:COCSUDRAFT_20697	149	mRNA (2'-O-methyladenosine-N6-)-methyltransferase [EC:2.1.1.62]	GO:0005829//cytosol	GO:0003676//nucleic acid binding;GO:0008168//methyltransferase activity	GO:0006139//nucleobase-containing compound metabolic process;GO:0032259//methylation
CL10964.Contig3_All	213.826963673544	2.44419604661224	6.56582808357471e-20	2.181375431303e-17	Up	gi|225443738|ref|XP_002265546.1|	1051.58	0	PREDICTED: uncharacterized protein LOC100241189 [Vitis vinifera] &gt;gi|297740537|emb|CBI30719.3| unnamed protein product [Vitis vinifera]	gi|731404761|ref|XM_002265510.2|	1346	0.0	PREDICTED: Vitis vinifera uncharacterized LOC100241189 (LOC100241189), mRNA	sp|Q9LQI7|CIA30_ARATH	55.8	1e-07	Probable complex I intermediate-associated protein 30 OS=Arabidopsis thaliana GN=At1g17350 PE=1 SV=2	all5026	1e-139	495	---	K18159	5e-10	eus:EUTSA_v10019098mg	67.8	NADH dehydrogenase [ubiquinone] 1 alpha subcomplex assembly factor 1	-	-	-
Unigene32074_All	332.82742526659	2.23147981544943	6.80362815024104e-20	2.25247669592211e-17	Up	gi|590577175|ref|XP_007013163.1|	1737.24	0	Site-1 protease, putative isoform 2 [Theobroma cacao] &gt;gi|508783526|gb|EOY30782.1| Site-1 protease, putative isoform 2 [Theobroma cacao]	gi|731406921|ref|XM_002280906.2|	1919	0.0	PREDICTED: Vitis vinifera membrane-bound transcription factor site-1 protease (LOC100264570), mRNA	sp|F4JVN6|TPPII_ARATH	58.2	4e-08	Tripeptidyl-peptidase 2 OS=Arabidopsis thaliana GN=TPP2 PE=1 SV=1	BS_aprE	3e-26	120	---	K08653	0.0	nnu:104595191	1727	membrane-bound transcription factor site-1 protease [EC:3.4.21.112]	GO:0016021//integral component of membrane;GO:0005794//Golgi apparatus	GO:0004252//serine-type endopeptidase activity	GO:0006508//proteolysis;GO:0042538//hyperosmotic salinity response
CL14842.Contig1_All	704.947644971353	-2.64864697241077	7.30542705037747e-20	2.4064983716646e-17	Down	gi|763745893|gb|KJB13332.1|	74.7146	6.12451e-12	hypothetical protein B456_002G068700 [Gossypium raimondii]	gi|672188887|ref|XM_008815474.1|	91.7	3e-15	PREDICTED: Phoenix dactylifera uncharacterized LOC103724265 (LOC103724265), transcript variant X2, mRNA	-	-	-	-	-	-	-	-	-	-	-	-	-	-	-	-
Unigene16525_All	756.518326524397	-4.26458066306733	7.31968327988725e-20	2.4064983716646e-17	Down	gi|297740396|emb|CBI30578.3|	81.6481	5.16385e-14	unnamed protein product [Vitis vinifera]	gi|720073114|ref|XM_010280298.1|	135	2e-28	PREDICTED: Nelumbo nucifera dolichyl-diphosphooligosaccharide--protein glycosyltransferase subunit 4A (LOC104612740), transcript variant X1, mRNA	sp|C7J4U3|OST4A_ORYSJ	77.4	1e-14	Dolichyl-diphosphooligosaccharide--protein glycosyltransferase subunit 4A OS=Oryza sativa subsp. japonica GN=OST4A PE=3 SV=1	-	-	-	-	-	-	-	-	-	GO:0016021//integral component of membrane	-	-
CL2000.Contig4_All	349.684251744233	3.69792100625532	7.71992982543186e-20	2.52930545138699e-17	Up	gi|747063392|ref|XP_011078243.1|	1259.97	0	PREDICTED: receptor-like protein kinase HSL1 [Sesamum indicum]	gi|731406733|ref|XM_002280359.2|	163	4e-36	PREDICTED: Vitis vinifera receptor-like protein kinase 5 (LOC100247568), mRNA	sp|Q9SGP2|HSL1_ARATH	653	0.0	Receptor-like protein kinase HSL1 OS=Arabidopsis thaliana GN=HSL1 PE=2 SV=1	alr0124_1	7e-28	125	---	K00924	0.0	mdm:103441049	1100		GO:0016020//membrane	GO:0000166//nucleotide binding;GO:0004672//protein kinase activity	GO:0016310//phosphorylation
CL3318.Contig4_All	264.842667401857	2.48707954724986	7.89480337522204e-20	2.57768052546991e-17	Up	gi|731426258|ref|XP_010663541.1|	1102.04	0	PREDICTED: transcription initiation factor TFIID subunit 2 isoform X2 [Vitis vinifera]	gi|731426259|ref|XM_010665240.1|	1733	0.0	PREDICTED: Vitis vinifera transcription initiation factor TFIID subunit 2 (LOC100266355), transcript variant X3, mRNA	sp|Q8LPF0|TAF2_ARATH	901	0.0	Transcription initiation factor TFIID subunit 2 OS=Arabidopsis thaliana GN=TAF2 PE=2 SV=1	all0594	3e-12	73.6	---	K03128	0.0	vvi:100266355	1097	transcription initiation factor TFIID subunit 2	-	-	-
CL13562.Contig3_All	124.267175718056	-4.72677662524772	8.18970784928821e-20	2.66477896019829e-17	Down	gi|224090749|ref|XP_002309071.1|	90.5077	1.21947e-32	hypothetical protein POPTR_0006s08800g [Populus trichocarpa] &gt;gi|222855047|gb|EEE92594.1| hypothetical protein POPTR_0006s08800g [Populus trichocarpa]	gi|733578762|emb|LN713258.1|	107	5e-20	Cucumis melo genomic chromosome, chr_4	-	-	-	-	-	-	-	-	-	-	-	-	-	GO:0016021//integral component of membrane;GO:0009535//chloroplast thylakoid membrane	GO:0031072//heat shock protein binding;GO:0051082//unfolded protein binding	-
Unigene22389_All	820.757575107151	2.44570313114855	8.63806425883333e-20	2.80104024798593e-17	Up	gi|661881515|emb|CDP14925.1|	718.383	0	unnamed protein product [Coffea canephora]	gi|828321450|ref|XM_004506171.2|	83.8	2e-12	PREDICTED: Cicer arietinum protein EDS1L-like (LOC101508060), mRNA	sp|Q4F883|SG101_ARATH	100	4e-21	Senescence-associated carboxylesterase 101 OS=Arabidopsis thaliana GN=SAG101 PE=1 SV=1	-	-	-	-	K18875	0.0	spen:107021031	691	enhanced disease susceptibility 1 protein	-	-	-
Unigene48741_All	915.630720156321	-4.99697212181753	9.01757616059489e-20	2.9141236052631e-17	Down	gi|698500633|ref|XP_009796062.1|	83.1889	1.25e-14	PREDICTED: uncharacterized protein LOC104242684 [Nicotiana sylvestris]	-	-	-	-	-	-	-	-	-	-	-	-	-	-	-	-	-	-	-	-
Unigene38187_All	162.026395051336	-4.32572585497187	9.09381414031281e-20	2.92269562923741e-17	Down	-	-	-	-	gi|965604228|dbj|AP015040.1|	60.0	8e-06	Vigna angularis var. angularis DNA, chromosome 7, almost complete sequence, cultivar: Shumari	-	-	-	-	-	-	-	-	-	-	-	-	-	-	-	-
Unigene48504_All	797.806473626124	-3.52555956309818	9.10583624427093e-20	2.92269562923741e-17	Down	gi|590651293|ref|XP_007032860.1|	158.303	2.82232e-37	Uncharacterized protein TCM_018972 [Theobroma cacao] &gt;gi|508711889|gb|EOY03786.1| Uncharacterized protein TCM_018972 [Theobroma cacao]	gi|778692136|ref|XM_004137090.2|	87.7	4e-14	PREDICTED: Cucumis sativus uncharacterized LOC101207960 (LOC101207960), mRNA	-	-	-	-	-	-	-	-	-	-	-	-	-	-	-	-
CL14644.Contig1_All	1038.2249710103	-2.57218595067987	9.47316664929819e-20	3.03032519376841e-17	Down	gi|802540808|ref|XP_012078383.1|	210.69	1.51519e-52	PREDICTED: biogenesis of lysosome-related organelles complex 1 subunit 1 [Jatropha curcas] &gt;gi|802540810|ref|XP_012078385.1| PREDICTED: biogenesis of lysosome-related organelles complex 1 subunit 1 [Jatropha curcas] &gt;gi|643740043|gb|KDP45729.1| hypothetical protein JCGZ_17336 [Jatropha curcas]	gi|731391637|ref|XM_010652533.1|	149	3e-32	PREDICTED: Vitis vinifera biogenesis of lysosome-related organelles complex 1 subunit 1 (LOC100251874), transcript variant X3, mRNA	sp|O22929|BL1S1_ARATH	167	1e-41	Biogenesis of lysosome-related organelles complex 1 subunit 1 OS=Arabidopsis thaliana GN=BLOS1 PE=1 SV=1	-	-	-	-	K20185	3e-53	jcu:105639056	210	biogenesis of lysosome-related organelles complex 1 subunit 1	GO:0031083//BLOC-1 complex;GO:0005768//endosome;GO:0005739//mitochondrion	-	GO:0048364//root development;GO:0016197//endosomal transport
Unigene37061_All	392.958908262711	2.93895219032739	9.81955977049891e-20	3.130555004813e-17	Up	gi|225433864|ref|XP_002264735.1|	1408.66	0	PREDICTED: uncharacterized protein LOC100264644 isoform X1 [Vitis vinifera] &gt;gi|731390919|ref|XP_010650556.1| PREDICTED: uncharacterized protein LOC100264644 isoform X1 [Vitis vinifera] &gt;gi|731390921|ref|XP_010650557.1| PREDICTED: uncharacterized protein LOC100264644 isoform X1 [Vitis vinifera] &gt;gi|297743772|emb|CBI36655.3| unnamed protein product [Vitis vinifera]	gi|731390922|ref|XM_002264699.3|	486	1e-133	PREDICTED: Vitis vinifera uncharacterized LOC100264644 (LOC100264644), transcript variant X3, mRNA	-	-	-	-	-	-	-	-	-	-	-	-	-	-	-	-
CL8732.Contig5_All	256.620543829517	-5.56203119307701	1.14825712633597e-19	3.64845215651838e-17	Down	-	-	-	-	gi|663681407|emb|HG975524.1|	75.8	3e-10	Solanum lycopersicum chromosome ch12, complete genome	-	-	-	-	-	-	-	-	-	-	-	-	-	-	-	-
Unigene17967_All	1641.15708414513	-5.12072860730629	1.22456612974418e-19	3.87790195856046e-17	Down	gi|667751897|gb|AIG89984.1|	219.164	2.99194e-73	hypothetical protein (mitochondrion) [Capsicum annuum]	gi|56901011|gb|AY845299.1|	1754	0.0	Camellia sinensis var. assamica cultivar Shan NADH dehydrogenase subunit 7 (nad7) gene, exon 1 and partial cds; mitochondrial >gi|56901027|gb|AY845307.1| Camellia sinensis var. assamica cultivar TTES No. 18 NADH dehydrogenase subunit 7 (nad7) gene, exon 1 and partial cds; mitochondrial	sp|P93306|NDUS2_ARATH	63.2	2e-10	NADH dehydrogenase [ubiquinone] iron-sulfur protein 2 OS=Arabidopsis thaliana GN=NAD7 PE=2 SV=2	RP354	4e-08	57.4	---	K03935	7e-10	gra:27429579	65.9	NADH dehydrogenase (ubiquinone) Fe-S protein 2 [EC:1.6.5.3 1.6.99.3]	GO:0005739//mitochondrion	-	-
CL7670.Contig1_All	170.525825005051	-5.42636004287406	1.25684216810063e-19	3.96684525095921e-17	Down	gi|976908563|gb|KVH95780.1|	63.929	2.47481e-09	hypothetical protein Ccrd_002162 [Cynara cardunculus var. scolymus]	gi|747074131|ref|XR_848182.1|	77.8	2e-11	PREDICTED: Sesamum indicum uncharacterized LOC105166407 (LOC105166407), transcript variant X2, misc_RNA	-	-	-	-	-	-	-	-	-	-	-	-	-	-	-	-
CL1832.Contig18_All	1819.37411888484	-5.03007230310176	1.28860452635608e-19	4.05358166719442e-17	Down	gi|674887096|emb|CDY45505.1|	192.586	9.49275e-84	BnaCnng12640D [Brassica napus]	gi|239764707|gb|GQ220323.1|	2163	0.0	Vitis vinifera strain PN40024 mitochondrion, partial genome	sp|Q3BAI2|YCX91_PHAAO	70.9	4e-12	Uncharacterized protein ORF91 OS=Phalaenopsis aphrodite subsp. formosana PE=4 SV=1	-	-	-	-	-	-	-	-	-	GO:0005739//mitochondrion	-	-
Unigene17972_All	435.937058223104	-1.98823553234847	1.29746844139361e-19	4.06795022654953e-17	Down	gi|528079286|gb|AGS17822.1|	225.713	2.27998e-57	hypothetical protein, partial [Elaeis guineensis]	gi|1000954984|ref|XM_002524426.2|	365	1e-97	PREDICTED: Ricinus communis uncharacterized protein At2g34160 (LOC8275864), mRNA	sp|O22969|Y2416_ARATH	196	1e-50	Uncharacterized protein At2g34160 OS=Arabidopsis thaliana GN=At2g34160 PE=1 SV=1	-	-	-	-	-	-	-	-	-	-	GO:0003676//nucleic acid binding	-
CL5533.Contig4_All	346.262935989652	4.33739917456322	1.35668524590371e-19	4.23957423081316e-17	Up	gi|697113943|ref|XP_009610859.1|	736.873	0	PREDICTED: blue-light photoreceptor PHR2 [Nicotiana tomentosiformis]	gi|943351340|gb|KR822412.1|	837	0.0	Barringtonia racemosa clone comp6303_c0 microsatellite sequence	sp|Q8LB72|PHR2_ARATH	597	1e-170	Blue-light photoreceptor PHR2 OS=Arabidopsis thaliana GN=PHR2 PE=2 SV=2	sll1629	8e-45	180	---	K01669	3e-106	ppp:PHYPADRAFT_228715	387	deoxyribodipyrimidine photo-lyase [EC:4.1.99.3]	-	-	-
CL3469.Contig9_All	200.243557987847	3.07920487284575	1.36889648623628e-19	4.26366225972924e-17	Up	gi|731395055|ref|XP_010652052.1|	1778.84	0	PREDICTED: uncharacterized protein LOC100254466 isoform X1 [Vitis vinifera]	gi|694408483|ref|XM_009380647.1|	305	7e-79	PREDICTED: Pyrus x bretschneideri uncharacterized LOC103967395 (LOC103967395), transcript variant X2, mRNA	-	-	-	-	-	-	-	-	K12472	9e-12	bvg:104885038	75.1	epidermal growth factor receptor substrate 15!K13172	-	-	-
CL4458.Contig1_All	176.021880382629	2.72352479375184	1.41333091141685e-19	4.3876278910956e-17	Up	gi|802547482|ref|XP_012090407.1|	1394.41	0	PREDICTED: uncharacterized protein LOC105648580 [Jatropha curcas] &gt;gi|802547485|ref|XP_012090415.1| PREDICTED: uncharacterized protein LOC105648580 [Jatropha curcas]	gi|731412324|ref|XM_002263894.2|	1326	0.0	PREDICTED: Vitis vinifera uncharacterized LOC100241098 (LOC100241098), transcript variant X2, mRNA	sp|Q7XI08|XB34_ORYSJ	62.4	2e-09	Probable E3 ubiquitin-protein ligase XBOS34 OS=Oryza sativa subsp. japonica GN=XBOS34 PE=2 SV=1	-	-	-	-	K01931	2e-79	pda:103713536	299	protein neuralized [EC:2.3.2.27]	-	GO:0008270//zinc ion binding	-
CL2379.Contig5_All	1641.05733908464	3.45517387942769	1.45533009874041e-19	4.48857933971774e-17	Up	gi|629121291|gb|KCW85781.1|	1001.89	0	hypothetical protein EUGRSUZ_B02532 [Eucalyptus grandis]	gi|731394364|ref|XM_002277321.3|	1342	0.0	PREDICTED: Vitis vinifera ruBisCO large subunit-binding protein subunit alpha (LOC100253324), mRNA	sp|P08926|RUBA_PEA	951	0.0	RuBisCO large subunit-binding protein subunit alpha, chloroplastic OS=Pisum sativum PE=1 SV=2	alr1896	0.0	634	---	K04077	9e-167	ccp:CHC_T00010148001	588	chaperonin GroEL	-	-	-
CL13656.Contig2_All	196.642557310362	2.6940392236336	1.45268469709007e-19	4.48857933971774e-17	Up	gi|225440009|ref|XP_002276399.1|	1696.02	0	PREDICTED: ethylene-insensitive protein 2 [Vitis vinifera] &gt;gi|731399338|ref|XP_010653585.1| PREDICTED: ethylene-insensitive protein 2 [Vitis vinifera]	gi|731399339|ref|XM_002276363.2|	511	1e-141	PREDICTED: Vitis vinifera ethylene-insensitive protein 2 (LOC100256742), transcript variant X2, mRNA	sp|Q9S814|EIN2_ARATH	1258	0.0	Ethylene-insensitive protein 2 OS=Arabidopsis thaliana GN=EIN2 PE=1 SV=1	PA0809	3e-52	206	---	K14513	0.0	vvi:100256742	1696	ethylene-insensitive protein 2	GO:0016020//membrane	-	GO:0006810//transport;GO:0009755//hormone-mediated signaling pathway;GO:0006970//response to osmotic stress;GO:0009617//response to bacterium;GO:0009888//tissue development;GO:0098542//defense response to other organism;GO:0009653//anatomical structure morphogenesis
Unigene48728_All	1187.95778335311	1.97865784178354	1.46715988962425e-19	4.50558517322077e-17	Up	gi|225433575|ref|XP_002270200.1|	1581.23	0	PREDICTED: probable glucan 1,3-alpha-glucosidase [Vitis vinifera]	gi|731390252|ref|XM_002270164.3|	1328	0.0	PREDICTED: Vitis vinifera probable glucan 1,3-alpha-glucosidase (LOC100248748), mRNA	sp|Q9FN05|PSL5_ARATH	1465	0.0	Probable glucan 1,3-alpha-glucosidase OS=Arabidopsis thaliana GN=PSL5 PE=1 SV=1	SPAC1002.03c	0.0	643	---	K05546	0.0	vvi:100248748	1581	alpha 1,3-glucosidase [EC:3.2.1.84]	-	-	-
CL3156.Contig1_All	182.142091530186	-5.15903659529783	1.47036079095665e-19	4.50558517322077e-17	Down	gi|225449046|ref|XP_002273970.1|	290.426	1.80976e-76	PREDICTED: CASP-like protein 5A2 [Vitis vinifera]	gi|731412545|ref|XM_002273934.3|	172	2e-39	PREDICTED: Vitis vinifera CASP-like protein 5A2 (LOC100254649), mRNA	sp|Q9SKN3|CSPL6_ARATH	250	2e-66	CASP-like protein At2g28370 OS=Arabidopsis thaliana GN=At2g28370 PE=2 SV=1	-	-	-	-	-	-	-	-	-	GO:0016021//integral component of membrane;GO:0005886//plasma membrane	-	-
CL3044.Contig8_All	11413.0283569705	-3.3662760216248	1.53043477683647e-19	4.67454023482381e-17	Down	gi|922328577|ref|XP_013443681.1|	909.442	0	photosystem II CP43 chlorophyll apoprotein [Medicago truncatula] &gt;gi|657371725|gb|KEH17706.1| photosystem II CP43 chlorophyll apoprotein [Medicago truncatula]	gi|537362937|gb|KF156839.1|	1.166e+04	0.0	Camellia taliensis voucher HKAS:S.X.Yang3157 chloroplast, complete genome	sp|A4GYQ5|PSBC_POPTR	973	0.0	Photosystem II CP43 chlorophyll apoprotein OS=Populus trichocarpa GN=psbC PE=3 SV=1	slr0642	3e-32	140	---	K02705	0.0	pmum:107880794	942	photosystem II CP43 chlorophyll apoprotein	GO:0009535//chloroplast thylakoid membrane;GO:0009523//photosystem II;GO:0016021//integral component of membrane	GO:0045156//electron transporter, transferring electrons within the cyclic electron transport pathway of photosynthesis activity;GO:0046872//metal ion binding;GO:0016168//chlorophyll binding	GO:0018298//protein-chromophore linkage;GO:0009772//photosynthetic electron transport in photosystem II
CL4409.Contig1_All	102.734388605338	3.75220194223199	1.8892091611777e-19	5.75182182106982e-17	Up	gi|731428649|ref|XP_010664405.1|	868.996	0	PREDICTED: probable ubiquitin-like-specific protease 2B isoform X2 [Vitis vinifera]	gi|731428648|ref|XM_010666103.1|	507	1e-140	PREDICTED: Vitis vinifera probable ubiquitin-like-specific protease 2B (LOC104882498), transcript variant X2, mRNA	sp|Q8L7S0|ULP2B_ARATH	591	7e-169	Probable ubiquitin-like-specific protease 2B OS=Arabidopsis thaliana GN=ULP2B PE=1 SV=3	SPAC17A5.07c	2e-30	132	---	K08596	0.0	vvi:104882498	867	sentrin-specific protease 7 [EC:3.4.22.68]	-	-	-
Unigene2398_All	468.065608468106	-1.62645441380746	1.97004773155173e-19	5.9406350162327e-17	Down	gi|225443833|ref|XP_002266892.1|	246.128	1.73666e-63	PREDICTED: uncharacterized protein LOC100253185 [Vitis vinifera]	gi|731404626|ref|XM_002266856.3|	329	8e-87	PREDICTED: Vitis vinifera uncharacterized LOC100253185 (LOC100253185), mRNA	-	-	-	-	-	-	-	-	-	-	-	-	-	-	-	-
Unigene22665_All	666.459152425015	-2.64747617225046	1.96770035828922e-19	5.9406350162327e-17	Down	gi|802588313|ref|XP_012070818.1|	127.487	6.00412e-28	PREDICTED: uncharacterized protein LOC105632953 [Jatropha curcas] &gt;gi|643731933|gb|KDP39125.1| hypothetical protein JCGZ_00882 [Jatropha curcas]	gi|645241089|ref|XM_008228692.1|	73.8	6e-10	PREDICTED: Prunus mume uncharacterized LOC103326464 (LOC103326464), mRNA	-	-	-	-	-	-	-	-	-	-	-	-	-	-	-	-
CL12460.Contig5_All	59.225589981343	-4.8182849897195	1.96884882563846e-19	5.9406350162327e-17	Down	-	-	-	-	-	-	-	-	-	-	-	-	-	-	-	-	-	-	-	-	-	-	-	-
CL3307.Contig6_All	792.271622219703	-3.01873197691626	2.01439645944902e-19	6.05508390982189e-17	Down	gi|661889986|emb|CDP06706.1|	294.278	3.58717e-78	unnamed protein product [Coffea canephora]	gi|731399164|ref|XM_002278989.2|	555	1e-155	PREDICTED: Vitis vinifera 40S ribosomal protein S23 (LOC100248226), mRNA	sp|P46297|RS23_FRAAN	284	4e-77	40S ribosomal protein S23 OS=Fragaria ananassa GN=RPS23 PE=2 SV=1	YPR132w	9e-59	224	---	K02973	2e-77	pvu:PHAVU_007G163700g	289	small subunit ribosomal protein S23e	GO:0015935//small ribosomal subunit;GO:0016021//integral component of membrane	GO:0003735//structural constituent of ribosome	GO:0006412//translation
CL481.Contig3_All	74.6407655493183	3.87902982951612	2.18705231212891e-19	6.55326693753918e-17	Up	gi|596047658|ref|XP_007220305.1|	1949.87	0	hypothetical protein PRUPE_ppa000280mg [Prunus persica] &gt;gi|462416767|gb|EMJ21504.1| hypothetical protein PRUPE_ppa000280mg [Prunus persica]	gi|731421887|ref|XM_010663608.1|	1217	0.0	PREDICTED: Vitis vinifera uncharacterized LOC100241322 (LOC100241322), transcript variant X3, mRNA	-	-	-	-	SPAC12G12.13c	1e-05	52.0	---	-	-	-	-	-	-	-	-
CL1832.Contig7_All	311.555656957215	-6.84867855674743	2.19905985004916e-19	6.56845996724778e-17	Down	gi|870759086|gb|KMS64936.1|	201.83	3.78713e-54	hypothetical protein BVRB_041110, partial [Beta vulgaris subsp. vulgaris]	gi|239764707|gb|GQ220323.1|	1203	0.0	Vitis vinifera strain PN40024 mitochondrion, partial genome	-	-	-	-	-	-	-	-	-	-	-	-	-	-	-	-
Unigene32651_All	221.070704990491	-4.99448093949965	2.27948616356555e-19	6.78727757494868e-17	Down	gi|929046212|gb|ALF04039.1|	966.066	0	ATP synthase F1 subunit 1 (mitochondrion) [Cannabis sativa]	gi|929046211|gb|KR059940.1|	2775	0.0	Cannabis sativa cultivar Carmagnola mitochondrion, complete genome	sp|P05492|ATPAM_OENBI	942	0.0	ATP synthase subunit alpha, mitochondrial OS=Oenothera biennis GN=ATPA PE=3 SV=1	BMEI0249	0.0	707	---	K02132	0.0	nnu:28482687	970	F-type H+-transporting ATPase subunit alpha	GO:0045261//proton-transporting ATP synthase complex, catalytic core F(1);GO:0005739//mitochondrion	GO:0046933//proton-transporting ATP synthase activity, rotational mechanism;GO:0046961//proton-transporting ATPase activity, rotational mechanism;GO:0005524//ATP binding	GO:0015991//ATP hydrolysis coupled proton transport;GO:0015986//ATP synthesis coupled proton transport
CL3511.Contig1_All	242.628537795817	2.67157355879526	2.30001925041879e-19	6.82694742147818e-17	Up	gi|225430091|ref|XP_002281873.1|	933.324	0	PREDICTED: uncharacterized protein LOC100267937 [Vitis vinifera] &gt;gi|731385592|ref|XP_010648556.1| PREDICTED: uncharacterized protein LOC100267937 [Vitis vinifera]	gi|731385591|ref|XM_010650254.1|	305	4e-79	PREDICTED: Vitis vinifera uncharacterized LOC100267937 (LOC100267937), transcript variant X2, mRNA	-	-	-	-	SPAC20H4.03c	9e-07	54.7	---	K19720	7e-18	mis:MICPUN_56001	94.4	collagen, type III, alpha!K03145	-	-	-
CL4743.Contig2_All	15017.8611856998	-5.90721521528905	2.3332500729669e-19	6.90394113777949e-17	Down	gi|224106185|ref|XP_002314076.1|	126.331	1.19952e-27	photosystem II 5 kD family protein [Populus trichocarpa] &gt;gi|222850484|gb|EEE88031.1| photosystem II 5 kD family protein [Populus trichocarpa]	gi|160961299|emb|CU228158.1|	95.6	2e-16	Populus EST from severe drought-stressed leaves	sp|Q39195|PST2_ARATH	99.8	1e-21	Photosystem II 5 kDa protein, chloroplastic OS=Arabidopsis thaliana GN=PSBT PE=3 SV=2	-	-	-	-	-	-	-	-	-	-	-	-
CL8250.Contig6_All	64.9439845613741	-4.36712033002085	2.66610715101031e-19	7.86426858880258e-17	Down	gi|225461963|ref|XP_002266700.1|	1037.33	0	PREDICTED: serine/threonine-protein kinase D6PK-like [Vitis vinifera] &gt;gi|731433319|ref|XP_010644600.1| PREDICTED: serine/threonine-protein kinase D6PK-like [Vitis vinifera] &gt;gi|731433321|ref|XP_010644601.1| PREDICTED: serine/threonine-protein kinase D6PK-like [Vitis vinifera] &gt;gi|731433323|ref|XP_010644602.1| PREDICTED: serine/threonine-protein kinase D6PK-like [Vitis vinifera]	gi|731433322|ref|XM_010646300.1|	1166	0.0	PREDICTED: Vitis vinifera serine/threonine-protein kinase D6PK-like (LOC100258297), transcript variant X4, mRNA	sp|Q0DCT8|G11A_ORYSJ	780	0.0	Protein kinase G11A OS=Oryza sativa subsp. japonica GN=Os06g0291600 PE=2 SV=1	SPAC17G8.14c_2	4e-24	112	---	K08286	0.0	vvi:100854807	976	protein-serine/threonine kinase [EC:2.7.11.-]	GO:0005634//nucleus;GO:0005737//cytoplasm;GO:0005886//plasma membrane	GO:0004674//protein serine/threonine kinase activity;GO:0005524//ATP binding	GO:0006468//protein phosphorylation;GO:0035556//intracellular signal transduction
CL2636.Contig2_All	457.092773039341	-7.32553094321922	2.72519019758648e-19	8.01358257915135e-17	Down	gi|697112293|ref|XP_009610024.1|	446.047	2.64575e-123	PREDICTED: probable ribose-5-phosphate isomerase 3, chloroplastic [Nicotiana tomentosiformis]	gi|930246006|gb|KR093969.1|	605	1e-169	Camellia sinensis auxin response factor 6 mRNA, complete cds	sp|Q9S726|RPI3_ARATH	374	1e-103	Probable ribose-5-phosphate isomerase 3, chloroplastic OS=Arabidopsis thaliana GN=RPI3 PE=1 SV=1	DR0845	4e-45	181	---	K01807	5e-122	cam:101498920	439	ribose 5-phosphate isomerase A [EC:5.3.1.6]	-	-	-
CL1717.Contig2_All	1896.86171432289	-2.3269043431753	2.82762443753946e-19	8.28905410194618e-17	Down	gi|976911357|gb|KVH98010.1|	248.054	4.52076e-64	Histone core [Cynara cardunculus var. scolymus]	gi|731402604|ref|XM_002285230.2|	333	5e-88	PREDICTED: Vitis vinifera probable histone H2A variant 3 (LOC100265256), mRNA	sp|Q9C944|H2AV3_ARATH	232	2e-61	Probable histone H2A variant 3 OS=Arabidopsis thaliana GN=At1g52740 PE=1 SV=1	SPBC11B10.10c	2e-40	164	---	K11251	2e-64	bvg:104904620	246	histone H2A	GO:0000786//nucleosome;GO:0005634//nucleus	GO:0003677//DNA binding;GO:0046982//protein heterodimerization activity	-
CL3009.Contig5_All	121.895011032468	3.41216765306923	2.84200046634405e-19	8.30548321469917e-17	Up	gi|255545642|ref|XP_002513881.1|	1335.09	0	PREDICTED: acetyl-CoA carboxylase 1 [Ricinus communis] &gt;gi|223546967|gb|EEF48464.1| Homomeric Acetyl-CoA Carboxylase (Hom-ACCase) [Ricinus communis]	gi|126506745|gb|EF423762.1|	1968	0.0	Camellia sinensis cv. UPASI-10 acetyl CoA carboxylase (ACC) mRNA, partial cds	sp|Q38970|ACC1_ARATH	1211	0.0	Acetyl-CoA carboxylase 1 OS=Arabidopsis thaliana GN=ACC1 PE=1 SV=1	YNR016c_2	8e-62	237	---	K11262	0.0	rcu:8263032	1335	acetyl-CoA carboxylase / biotin carboxylase 1 [EC:6.4.1.2 6.3.4.14]	-	GO:0004075//biotin carboxylase activity;GO:0005524//ATP binding;GO:0046872//metal ion binding;GO:0003989//acetyl-CoA carboxylase activity	GO:0006633//fatty acid biosynthetic process
CL11405.Contig5_All	413.199657139477	2.21008300007762	2.97441144035398e-19	8.6656960505033e-17	Up	gi|731412601|ref|XP_010658422.1|	1716.05	0	PREDICTED: uncharacterized protein LOC100240985 isoform X1 [Vitis vinifera]	gi|731412602|ref|XM_010660121.1|	214	2e-51	PREDICTED: Vitis vinifera uncharacterized LOC100240985 (LOC100240985), transcript variant X2, mRNA	-	-	-	-	-	-	-	-	K04650	0.0	vvi:100240985	1716	nuclear receptor co-repressor 1	-	-	-
CL2569.Contig3_All	838.884803806012	2.9939434479457	3.02883785044009e-19	8.79719450020768e-17	Up	gi|225470798|ref|XP_002263001.1|	1678.3	0	PREDICTED: leucine-rich repeat receptor-like serine/threonine-protein kinase At1g17230 [Vitis vinifera]	gi|147827244|emb|AM485461.2|	618	1e-173	Vitis vinifera contig VV78X040013.5, whole genome shotgun sequence	sp|Q9SHI2|Y1723_ARATH	1474	0.0	Leucine-rich repeat receptor-like serine/threonine-protein kinase At1g17230 OS=Arabidopsis thaliana GN=At1g17230 PE=2 SV=2	alr0124_1	3e-35	150	---	K17422	0.0	mtr:MTR_5g045910	729	large subunit ribosomal protein L41!K13420	-	-	-
CL5270.Contig3_All	98.8128642683799	3.64278961789991	3.16825082202206e-19	9.17397545363854e-17	Up	gi|731425474|ref|XP_010663262.1|	963.755	0	PREDICTED: uncharacterized protein LOC100265641 isoform X4 [Vitis vinifera]	gi|731425473|ref|XM_010664960.1|	222	5e-54	PREDICTED: Vitis vinifera uncharacterized LOC100265641 (LOC100265641), transcript variant X5, mRNA	-	-	-	-	-	-	-	-	K12472	6e-07	bvg:104885038	58.2	epidermal growth factor receptor substrate 15	-	-	-
CL5853.Contig5_All	156.259366377727	2.24634588317365	3.41475267207852e-19	9.85759974111057e-17	Up	gi|225453042|ref|XP_002265478.1|	1521.14	0	PREDICTED: cell division cycle 5-like protein [Vitis vinifera] &gt;gi|731417257|ref|XP_010660227.1| PREDICTED: cell division cycle 5-like protein [Vitis vinifera]	gi|703121032|ref|XM_010103932.1|	1372	0.0	Morus notabilis Cell division cycle 5-like protein partial mRNA	sp|P92948|CDC5L_ARATH	1274	0.0	Cell division cycle 5-like protein OS=Arabidopsis thaliana GN=CDC5 PE=1 SV=2	SPAC644.12	7e-133	474	---	K12860	0.0	vvi:100243262	1521	pre-mRNA-splicing factor CDC5/CEF1	-	GO:0003677//DNA binding	GO:0051301//cell division
CL15311.Contig2_All	155.005637743442	-9.63194448530197	3.50845273332981e-19	1.00973056385431e-16	Down	gi|380751742|gb|AFE56212.1|	127.102	8.29155e-28	glutathione peroxidase [Camellia sinensis]	gi|380751741|gb|JQ247186.1|	585	1e-164	Camellia sinensis cultivar Longjing 43 glutathione peroxidase mRNA, complete cds	sp|O48646|GPX6_ARATH	106	2e-23	Probable phospholipid hydroperoxide glutathione peroxidase 6, mitochondrial OS=Arabidopsis thaliana GN=GPX6 PE=2 SV=2	BH2830	2e-12	71.2	---	K00432	4e-23	rcu:8266462	109	glutathione peroxidase [EC:1.11.1.9]	-	GO:0004601//peroxidase activity	GO:0050896//response to stimulus
CL3535.Contig1_All	203.224443080904	2.50180903074345	3.92142275879974e-19	1.12516313739307e-16	Up	gi|891072438|gb|AKQ62963.1|	1905.57	0	alpha-amylase 3 [Camellia sinensis]	gi|891072437|gb|KP739467.1|	6248	0.0	Camellia sinensis alpha-amylase 3 mRNA, complete cds	sp|Q94A41|AMY3_ARATH	1219	0.0	Alpha-amylase 3, chloroplastic OS=Arabidopsis thaliana GN=AMY3 PE=2 SV=1	STM1963	9e-16	84.7	---	K01176	1e-154	atr:18428021	548	alpha-amylase [EC:3.2.1.1]	-	-	-
CL3307.Contig9_All	3094.30051925147	-4.93079224698334	4.00034257373353e-19	1.14433968863001e-16	Down	gi|747089540|ref|XP_011092413.1|	205.682	3.87912e-51	PREDICTED: non-specific lipid-transfer protein-like protein At2g13820 [Sesamum indicum]	gi|702468716|ref|XM_010031757.1|	87.7	7e-14	PREDICTED: Eucalyptus grandis non-specific lipid-transfer protein-like protein At5g64080 (LOC104419921), transcript variant X2, mRNA	sp|Q8VYI9|NLTL5_ARATH	177	9e-45	Non-specific lipid-transfer protein-like protein At5g64080 OS=Arabidopsis thaliana GN=At5g64080 PE=1 SV=1	-	-	-	-	-	-	-	-	-	-	-	-
CL19745.Contig1_All	2147.21080511519	-2.29113443692445	4.40888903128201e-19	1.25740983980713e-16	Down	gi|255583146|ref|XP_002532339.1|	286.189	1.95712e-75	PREDICTED: outer envelope pore protein 16-3, chloroplastic/mitochondrial [Ricinus communis] &gt;gi|223527956|gb|EEF30041.1| protein translocase, putative [Ricinus communis]	gi|658062909|ref|XM_008369144.1|	297	3e-77	PREDICTED: Malus x domestica outer envelope pore protein 16-3, chloroplastic/mitochondrial-like (LOC103430996), transcript variant X2, mRNA	sp|O48528|OP163_ARATH	250	1e-66	Outer envelope pore protein 16-3, chloroplastic/mitochondrial OS=Arabidopsis thaliana GN=OEP163 PE=1 SV=1	-	-	-	-	K17790	1e-75	cic:CICLE_v10012973mg	284	mitochondrial import inner membrane translocase subunit TIM22	GO:0016021//integral component of membrane	-	-
CL13396.Contig1_All	552.015061583864	-2.93557162730508	4.450850290966e-19	1.26556519714837e-16	Down	gi|743784214|ref|XP_011021774.1|	271.937	2.11654e-71	PREDICTED: uncharacterized protein LOC105123758 [Populus euphratica]	gi|645277967|ref|XM_008245797.1|	289	6e-75	PREDICTED: Prunus mume uncharacterized LOC103342192 (LOC103342192), mRNA	-	-	-	-	asl4325	2e-20	97.4	---	K06891	4e-72	pop:POPTR_0008s11660g	271	ATP-dependent Clp protease adaptor protein ClpS	-	-	GO:0030163//protein catabolic process
CL182.Contig15_All	466.098810110921	3.61951022316112	4.50541054191722e-19	1.27724342087417e-16	Up	gi|387571558|gb|AFJ80777.1|	1089.33	0	phenylalanine ammonia-lyase [Camellia japonica]	gi|662270|dbj|D26596.1|CMEPAL	2048	0.0	Camellia sinensis PAL mRNA for phenylalanine ammonia-lyase, complete cds	sp|P45726|PALY_CAMSI	1054	0.0	Phenylalanine ammonia-lyase OS=Camellia sinensis GN=PAL PE=2 SV=1	RSp0365	1e-63	242	---	K10775	0.0	nnu:104601277	1030	phenylalanine ammonia-lyase [EC:4.3.1.24]	GO:0005737//cytoplasm	GO:0045548//phenylalanine ammonia-lyase activity	GO:0006559//L-phenylalanine catabolic process;GO:0009800//cinnamic acid biosynthetic process
CL6966.Contig2_All	212.506856210972	5.51471764631554	4.54375129238847e-19	1.28426756677939e-16	Up	gi|566153800|ref|XP_006370155.1|	728.013	0	hypothetical protein POPTR_0001s40220g [Populus trichocarpa] &gt;gi|550349334|gb|ERP66724.1| hypothetical protein POPTR_0001s40220g [Populus trichocarpa]	gi|703074213|ref|XM_010091458.1|	97.6	1e-16	Morus notabilis Putative AC transposase partial mRNA	sp|P08770|TRA1_MAIZE	327	2e-89	Putative AC transposase OS=Zea mays PE=2 SV=2	-	-	-	-	K00872	2e-42	bna:106384454	176	homoserine kinase [EC:2.7.1.39]!K05658	GO:0005634//nucleus	GO:0003700//transcription factor activity, sequence-specific DNA binding;GO:0000977//RNA polymerase II regulatory region sequence-specific DNA binding	GO:0006357//regulation of transcription from RNA polymerase II promoter
Unigene32173_All	248.80433419361	1.75635597084382	5.11170258699103e-19	1.44049604509474e-16	Up	gi|109693029|gb|ABG38308.1|	886.33	0	NPR1 [Capsicum annuum]	gi|731406481|ref|XM_002281439.3|	622	1e-175	PREDICTED: Vitis vinifera regulatory protein NPR1 (LOC100250996), mRNA	sp|P93002|NPR1_ARATH	607	1e-173	Regulatory protein NPR1 OS=Arabidopsis thaliana GN=NPR1 PE=1 SV=1	-	-	-	-	K14508	0.0	sot:102592156	879	regulatory protein NPR1	-	-	-
Unigene18259_All	380.309900411457	-6.76709568331763	5.13464153876237e-19	1.44266667281678e-16	Down	gi|719977701|ref|XP_010248927.1|	172.555	2.21114e-41	PREDICTED: ankyrin-2-like [Nelumbo nucifera]	gi|658052753|ref|XM_008363889.1|	107	5e-20	PREDICTED: Malus x domestica ankyrin-3-like (LOC103425789), mRNA	-	-	-	-	-	-	-	-	-	-	-	-	-	-	-	-
CL13243.Contig2_All	168.603197246056	-5.38245042054952	6.38046737569327e-19	1.78739921282513e-16	Down	gi|302142944|emb|CBI20239.3|	310.071	9.63418e-83	unnamed protein product [Vitis vinifera]	gi|755923019|gb|KP278854.1|	133	1e-27	Vaccinium macrocarpon isolate HyRed microsatellite SCF126708 sequence	-	-	-	-	-	-	-	-	K17553	2e-23	mtr:MTR_7g085440	110	protein phosphatase 1 regulatory subunit 11	GO:0016020//membrane	-	-
CL15074.Contig3_All	457.300586235423	-1.95924718507474	6.52137479409509e-19	1.82148346240026e-16	Down	gi|502076945|ref|XP_004485502.1|	211.846	1.97908e-53	PREDICTED: uncharacterized protein LOC101490959 [Cicer arietinum]	gi|590683027|ref|XM_007041438.1|	85.7	1e-13	Theobroma cacao Maternal effect embryo arrest 9 (TCM_006389) mRNA, complete cds	-	-	-	-	-	-	-	-	-	-	-	-	-	GO:0005886//plasma membrane	-	GO:0009793//embryo development ending in seed dormancy;GO:0009555//pollen development
Unigene47731_All	130.854721955016	-8.60171482762278	6.60279544617437e-19	1.83880085181314e-16	Down	-	-	-	-	-	-	-	-	-	-	-	-	-	-	-	-	-	-	-	-	-	-	-	-
CL10134.Contig1_All	8396.31523599451	-3.45081152451972	6.95852001413349e-19	1.93218306761948e-16	Down	gi|661891717|emb|CDP04642.1|	140.584	6.90986e-32	unnamed protein product [Coffea canephora]	gi|330318489|gb|HM003284.1|	311	1e-81	Camellia sinensis clone U10BcDNA 1473	sp|O22860|RL38_ARATH	134	5e-32	60S ribosomal protein L38 OS=Arabidopsis thaliana GN=RPL38A PE=3 SV=1	-	-	-	-	K02923	3e-32	vvi:100268138	139	large subunit ribosomal protein L38e	-	-	-
Unigene12481_All	482.868023100001	-2.7648241099318	7.51198317670927e-19	2.07976502652016e-16	Down	gi|590698395|ref|XP_007045703.1|	85.8853	6.08846e-16	Uncharacterized protein TCM_011399 [Theobroma cacao] &gt;gi|508709638|gb|EOY01535.1| Uncharacterized protein TCM_011399 [Theobroma cacao]	-	-	-	-	-	-	-	-	-	-	-	-	-	-	-	-	-	-	-	-
CL3560.Contig2_All	561.471904863479	1.99988952270121	7.63287624618884e-19	2.10707440305142e-16	Up	gi|823156813|ref|XP_012478326.1|	1112.44	0	PREDICTED: pre-mRNA-splicing factor CWC22 homolog [Gossypium raimondii] &gt;gi|823156815|ref|XP_012478327.1| PREDICTED: pre-mRNA-splicing factor CWC22 homolog [Gossypium raimondii] &gt;gi|823156817|ref|XP_012478328.1| PREDICTED: pre-mRNA-splicing factor CWC22 homolog [Gossypium raimondii] &gt;gi|763762656|gb|KJB29910.1| hypothetical protein B456_005G123200 [Gossypium raimondii] &gt;gi|763762658|g…	gi|590723488|ref|XM_007052136.1|	860	0.0	Theobroma cacao MIF4G domain-containing protein / MA3 domain-containing protein isoform 4 (TCM_005615) mRNA, complete cds	sp|Q8H0U8|RH42_ARATH	97.4	5e-20	DEAD-box ATP-dependent RNA helicase 42 OS=Arabidopsis thaliana GN=RH42 PE=1 SV=2	PA2976	4e-10	65.9	---	K13100	0.0	gra:105793955	1112	pre-mRNA-splicing factor CWC22	GO:0071013//catalytic step 2 spliceosome;GO:0071006//U2-type catalytic step 1 spliceosome	GO:0003723//RNA binding	GO:0000398//mRNA splicing, via spliceosome
Unigene42350_All	161.923519574761	2.54047495915713	7.76358360760358e-19	2.13692638799289e-16	Up	gi|645262637|ref|XP_008236851.1|	795.808	0	PREDICTED: LOW QUALITY PROTEIN: zinc finger CCCH domain-containing protein 19 [Prunus mume]	gi|731383116|ref|XM_010649367.1|	424	1e-115	PREDICTED: Vitis vinifera zinc finger CCCH domain-containing protein 19 (LOC104878757), mRNA	sp|Q9SIV5|C3H19_ARATH	578	4e-165	Zinc finger CCCH domain-containing protein 19 OS=Arabidopsis thaliana GN=NERD PE=1 SV=3	SPBC651.09c	9e-08	57.8	---	K01062	6e-73	smo:SELMODRAFT_441340	276	platelet-activating factor acetylhydrolase [EC:3.1.1.47]!K05747	-	-	-
CL8164.Contig3_All	42.0733079696301	-5.27469292959402	7.82984364053882e-19	2.1489176085451e-16	Down	gi|802600223|ref|XP_012072833.1|	295.434	2.75249e-78	PREDICTED: lysine-specific demethylase JMJ25-like isoform X1 [Jatropha curcas] &gt;gi|802600225|ref|XP_012072834.1| PREDICTED: lysine-specific demethylase JMJ25-like isoform X1 [Jatropha curcas] &gt;gi|643729782|gb|KDP37515.1| hypothetical protein JCGZ_05954 [Jatropha curcas]	gi|731405780|ref|XM_010657616.1|	311	2e-81	PREDICTED: Vitis vinifera lysine-specific demethylase JMJ25-like (LOC100261347), transcript variant X2, mRNA	-	-	-	-	-	-	-	-	K15601	5e-79	jcu:105634571	295	lysine-specific demethylase 3 [EC:1.14.11.-]	-	-	-
CL2385.Contig20_All	444.990803727051	2.92565292265486	7.96675083313069e-19	2.18017274388963e-16	Up	gi|747092904|ref|XP_011094236.1|	884.789	0	PREDICTED: BEL1-like homeodomain protein 1 [Sesamum indicum]	gi|698481350|ref|XM_009789372.1|	404	1e-109	PREDICTED: Nicotiana sylvestris BEL1-like homeodomain protein 1 (LOC104235579), transcript variant X3, mRNA	sp|Q9SJ56|BLH1_ARATH	560	2e-159	BEL1-like homeodomain protein 1 OS=Arabidopsis thaliana GN=BLH1 PE=1 SV=1	-	-	-	-	K16670	8e-58	bdi:100844103	226	homeobox protein Meis2!K15613	-	GO:0046983//protein dimerization activity	GO:0009987//cellular process
Unigene2384_All	313.13967639766	-4.67228911108143	8.72066844232779e-19	2.37961156233501e-16	Down	-	-	-	-	-	-	-	-	-	-	-	-	-	-	-	-	-	-	-	-	-	-	-	-
CL4383.Contig11_All	1853.12069844914	2.83032940768568	9.18033386396238e-19	2.49784221908949e-16	Up	gi|225443996|ref|XP_002280819.1|	2763.79	0	PREDICTED: ABC transporter C family member 2 [Vitis vinifera] &gt;gi|731405248|ref|XP_010655706.1| PREDICTED: ABC transporter C family member 2 [Vitis vinifera] &gt;gi|297740795|emb|CBI30977.3| unnamed protein product [Vitis vinifera]	gi|985434051|ref|XM_015527076.1|	2276	0.0	PREDICTED: Citrus sinensis ABC transporter C family member 2-like (LOC102624176), transcript variant X3, mRNA	sp|Q42093|AB2C_ARATH	2514	0.0	ABC transporter C family member 2 OS=Arabidopsis thaliana GN=ABCC2 PE=1 SV=2	YDR135c	0.0	843	---	K05666	0.0	cit:102624176	2721	ATP-binding cassette, subfamily C (CFTR/MRP), member 2	GO:0016021//integral component of membrane	GO:0005524//ATP binding;GO:0042626//ATPase activity, coupled to transmembrane movement of substances	GO:0055085//transmembrane transport
CL613.Contig6_All	3533.17567414749	-2.19476579476798	9.53838476565714e-19	2.58782664733814e-16	Down	gi|568827083|ref|XP_006467897.1|	207.994	7.59123e-52	PREDICTED: F-box protein At1g61340 [Citrus sinensis] &gt;gi|641856951|gb|KDO75717.1| hypothetical protein CISIN_1g029717mg [Citrus sinensis]	gi|731437223|ref|XM_002274482.3|	105	3e-19	PREDICTED: Vitis vinifera F-box protein At1g61340-like (LOC100246508), mRNA	sp|Q8GX77|FB316_ARATH	142	4e-34	F-box protein At1g61340 OS=Arabidopsis thaliana GN=At1g61340 PE=2 SV=1	-	-	-	-	-	-	-	-	-	-	-	-
CL2647.Contig13_All	686.362980721189	2.38642360969422	9.88088489951439e-19	2.67308990741549e-16	Up	gi|731391766|ref|XP_002275617.3|	1940.24	0	PREDICTED: ubiquitin-activating enzyme E1 1 [Vitis vinifera]	gi|731391765|ref|XM_002275581.3|	2335	0.0	PREDICTED: Vitis vinifera ubiquitin-activating enzyme E1 1 (LOC100232964), mRNA	sp|P93028|UBE11_ARATH	1766	0.0	Ubiquitin-activating enzyme E1 1 OS=Arabidopsis thaliana GN=UBA1 PE=1 SV=1	YKL210w	0.0	865	---	K03178	0.0	vvi:100232964	1940	ubiquitin-activating enzyme E1 [EC:6.2.1.45]	GO:0016021//integral component of membrane	GO:0008641//small protein activating enzyme activity;GO:0005524//ATP binding	GO:0006464//cellular protein modification process
CL12228.Contig3_All	633.51853767052	5.83965994334544	1.05253477041377e-18	2.83932499348714e-16	Up	gi|747097215|ref|XP_011096562.1|	1335.86	0	PREDICTED: dammarenediol II synthase-like [Sesamum indicum] &gt;gi|747097217|ref|XP_011096564.1| PREDICTED: dammarenediol II synthase-like [Sesamum indicum]	gi|693592342|gb|KM111167.1|	751	0.0	Ilex asprella var. asprella mixed amyrin synthase 1 mRNA, complete cds	sp|Q08IT1|DADIS_PANGI	1158	0.0	Dammarenediol II synthase OS=Panax ginseng GN=PNA PE=1 SV=1	YHR072w	2e-102	372	---	K15813	0.0	sind:105175714	1335	beta-amyrin synthase [EC:5.4.99.39]	-	-	-
CL3922.Contig1_All	392.989078612898	1.8764710406682	1.08815391333018e-18	2.9270721999313e-16	Up	gi|568844279|ref|XP_006476018.1|	1203.73	0	PREDICTED: uncharacterized protein LOC102627154 [Citrus sinensis]	gi|731384792|ref|XR_785541.1|	1513	0.0	PREDICTED: Vitis vinifera serine/threonine-protein kinase STE20 (LOC100254265), transcript variant X10, misc_RNA	sp|P42158|KC1D_ARATH	197	2e-50	Casein kinase I isoform delta-like OS=Arabidopsis thaliana GN=At4g26100 PE=2 SV=2	Rv1746	2e-09	63.5	---	K02218	1e-123	egr:104440062	445	casein kinase 1 [EC:2.7.11.1]!K20476	-	GO:0004674//protein serine/threonine kinase activity;GO:0005524//ATP binding	GO:0006468//protein phosphorylation
Unigene32893_All	525.96492605301	-6.84081751689473	1.10717992383894e-18	2.96142480984786e-16	Down	-	-	-	-	-	-	-	-	-	-	-	-	-	-	-	-	-	-	-	-	-	-	-	-
CL8502.Contig7_All	343.596389626609	-3.72025935263994	1.10429375944406e-18	2.96142480984786e-16	Down	gi|661892215|emb|CDP04441.1|	447.203	3.27104e-123	unnamed protein product [Coffea canephora]	gi|731435182|ref|XM_002267134.3|	662	0.0	PREDICTED: Vitis vinifera protein STRUBBELIG-RECEPTOR FAMILY 8 (LOC100248686), mRNA	sp|Q6R2J8|SRF8_ARATH	416	5e-116	Protein STRUBBELIG-RECEPTOR FAMILY 8 OS=Arabidopsis thaliana GN=SRF8 PE=2 SV=1	Cgl2127_1	1e-14	81.6	---	K04733	3e-93	smo:SELMODRAFT_112070	345	interleukin-1 receptor-associated kinase 4 [EC:2.7.11.1]	-	-	-
CL5254.Contig11_All	2974.0583306143	2.6241718491863	1.31330295952954e-18	3.50285645143702e-16	Up	gi|661890509|emb|CDP06006.1|	1479.54	0	unnamed protein product [Coffea canephora]	gi|731431974|ref|XM_002285405.2|	2109	0.0	PREDICTED: Vitis vinifera phosphoenolpyruvate carboxylase, housekeeping isozyme (LOC100267525), mRNA	sp|Q9FV65|CAPPC_FLATR	1463	0.0	Phosphoenolpyruvate carboxylase 2 OS=Flaveria trinervia GN=PPCC PE=1 SV=1	PA3687	0.0	625	---	K01595	0.0	tcc:TCM_031773	1477	phosphoenolpyruvate carboxylase [EC:4.1.1.31]	-	GO:0008964//phosphoenolpyruvate carboxylase activity	GO:0006099//tricarboxylic acid cycle;GO:0015977//carbon fixation
Unigene12851_All	3194.95764919633	-2.74444308147974	1.43545411318932e-18	3.80721031264548e-16	Down	gi|823158629|ref|XP_012479146.1|	177.563	6.62659e-43	PREDICTED: uncharacterized protein LOC105794504 [Gossypium raimondii] &gt;gi|823158631|ref|XP_012479147.1| PREDICTED: uncharacterized protein LOC105794504 [Gossypium raimondii] &gt;gi|763760230|gb|KJB27484.1| hypothetical protein B456_005G167100 [Gossypium raimondii] &gt;gi|763760231|gb|KJB27485.1| hypothetical protein B456_005G167100 [Gossypium raimondii] &gt;gi|763760232|gb|KJB27486.1| hypothet…	gi|192336571|gb|EU830184.1|	143	9e-31	Linum usitatissimum clone LU0003G10 mRNA sequence	-	-	-	-	-	-	-	-	-	-	-	-	-	-	-	-
CL4981.Contig3_All	921.309171942192	-1.99477547745631	1.43218197192954e-18	3.80721031264548e-16	Down	gi|698568143|ref|XP_009773976.1|	477.248	1.13529e-132	PREDICTED: scarecrow-like protein 13 [Nicotiana sylvestris]	gi|697170691|ref|XM_009595975.1|	283	8e-73	PREDICTED: Nicotiana tomentosiformis scarecrow-like protein 13 (LOC104090793), mRNA	sp|Q9M0M5|SCL13_ARATH	393	2e-109	Scarecrow-like protein 13 OS=Arabidopsis thaliana GN=SCL13 PE=2 SV=2	-	-	-	-	K14494	1e-51	gra:105769063	205	DELLA protein	-	-	-
CL1406.Contig3_All	3146.09884749841	-5.325215832073	1.4505047511073e-18	3.83638248221637e-16	Down	gi|695021877|ref|XP_009398042.1|	172.17	5.00728e-41	PREDICTED: cyclin-dependent kinases regulatory subunit 1-like [Musa acuminata subsp. malaccensis]	gi|90856235|gb|DQ444293.1|	331	3e-87	Camellia sinensis cyclin-dependent kinases regulatory subunit mRNA, complete cds	sp|O23249|CKS1_ARATH	169	3e-42	Cyclin-dependent kinases regulatory subunit 1 OS=Arabidopsis thaliana GN=CKS1 PE=1 SV=1	-	-	-	-	K02219	1e-41	mus:103982756	172	cyclin-dependent kinase regulatory subunit CKS1	-	GO:0016301//kinase activity;GO:0016538//cyclin-dependent protein serine/threonine kinase regulator activity	GO:0007049//cell cycle;GO:0045859//regulation of protein kinase activity;GO:0051301//cell division
CL4035.Contig5_All	407.232153235692	5.23790377940332	1.48069894983065e-18	3.90533316890431e-16	Up	gi|225464123|ref|XP_002265783.1|	384.8	5.34991e-105	PREDICTED: cytosolic sulfotransferase 15 [Vitis vinifera] &gt;gi|296087962|emb|CBI35245.3| unnamed protein product [Vitis vinifera]	gi|330318799|gb|HM003368.1|	101	5e-18	Camellia sinensis clone U10BcDNA 0859 flavonol 4'-sulfotransferase mRNA, partial cds	sp|Q8L5A7|SOT15_ARATH	322	4e-88	Cytosolic sulfotransferase 15 OS=Arabidopsis thaliana GN=SOT15 PE=1 SV=1	-	-	-	-	K01025	1e-105	vvi:100246540	384	!K01014	-	GO:0016740//transferase activity	-
Unigene17732_All	704.731326975423	-1.97689903507768	1.52716845915095e-18	4.01670757564351e-16	Down	gi|697129822|ref|XP_009618974.1|	79.337	1.79827e-13	PREDICTED: uncharacterized protein LOC104111077 [Nicotiana tomentosiformis]	-	-	-	-	-	-	-	-	-	-	-	-	-	-	-	-	-	-	-	-
Unigene11658_All	123.292825513871	2.80113923109273	1.56765830566933e-18	4.11178100638798e-16	Up	gi|747096842|ref|XP_011096358.1|	1160.59	0	PREDICTED: uncharacterized protein LOC105175572 isoform X2 [Sesamum indicum]	gi|731404510|ref|XM_010657157.1|	753	0.0	PREDICTED: Vitis vinifera uncharacterized LOC100247033 (LOC100247033), transcript variant X5, mRNA	sp|B2ZX90|FAS1_ORYSJ	70.1	9e-12	Chromatin assembly factor 1 subunit FSM OS=Oryza sativa subsp. japonica GN=FSM PE=2 SV=1	PA2976	6e-10	65.5	---	K18730	2e-145	adu:107468272	518	PERQ amino acid-rich with GYF domain-containing protein!K18447	-	-	-
Unigene38353_All	932.34448698997	3.5671040747741	1.58769195651425e-18	4.14692171752796e-16	Up	gi|470111949|ref|XP_004292202.1|	408.297	4.49024e-112	PREDICTED: hyoscyamine 6-dioxygenase-like isoform X2 [Fragaria vesca subsp. vesca]	gi|645260355|ref|XM_008237569.1|	107	8e-20	PREDICTED: Prunus mume hyoscyamine 6-dioxygenase-like (LOC103334600), mRNA	sp|P24397|HY6H_HYONI	258	6e-69	Hyoscyamine 6-dioxygenase OS=Hyoscyamus niger GN=H6H PE=1 SV=1	mlr6892	3e-21	101	---	K18054	3e-64	dosa:Os07t0169600-01	247	2'-deoxymugineic-acid 2'-dioxygenase / mugineic-acid 3-dioxygenase [EC:1.14.11.24 1.14.11.25]	-	GO:0016491//oxidoreductase activity	-
Unigene14347_All	152.273434775104	-8.22604993452743	1.58981537234929e-18	4.14692171752796e-16	Down	gi|297736362|emb|CBI25085.3|	77.0258	1.4646e-14	unnamed protein product [Vitis vinifera]	gi|147815295|emb|AM454937.2|	109	7e-21	Vitis vinifera contig VV78X056749.7, whole genome shotgun sequence	-	-	-	-	-	-	-	-	-	-	-	-	-	GO:0009507//chloroplast	-	-
Unigene47404_All	176.073195208216	-5.84255806999728	1.61477551601399e-18	4.20045699201376e-16	Down	gi|388504848|gb|AFK40490.1|	479.174	3.73751e-133	unknown [Lotus japonicus]	gi|927682185|gb|KR559021.1|	3207	0.0	Heuchera parviflora var. saurensis voucher Folk 97 (OS), complete genome	sp|P31843|RRPO_OENBE	103	3e-22	RNA-directed DNA polymerase homolog OS=Oenothera berteroana PE=4 SV=1	RP830	2e-47	189	---	K08247	5e-27	thj:104800334	107	methionine S-methyltransferase [EC:2.1.1.12]!K10357	GO:0016021//integral component of membrane;GO:0005739//mitochondrion	GO:0020037//heme binding;GO:0015232//heme transporter activity	GO:0015886//heme transport;GO:0017004//cytochrome complex assembly
Unigene28120_All	441.985078708516	-2.62753060687136	1.64057113397774e-18	4.25586625731003e-16	Down	gi|694316082|ref|XP_009378582.1|	249.595	9.65339e-65	PREDICTED: uncharacterized protein LOC103967061 [Pyrus x bretschneideri]	gi|698550661|ref|XM_009770749.1|	224	3e-55	PREDICTED: Nicotiana sylvestris uncharacterized LOC104219982 (LOC104219982), mRNA	-	-	-	-	-	-	-	-	-	-	-	-	-	-	-	-
CL16236.Contig1_All	730.589583038765	-2.32607480749891	1.77831044983452e-18	4.60057659161287e-16	Down	gi|567911015|ref|XP_006447821.1|	149.058	3.02981e-34	hypothetical protein CICLE_v10018013mg [Citrus clementina] &gt;gi|568830292|ref|XP_006469435.1| PREDICTED: RPM1-interacting protein 4 [Citrus sinensis] &gt;gi|557550432|gb|ESR61061.1| hypothetical protein CICLE_v10018013mg [Citrus clementina] &gt;gi|641831909|gb|KDO50954.1| hypothetical protein CISIN_1g040492mg [Citrus sinensis]	gi|330318492|gb|HM003294.1|	1029	0.0	Camellia sinensis clone U10BCDNA 0426	sp|Q8GYN5|RIN4_ARATH	53.9	1e-07	RPM1-interacting protein 4 OS=Arabidopsis thaliana GN=RIN4 PE=1 SV=1	-	-	-	-	K13456	3e-10	mdm:103445385	67.0	RPM1-interacting protein 4	-	-	-
CL13174.Contig4_All	278.813838478238	2.23588608938998	1.80864828893396e-18	4.6663125854496e-16	Up	gi|731385615|ref|XP_010648566.1|	1870.13	0	PREDICTED: uncharacterized protein LOC100264575 [Vitis vinifera]	gi|123683960|emb|AM479700.1|	418	1e-113	Vitis vinifera, whole genome shotgun sequence, contig VV78X143129.8, clone ENTAV 115	sp|P0CB22|ATX2_ARATH	52.4	3e-06	Histone-lysine N-methyltransferase ATX2 OS=Arabidopsis thaliana GN=ATX2 PE=2 SV=1	-	-	-	-	K11267	1e-12	vvi:100854206	78.2	sister chromatid cohesion protein PDS5	-	-	-
CL382.Contig11_All	339.193892836362	1.70730453367894	1.8397175234781e-18	4.73357319097956e-16	Up	gi|731405314|ref|XP_010655735.1|	1188.71	0	PREDICTED: serine/threonine-protein phosphatase 6 regulatory subunit 2 [Vitis vinifera]	gi|731405313|ref|XM_010657433.1|	1296	0.0	PREDICTED: Vitis vinifera serine/threonine-protein phosphatase 6 regulatory subunit 2 (LOC100243011), mRNA	-	-	-	-	-	-	-	-	K15501	0.0	vvi:100243011	1188	serine/threonine-protein phosphatase 6 regulatory subunit 3	-	-	-
CL11626.Contig4_All	1072.96708671645	-2.83921027456845	1.91262223426537e-18	4.90781975267347e-16	Down	gi|720077791|ref|XP_010241154.1|	256.529	1.38219e-66	PREDICTED: 18.2 kDa class I heat shock protein-like [Nelumbo nucifera]	gi|99033708|gb|DQ515785.1|	206	8e-50	Agave tequilana clone 7.8 chaperone mRNA, complete cds	sp|P19037|HS181_ARATH	238	4e-63	18.1 kDa class I heat shock protein OS=Arabidopsis thaliana GN=HSP18.1 PE=2 SV=1	TM0374	8e-22	102	---	K13993	3e-67	nnu:104585845	256	HSP20 family protein	-	-	-
CL1719.Contig1_All	151.016952384419	2.42288451526463	1.96893529874238e-18	5.03866507288436e-16	Up	gi|747082447|ref|XP_011088545.1|	452.21	1.45445e-125	PREDICTED: uncharacterized protein LOC105169746 [Sesamum indicum] &gt;gi|747082449|ref|XP_011088546.1| PREDICTED: uncharacterized protein LOC105169746 [Sesamum indicum]	gi|698519505|ref|XM_009806318.1|	167	6e-38	PREDICTED: Nicotiana sylvestris probable transcription factor PosF21 (LOC104249822), transcript variant X2, mRNA	-	-	-	-	-	-	-	-	-	-	-	-	-	-	-	-
CL15353.Contig3_All	334.404222545293	-4.21495771458143	1.9809885039553e-18	5.05584575432645e-16	Down	-	-	-	-	gi|223452000|gb|FJ649316.1|	232	2e-57	Camellia oleifera calmodulin 2 mRNA, complete cds	-	-	-	-	-	-	-	-	-	-	-	-	-	-	-	-
CL2702.Contig7_All	326.605425757679	2.48282895941201	2.01555663925108e-18	5.13024182645505e-16	Up	gi|731409841|ref|XP_010657340.1|	3304.61	0	PREDICTED: probable histone-lysine N-methyltransferase ATXR3 [Vitis vinifera] &gt;gi|731409843|ref|XP_010657341.1| PREDICTED: probable histone-lysine N-methyltransferase ATXR3 [Vitis vinifera]	gi|731409842|ref|XM_010659039.1|	1885	0.0	PREDICTED: Vitis vinifera probable histone-lysine N-methyltransferase ATXR3 (LOC100263702), transcript variant X2, mRNA	sp|O23372|ATXR3_ARATH	2507	0.0	Probable histone-lysine N-methyltransferase ATXR3 OS=Arabidopsis thaliana GN=ATXR3 PE=2 SV=2	SPCC306.04c	6e-14	80.1	---	K11423	2e-12	ppp:PHYPADRAFT_89432	77.4	histone-lysine N-methyltransferase SETD2 [EC:2.1.1.43]!K11422	GO:0016020//membrane	-	GO:0048437//floral organ development;GO:0048438//floral whorl development;GO:0048827//phyllome development
Unigene16524_All	654.791304216607	-4.82474661229914	2.09772851051157e-18	5.31303145208121e-16	Down	gi|297740396|emb|CBI30578.3|	79.7221	1.55341e-13	unnamed protein product [Vitis vinifera]	gi|720073114|ref|XM_010280298.1|	127	5e-26	PREDICTED: Nelumbo nucifera dolichyl-diphosphooligosaccharide--protein glycosyltransferase subunit 4A (LOC104612740), transcript variant X1, mRNA	sp|C7J4U3|OST4A_ORYSJ	75.5	3e-14	Dolichyl-diphosphooligosaccharide--protein glycosyltransferase subunit 4A OS=Oryza sativa subsp. japonica GN=OST4A PE=3 SV=1	-	-	-	-	-	-	-	-	-	GO:0016021//integral component of membrane	-	-
CL21009.Contig1_All	211.626963149593	-2.06964253473014	2.09859299482328e-18	5.31303145208121e-16	Down	gi|720081176|ref|XP_010242201.1|	184.882	4.7e-45	PREDICTED: uncharacterized protein LOC104586613 [Nelumbo nucifera]	gi|731407425|ref|XM_002282181.2|	135	2e-28	PREDICTED: Vitis vinifera uncharacterized LOC100249113 (LOC100249113), mRNA	-	-	-	-	-	-	-	-	K00600	3e-18	ppp:PHYPADRAFT_163089	93.6	glycine hydroxymethyltransferase [EC:2.1.2.1]!K07870	-	-	-
Unigene6637_All	390.535212104172	2.30307053744887	2.12072569791738e-18	5.35474755821348e-16	Up	gi|965668465|dbj|BAT83072.1|	549.28	4.25965e-154	hypothetical protein VIGAN_04017200 [Vigna angularis var. angularis]	-	-	-	-	sp|Q9M667|RPP13_ARATH	298	2e-80	Disease resistance protein RPP13 OS=Arabidopsis thaliana GN=RPP13 PE=2 SV=2	-	-	-	-	K13457	4e-125	aip:107635641	450	disease resistance protein RPM1	-	-	-
CL11124.Contig1_All	90.2052034928896	-3.82683116124829	2.14700572516452e-18	5.40668574715234e-16	Down	gi|802540235|ref|XP_012075338.1|	101.293	7.69312e-20	PREDICTED: uncharacterized protein LOC105636623 [Jatropha curcas] &gt;gi|802540237|ref|XP_012075342.1| PREDICTED: uncharacterized protein LOC105636623 [Jatropha curcas] &gt;gi|802540239|ref|XP_012075348.1| PREDICTED: uncharacterized protein LOC105636623 [Jatropha curcas] &gt;gi|643740328|gb|KDP45987.1| hypothetical protein JCGZ_11890 [Jatropha curcas]	gi|802540238|ref|XM_012219958.1|	151	4e-33	PREDICTED: Jatropha curcas uncharacterized LOC105636623 (LOC105636623), transcript variant X3, mRNA	-	-	-	-	-	-	-	-	-	-	-	-	-	GO:0016021//integral component of membrane	-	-
CL12871.Contig11_All	534.339438994425	4.65962088802126	2.1723149776779e-18	5.45591023810105e-16	Up	gi|590566365|ref|XP_007010211.1|	526.168	2.32878e-147	Cytochrome P450 isoform 1 [Theobroma cacao] &gt;gi|508727124|gb|EOY19021.1| Cytochrome P450 isoform 1 [Theobroma cacao]	-	-	-	-	sp|Q2QYH7|C14C2_ORYSJ	459	4e-129	Cytochrome P450 714C2 OS=Oryza sativa subsp. japonica GN=CYP714C2 PE=2 SV=1	AGc2890	6e-41	167	---	K20661	5e-139	egr:104434149	496	cytochrome P450 family 714 subfamily A polypeptide 1	-	GO:0016491//oxidoreductase activity	-
CL1711.Contig1_All	3066.9081094298	-3.08255642967159	2.19950777904881e-18	5.50959242240783e-16	Down	gi|435856399|ref|YP_007317274.1|	1062.37	0	photosystem II 47 kDa protein (chloroplast) [Camellia sinensis] &gt;gi|552539599|ref|YP_008592783.1| photosystem II p680 chlorophyll A apoprotein CP-47 (chloroplast) [Camellia cuspidata] &gt;gi|552540848|ref|YP_008592870.1| photosystem II p680 chlorophyll A apoprotein CP-47 (chloroplast) [Camellia danzaiensis] &gt;gi|552540941|ref|YP_008592959.1| photosystem II p680 chlorophyll A apoprotein CP-47…	gi|537362937|gb|KF156839.1|	1.546e+04	0.0	Camellia taliensis voucher HKAS:S.X.Yang3157 chloroplast, complete genome	sp|Q49KX2|PSBB_EUCGG	1060	0.0	Photosystem II CP47 chlorophyll apoprotein OS=Eucalyptus globulus subsp. globulus GN=psbB PE=3 SV=1	alr3421	4e-106	387	---	K02704	0.0	egr:9829684	1060	photosystem II CP47 chlorophyll apoprotein	GO:0016021//integral component of membrane;GO:0009523//photosystem II;GO:0009535//chloroplast thylakoid membrane	GO:0016168//chlorophyll binding;GO:0045156//electron transporter, transferring electrons within the cyclic electron transport pathway of photosynthesis activity	GO:0009772//photosynthetic electron transport in photosystem II;GO:0018298//protein-chromophore linkage
CL10270.Contig4_All	220.845648483249	2.14930975573652	2.28373105958441e-18	5.70547121656489e-16	Up	gi|359473118|ref|XP_002285440.2|	1014.99	0	PREDICTED: paramyosin [Vitis vinifera] &gt;gi|731372665|ref|XP_010650724.1| PREDICTED: paramyosin [Vitis vinifera]	gi|731372662|ref|XM_002285404.3|	825	0.0	PREDICTED: Vitis vinifera paramyosin (LOC100266362), transcript variant X1, mRNA	sp|O81832|Y4729_ARATH	513	4e-145	G-type lectin S-receptor-like serine/threonine-protein kinase At4g27290 OS=Arabidopsis thaliana GN=At4g27290 PE=3 SV=4	MK0690	4e-17	89.7	---	K04733	3e-129	pop:POPTR_0001s423101	464	interleukin-1 receptor-associated kinase 4 [EC:2.7.11.1]	-	-	-
CL7800.Contig8_All	613.798309257739	1.94472687456985	2.3335439815377e-18	5.81457751147048e-16	Up	gi|731424538|ref|XP_010662919.1|	1230.31	0	PREDICTED: uncharacterized protein LOC100252015 isoform X1 [Vitis vinifera] &gt;gi|731424540|ref|XP_010662920.1| PREDICTED: uncharacterized protein LOC100252015 isoform X1 [Vitis vinifera]	gi|731424545|ref|XM_010664621.1|	813	0.0	PREDICTED: Vitis vinifera uncharacterized LOC100252015 (LOC100252015), transcript variant X5, mRNA	sp|F4JJP1|Y4759_ARATH	50.8	5e-06	WEB family protein At4g27595, chloroplastic OS=Arabidopsis thaliana GN=At4g27595 PE=2 SV=1	MK0120	9e-06	51.6	---	K10357	9e-07	gmx:100791031	57.8	myosin V!K13217	-	-	-
CL4637.Contig25_All	573.222542074815	2.53871152988056	2.34034127253695e-18	5.81620875935521e-16	Up	gi|731414718|ref|XP_010659256.1|	1011.52	0	PREDICTED: zinc finger CCCH domain-containing protein 53 isoform X1 [Vitis vinifera] &gt;gi|731414720|ref|XP_010659257.1| PREDICTED: zinc finger CCCH domain-containing protein 53 isoform X1 [Vitis vinifera]	gi|731414719|ref|XM_010660955.1|	466	1e-127	PREDICTED: Vitis vinifera zinc finger CCCH domain-containing protein 53 (LOC100251683), transcript variant X2, mRNA	sp|Q10M00|C3H22_ORYSJ	555	8e-158	Zinc finger CCCH domain-containing protein 22 OS=Oryza sativa subsp. japonica GN=Os03g0328900 PE=2 SV=2	-	-	-	-	-	-	-	-	-	-	-	-
Unigene16788_All	777.448954102087	2.3035380312422	2.35996843502313e-18	5.84963275493718e-16	Up	gi|225429826|ref|XP_002283043.1|	1490.71	0	PREDICTED: uncharacterized protein LOC100242392 isoform X1 [Vitis vinifera] &gt;gi|731385280|ref|XP_010648444.1| PREDICTED: uncharacterized protein LOC100242392 isoform X1 [Vitis vinifera]	gi|731385279|ref|XM_010650142.1|	1451	0.0	PREDICTED: Vitis vinifera uncharacterized LOC100242392 (LOC100242392), transcript variant X2, mRNA	sp|Q8RWG1|Y4139_ARATH	136	9e-32	Uncharacterized aarF domain-containing protein kinase At4g31390, chloroplastic OS=Arabidopsis thaliana GN=At4g31390 PE=2 SV=1	BH2708	7e-42	171	---	K08869	0.0	vvi:100242392	1490	aarF domain-containing kinase	-	-	-
CL19065.Contig2_All	74.0230899584294	-8.07157830191154	2.37634555424834e-18	5.87484739293885e-16	Down	gi|596010896|ref|XP_007218593.1|	202.601	8.79701e-51	hypothetical protein PRUPE_ppa013312mg [Prunus persica] &gt;gi|645280919|ref|XP_008245397.1| PREDICTED: uncharacterized protein LOC103343515 [Prunus mume] &gt;gi|645295504|ref|XP_008245800.1| PREDICTED: uncharacterized protein LOC103343948 [Prunus mume] &gt;gi|462415055|gb|EMJ19792.1| hypothetical protein PRUPE_ppa013312mg [Prunus persica]	gi|694327627|ref|XM_009356397.1|	246	6e-62	PREDICTED: Pyrus x bretschneideri uncharacterized LOC103945815 (LOC103945815), mRNA	-	-	-	-	-	-	-	-	-	-	-	-	-	-	-	-
CL16582.Contig1_All	1736.05784838702	-2.70991934681703	2.44112012199443e-18	6.01926822581157e-16	Down	gi|356508661|ref|XP_003523073.1|	142.51	1.63229e-32	PREDICTED: probable 26S proteasome complex subunit sem1-2 [Glycine max] &gt;gi|571451072|ref|XP_006578622.1| PREDICTED: probable 26S proteasome complex subunit sem1-2 [Glycine max] &gt;gi|571451074|ref|XP_006578623.1| PREDICTED: probable 26S proteasome complex subunit sem1-2 [Glycine max] &gt;gi|255629245|gb|ACU14967.1| unknown [Glycine max] &gt;gi|734327953|gb|KHN05815.1| Putative 26S proteasome…	gi|985445874|ref|XM_006476695.2|	192	9e-46	PREDICTED: Citrus sinensis probable 26S proteasome complex subunit sem1-2 (LOC102613664), transcript variant X2, mRNA	sp|Q9XIR8|SEM11_ARATH	120	1e-27	Probable 26S proteasome complex subunit sem1-1 OS=Arabidopsis thaliana GN=At1g64750 PE=1 SV=1	-	-	-	-	K10881	3e-33	gmx:100306674	142	26 proteasome complex subunit DSS1	GO:0005634//nucleus;GO:0008541//proteasome regulatory particle, lid subcomplex	-	GO:0006406//mRNA export from nucleus;GO:0006508//proteolysis;GO:0000724//double-strand break repair via homologous recombination;GO:0043248//proteasome assembly
CL15011.Contig1_All	229.983234454101	-5.79609676219789	2.56074260854744e-18	6.29783050994605e-16	Down	gi|870759086|gb|KMS64936.1|	179.489	1.07748e-43	hypothetical protein BVRB_041110, partial [Beta vulgaris subsp. vulgaris]	gi|908373618|gb|KP826903.1|	646	0.0	Dinophysis acuta isolate 148 23S ribosomal RNA gene, partial sequence; plastid	sp|Q3BAI2|YCX91_PHAAO	78.2	4e-15	Uncharacterized protein ORF91 OS=Phalaenopsis aphrodite subsp. formosana PE=4 SV=1	-	-	-	-	-	-	-	-	-	-	-	-
CL3537.Contig2_All	293.66578718234	9.52900388424113	2.70373865082437e-18	6.63228491948074e-16	Up	gi|28971736|dbj|BAC65326.1|	479.174	1.90198e-133	chitinase III [Vitis vinifera]	gi|197253304|gb|EU935006.1|	190	6e-45	Vitis vinifera class III chitinase (ChiFIII) gene, complete cds	sp|P23472|CHLY_HEVBR	469	2e-132	Hevamine-A OS=Hevea brasiliensis PE=1 SV=2	lin1996	1e-06	52.8	---	K01183	1e-132	gra:105765483	474	chitinase [EC:3.2.1.14]	-	GO:0003796//lysozyme activity	GO:0005975//carbohydrate metabolic process
CL11726.Contig10_All	410.999784791328	2.09019353895533	2.73244951087313e-18	6.68539313660292e-16	Up	gi|225435331|ref|XP_002285194.1|	1353.58	0	PREDICTED: serine/threonine-protein phosphatase 6 regulatory subunit 3 isoform X4 [Vitis vinifera]	gi|731392650|ref|XM_002285158.2|	1402	0.0	PREDICTED: Vitis vinifera serine/threonine-protein phosphatase 6 regulatory subunit 3 (LOC100260305), transcript variant X4, mRNA	-	-	-	-	-	-	-	-	K15501	0.0	vvi:100260305	1353	serine/threonine-protein phosphatase 6 regulatory subunit 3	-	-	-
Unigene1918_All	308.034751610349	3.71266686155129	2.77419594958013e-18	6.77003911551404e-16	Up	gi|225446491|ref|XP_002278211.1|	568.926	1.98772e-160	PREDICTED: trans-resveratrol di-O-methyltransferase [Vitis vinifera]	gi|731408884|ref|XM_002277891.3|	281	2e-72	PREDICTED: Vitis vinifera trans-resveratrol di-O-methyltransferase (LOC100257423), mRNA	sp|B6VJS4|ROMT_VITVI	509	1e-144	Trans-resveratrol di-O-methyltransferase OS=Vitis vinifera GN=ROMT PE=1 SV=2	Rv0567	3e-10	65.1	---	K16040	8e-143	vvi:100233030	508	trans-resveratrol di-O-methyltransferase [EC:2.1.1.240]!K13262	-	-	-
Unigene38121_All	273.889308406959	-2.62887703218383	2.8890501054747e-18	7.03220047010224e-16	Down	gi|976903651|gb|KVH91458.1|	196.823	6.78792e-49	CHCH-like protein [Cynara cardunculus var. scolymus]	gi|1000971844|ref|XM_015717929.1|	188	1e-44	PREDICTED: Ricinus communis NADH dehydrogenase [ubiquinone] 1 alpha subcomplex subunit 8-B (LOC8262361), transcript variant X2, mRNA	sp|Q8LGE7|NDA8B_ARATH	179	1e-45	NADH dehydrogenase [ubiquinone] 1 alpha subcomplex subunit 8-B OS=Arabidopsis thaliana GN=At5g18800 PE=1 SV=1	-	-	-	-	K03952	4e-48	sind:105161137	191	NADH dehydrogenase (ubiquinone) 1 alpha subcomplex subunit 8	-	-	-
CL16502.Contig1_All	131.915632722185	-2.28220877721219	2.90695004642073e-18	7.05762748962548e-16	Down	gi|661877973|emb|CDP18234.1|	155.992	1.30178e-36	unnamed protein product [Coffea canephora]	gi|645223526|ref|XM_008220451.1|	192	9e-46	PREDICTED: Prunus mume COX assembly mitochondrial protein 2 homolog (LOC103318972), transcript variant X3, mRNA	-	-	-	-	-	-	-	-	K18172	8e-37	mus:103985197	154	COX assembly mitochondrial protein 2	-	-	-
CL10659.Contig2_All	209.203578671761	3.95021398088714	2.9381443281387e-18	7.11511851289363e-16	Up	gi|802732646|ref|XP_012086440.1|	1307.74	0	PREDICTED: NADH dehydrogenase [ubiquinone] iron-sulfur protein 1, mitochondrial [Jatropha curcas] &gt;gi|643712556|gb|KDP25817.1| hypothetical protein JCGZ_22539 [Jatropha curcas]	gi|731417626|ref|XM_002270121.3|	1415	0.0	PREDICTED: Vitis vinifera NADH dehydrogenase [ubiquinone] iron-sulfur protein 1, mitochondrial (LOC100246750), mRNA	sp|Q43644|NDUS1_SOLTU	1285	0.0	NADH dehydrogenase [ubiquinone] iron-sulfur protein 1, mitochondrial OS=Solanum tuberosum PE=1 SV=1	mll1362	0.0	684	---	K03934	0.0	jcu:105645446	1307	NADH dehydrogenase (ubiquinone) Fe-S protein 1 [EC:1.6.5.3 1.6.99.3]	GO:0016020//membrane	GO:0051536//iron-sulfur cluster binding;GO:0008137//NADH dehydrogenase (ubiquinone) activity;GO:0009055//electron carrier activity	GO:0042773//ATP synthesis coupled electron transport
Unigene43558_All	430.784624726307	-1.53145184706931	3.17653140328512e-18	7.67278195029221e-16	Down	gi|731378986|ref|XP_002277915.2|	166.007	1.27054e-39	PREDICTED: LOW QUALITY PROTEIN: mitochondrial import inner membrane translocase subunit Tim13 [Vitis vinifera]	gi|731378985|ref|XM_002277879.2|	194	2e-46	PREDICTED: Vitis vinifera mitochondrial import inner membrane translocase subunit Tim13 (LOC100256508), mRNA	sp|Q9XGY5|TIM13_ORYSJ	128	3e-30	Mitochondrial import inner membrane translocase subunit Tim13 OS=Oryza sativa subsp. japonica GN=TIM13 PE=3 SV=2	-	-	-	-	K17781	2e-39	vvi:100256508	163	mitochondrial import inner membrane translocase subunit TIM13	GO:0005739//mitochondrion	GO:0046872//metal ion binding	GO:0015031//protein transport
CL5757.Contig2_All	6568.93216889605	-3.97437712572945	3.3557748202207e-18	8.08511182258059e-16	Down	gi|731425330|ref|XP_010663210.1|	192.971	1.62827e-47	PREDICTED: snakin-2-like [Vitis vinifera] &gt;gi|297733836|emb|CBI15083.3| unnamed protein product [Vitis vinifera]	gi|802652547|ref|XM_012224743.1|	188	2e-44	PREDICTED: Jatropha curcas snakin-2-like (LOC105640432), mRNA	sp|Q93X17|SNAK2_SOLTU	107	8e-24	Snakin-2 OS=Solanum tuberosum GN=SN2 PE=1 SV=1	-	-	-	-	K20887	1e-23	mdm:103411342	111	xyloglucan glycosyltransferase 4 [EC:2.4.1.-]!K03860	-	-	-
CL20162.Contig1_All	587.164703802721	1.65468445341257	3.37471190426113e-18	8.11010079611343e-16	Up	gi|731406705|ref|XP_010656252.1|	2533.06	0	PREDICTED: probable serine/threonine-protein kinase vps15 isoform X1 [Vitis vinifera]	gi|123664181|emb|AM469857.1|	1059	0.0	Vitis vinifera, whole genome shotgun sequence, contig VV78X244903.14, clone ENTAV 115	sp|Q84M93|MPK17_ARATH	63.5	1e-09	Mitogen-activated protein kinase 17 OS=Arabidopsis thaliana GN=MPK17 PE=2 SV=1	YAR019c	3e-07	57.4	---	K08333	0.0	vvi:100256057	2533	phosphoinositide-3-kinase, regulatory subunit 4 [EC:2.7.11.1]	GO:0005737//cytoplasm	GO:0005524//ATP binding;GO:0004672//protein kinase activity	GO:0009846//pollen germination;GO:0006468//protein phosphorylation;GO:0009555//pollen development
CL7103.Contig9_All	598.928303382421	-5.54998111471209	3.93724300981948e-18	9.4380200412093e-16	Down	gi|147819511|emb|CAN69818.1|	106.686	9.65504e-22	hypothetical protein VITISV_037064 [Vitis vinifera]	gi|747084997|ref|XM_011091632.1|	97.6	4e-17	PREDICTED: Sesamum indicum ruBisCO large subunit-binding protein subunit alpha (LOC105170734), mRNA	sp|P21238|CPNA1_ARATH	89.7	1e-18	Chaperonin 60 subunit alpha 1, chloroplastic OS=Arabidopsis thaliana GN=CPN60A1 PE=1 SV=2	-	-	-	-	-	-	-	-	-	-	-	-
CL12368.Contig5_All	96.5764042771406	3.20412117946476	3.99335072865992e-18	9.54834361348214e-16	Up	gi|731399745|ref|XP_010653726.1|	789.645	0	PREDICTED: GDHB glutamate dehydrogenase isoform X1 [Vitis vinifera] &gt;gi|731399747|ref|XP_010653727.1| PREDICTED: GDHB glutamate dehydrogenase isoform X1 [Vitis vinifera] &gt;gi|731399749|ref|XP_010653728.1| PREDICTED: GDHB glutamate dehydrogenase isoform X1 [Vitis vinifera] &gt;gi|731399751|ref|XP_010653729.1| PREDICTED: GDHB glutamate dehydrogenase isoform X1 [Vitis vinifera] &gt;gi|731399753…	gi|149938955|gb|EF063568.1|	1469	0.0	Actinidia chinensis GDH1 (GDH1) mRNA, complete cds	sp|Q43314|DHE1_ARATH	768	0.0	Glutamate dehydrogenase 1 OS=Arabidopsis thaliana GN=GDH1 PE=2 SV=1	TM1015	1e-103	375	---	K00261	0.0	tcc:TCM_026466	787	glutamate dehydrogenase (NAD(P)+) [EC:1.4.1.3]	-	GO:0016639//oxidoreductase activity, acting on the CH-NH2 group of donors, NAD or NADP as acceptor	GO:0055114//oxidation-reduction process;GO:0006520//cellular amino acid metabolic process
Unigene2187_All	1139.85738210984	-1.76639036521864	4.06254681262364e-18	9.68932764483833e-16	Down	gi|225460382|ref|XP_002266531.1|	159.844	7.78183e-38	PREDICTED: uncharacterized protein LOC100261433 [Vitis vinifera] &gt;gi|296089524|emb|CBI39343.3| unnamed protein product [Vitis vinifera]	gi|731431372|ref|XM_002266495.3|	135	2e-28	PREDICTED: Vitis vinifera uncharacterized LOC100261433 (LOC100261433), mRNA	-	-	-	-	-	-	-	-	K17784	2e-38	vvi:100261433	159	mitochondrial inner membrane organizing system protein 1	GO:0005739//mitochondrion	-	-
CL7223.Contig8_All	286.257468062457	1.86046618184403	4.09444198699809e-18	9.74086266283672e-16	Up	gi|359474491|ref|XP_002279304.2|	2424.05	0	PREDICTED: regulator of nonsense transcripts 1 homolog isoform X2 [Vitis vinifera] &gt;gi|297742168|emb|CBI33955.3| unnamed protein product [Vitis vinifera]	gi|731381223|ref|XM_002279268.3|	3447	0.0	PREDICTED: Vitis vinifera regulator of nonsense transcripts 1 homolog (LOC100264343), transcript variant X2, mRNA	sp|Q9FJR0|RENT1_ARATH	2110	0.0	Regulator of nonsense transcripts 1 homolog OS=Arabidopsis thaliana GN=UPF1 PE=1 SV=2	SPAC16C9.06c	0.0	982	---	K14326	0.0	vvi:100264343	2424	regulator of nonsense transcripts 1 [EC:3.6.4.-]	GO:0005829//cytosol;GO:0009506//plasmodesma;GO:0000932//cytoplasmic mRNA processing body;GO:0005886//plasma membrane	GO:0004386//helicase activity;GO:0005524//ATP binding;GO:0008270//zinc ion binding;GO:0003677//DNA binding	GO:0010182//sugar mediated signaling pathway;GO:0009611//response to wounding;GO:0009863//salicylic acid mediated signaling pathway;GO:0009867//jasmonic acid mediated signaling pathway;GO:0000184//nuclear-transcribed mRNA catabolic process, nonsense-mediated decay;GO:0042742//defense response to bacterium;GO:0048571//long-day photoperiodism
CL2755.Contig3_All	176.068129657744	3.14245087770306	4.25760604939105e-18	1.01036512880361e-15	Up	gi|645234534|ref|XP_008223854.1|	758.444	0	PREDICTED: calcium-transporting ATPase 10, plasma membrane-type [Prunus mume] &gt;gi|645234536|ref|XP_008223855.1| PREDICTED: calcium-transporting ATPase 10, plasma membrane-type [Prunus mume] &gt;gi|645234539|ref|XP_008223856.1| PREDICTED: calcium-transporting ATPase 10, plasma membrane-type [Prunus mume] &gt;gi|645234541|ref|XP_008223857.1| PREDICTED: calcium-transporting ATPase 10, plasma memb…	gi|731408514|ref|XM_002262793.3|	670	0.0	PREDICTED: Vitis vinifera calcium-transporting ATPase 10, plasma membrane-type (LOC100251227), transcript variant X2, mRNA	sp|Q9SZR1|ACA10_ARATH	701	0.0	Calcium-transporting ATPase 10, plasma membrane-type OS=Arabidopsis thaliana GN=ACA10 PE=1 SV=2	lin0814	6e-43	174	---	K01537	0.0	pmum:103323633	758	Ca2+-transporting ATPase [EC:3.6.3.8]	-	-	-
CL4551.Contig18_All	408.202620018265	1.89472660768805	4.28976510699361e-18	1.01545174730199e-15	Up	gi|802574173|ref|XP_012068697.1|	2661.71	0	PREDICTED: E3 ubiquitin-protein ligase KEG [Jatropha curcas] &gt;gi|643733707|gb|KDP40550.1| hypothetical protein JCGZ_24549 [Jatropha curcas]	gi|731414334|ref|XM_002263433.2|	3205	0.0	PREDICTED: Vitis vinifera E3 ubiquitin-protein ligase KEG (LOC100265166), transcript variant X3, mRNA	sp|Q9FY48|KEG_ARATH	2440	0.0	E3 ubiquitin-protein ligase KEG OS=Arabidopsis thaliana GN=KEG PE=1 SV=2	all2748	1e-20	101	---	K16279	0.0	jcu:105631247	2661	E3 ubiquitin-protein ligase KEG [EC:2.7.11.1 2.3.2.27]	GO:0005769//early endosome;GO:0005802//trans-Golgi network	GO:0043621//protein self-association;GO:0008270//zinc ion binding;GO:0004842//ubiquitin-protein transferase activity;GO:0004674//protein serine/threonine kinase activity;GO:0005524//ATP binding	GO:0006468//protein phosphorylation;GO:0009788//negative regulation of abscisic acid-activated signaling pathway;GO:0045324//late endosome to vacuole transport;GO:0032940//secretion by cell;GO:0048589//developmental growth;GO:0016567//protein ubiquitination;GO:0006952//defense response
CL6777.Contig2_All	139.20021263281	-6.64592140215563	4.37265471734728e-18	1.03145460440168e-15	Down	gi|147771705|emb|CAN67007.1|	81.6481	3.05769e-14	hypothetical protein VITISV_020409 [Vitis vinifera]	gi|164663925|gb|AC216601.1|	135	2e-28	Populus trichocarpa clone POP091-G07, complete sequence	sp|Q93YW0|EXEC1_ARATH	65.1	4e-11	Protein EXECUTER 1, chloroplastic OS=Arabidopsis thaliana GN=EX1 PE=1 SV=1	-	-	-	-	-	-	-	-	-	-	-	-
CL14111.Contig2_All	143.855200638305	-8.67005967591183	4.37915585165152e-18	1.03145460440168e-15	Down	gi|985436037|ref|XP_015383009.1|	265.774	3.06774e-69	PREDICTED: homeobox-leucine zipper protein HDG2 isoform X3 [Citrus sinensis] &gt;gi|985436039|ref|XP_015383010.1| PREDICTED: homeobox-leucine zipper protein HDG2 isoform X3 [Citrus sinensis]	gi|950978217|ref|XM_014646153.1|	103	1e-18	PREDICTED: Vigna radiata var. radiata homeobox-leucine zipper protein HDG2 (LOC106762314), transcript variant X5, mRNA	sp|Q94C37|HDG2_ARATH	246	2e-65	Homeobox-leucine zipper protein HDG2 OS=Arabidopsis thaliana GN=HDG2 PE=2 SV=1	-	-	-	-	K09338	5e-69	cic:CICLE_v10014373mg	262	homeobox-leucine zipper protein	-	-	-
Unigene16891_All	427.482836830667	2.76276055158095	4.68333799232453e-18	1.10036362566065e-15	Up	gi|641838552|gb|KDO57493.1|	854.358	0	hypothetical protein CISIN_1g041755mg, partial [Citrus sinensis]	gi|985429605|ref|XM_006465039.2|	309	2e-80	PREDICTED: Citrus sinensis proline-rich receptor-like protein kinase PERK2 (LOC102617120), transcript variant X2, mRNA	sp|Q9LV48|PERK1_ARATH	254	2e-67	Proline-rich receptor-like protein kinase PERK1 OS=Arabidopsis thaliana GN=PERK1 PE=2 SV=1	Cgl2127_1	2e-19	96.3	---	K04733	0.0	sind:105172152	814	interleukin-1 receptor-associated kinase 4 [EC:2.7.11.1]	-	GO:0004672//protein kinase activity;GO:0000166//nucleotide binding	GO:0016310//phosphorylation
Unigene21809_All	299.403075748916	2.42032793450227	4.76253181406895e-18	1.11620071125478e-15	Up	gi|225455802|ref|XP_002271556.1|	1335.09	0	PREDICTED: G patch domain-containing protein 1 [Vitis vinifera]	gi|731426197|ref|XM_002271520.2|	480	1e-131	PREDICTED: Vitis vinifera G patch domain-containing protein 1 (LOC100242404), mRNA	sp|Q8L716|U2A2B_ARATH	53.1	1e-06	Splicing factor U2af large subunit B OS=Arabidopsis thaliana GN=U2AF65B PE=2 SV=2	-	-	-	-	K13123	0.0	vvi:100242404	1335	G patch domain-containing protein 1	-	GO:0003723//RNA binding	GO:0035194//posttranscriptional gene silencing by RNA;GO:0070918//production of small RNA involved in gene silencing by RNA
CL11909.Contig5_All	306.749887345568	1.71877161473435	4.93827283614672e-18	1.15453160929232e-15	Up	gi|590576454|ref|XP_007012963.1|	2196.39	0	Uncharacterized protein isoform 3 [Theobroma cacao] &gt;gi|508783326|gb|EOY30582.1| Uncharacterized protein isoform 3 [Theobroma cacao]	gi|590576453|ref|XM_007012901.1|	1271	0.0	Theobroma cacao Uncharacterized protein isoform 3 (TCM_037740) mRNA, complete cds	sp|Q9LK03|PERK2_ARATH	84.7	5e-16	Proline-rich receptor-like protein kinase PERK2 OS=Arabidopsis thaliana GN=PERK2 PE=2 SV=3	XF0818	5e-10	66.2	---	K02184	2e-14	aip:107619883	84.0	formin 2	GO:0016021//integral component of membrane	-	-
CL6070.Contig1_All	203.313202177962	-1.902547462307	4.96921229278152e-18	1.15883239352261e-15	Down	gi|823225714|ref|XP_012445667.1|	459.914	1.80694e-127	PREDICTED: transcription factor DIVARICATA [Gossypium raimondii] &gt;gi|763788778|gb|KJB55774.1| hypothetical protein B456_009G093700 [Gossypium raimondii]	gi|237664602|gb|FJ805312.1|	234	7e-58	Heptacodium miconioides DIV1B (DIV1B) mRNA, complete cds	sp|Q8S9H7|DIV_ANTMA	414	7e-116	Transcription factor DIVARICATA OS=Antirrhinum majus GN=DIVARICATA PE=2 SV=1	-	-	-	-	K08869	1e-32	cre:CHLREDRAFT_165812	142	aarF domain-containing kinase!K17613	GO:0005634//nucleus	GO:0003677//DNA binding	GO:0006355//regulation of transcription, DNA-templated
CL8525.Contig2_All	808.590237316681	2.62647641738477	4.98114593671399e-18	1.15883239352261e-15	Up	gi|302566881|gb|ADL41189.1|	1476.84	0	lipoxygenase [Camellia sinensis]	gi|302566880|gb|HM370508.1|	5533	0.0	Camellia sinensis cultivar Longjing 43 lipoxygenase (lox4) mRNA, complete cds	sp|Q43191|LOX15_SOLTU	1065	0.0	Probable linoleate 9S-lipoxygenase 5 OS=Solanum tuberosum GN=LOX1.5 PE=2 SV=1	-	-	-	-	K15718	0.0	vvi:100252850	1078	linoleate 9S-lipoxygenase [EC:1.13.11.58]	-	-	-
CL6115.Contig2_All	136.012403559676	-4.3341810334043	5.39119410593279e-18	1.25115344390773e-15	Down	gi|976919948|gb|KVI04722.1|	211.846	3.06402e-53	Peptidase S8A, tripeptidyl peptidase II [Cynara cardunculus var. scolymus]	gi|702250333|ref|XM_010062625.1|	192	1e-45	PREDICTED: Eucalyptus grandis tripeptidyl-peptidase 2 (LOC104448732), transcript variant X2, mRNA	sp|F4JVN6|TPPII_ARATH	174	5e-44	Tripeptidyl-peptidase 2 OS=Arabidopsis thaliana GN=TPP2 PE=1 SV=1	SPAP8A3.12c	2e-16	84.3	---	K01280	4e-52	nnu:104596074	205	tripeptidyl-peptidase II [EC:3.4.14.10]	-	-	-
CL20095.Contig2_All	500.174957709019	-2.48194462629565	5.66687500298992e-18	1.31191620179243e-15	Down	gi|720087058|ref|XP_010244034.1|	190.66	7.79914e-47	PREDICTED: V-type proton ATPase subunit G 1-like [Nelumbo nucifera]	gi|731412557|ref|XM_002275014.2|	246	9e-62	PREDICTED: Vitis vinifera V-type proton ATPase subunit G-like (LOC100251261), mRNA	sp|O82702|VATG1_TOBAC	171	7e-43	V-type proton ATPase subunit G 1 OS=Nicotiana tabacum GN=VATG1 PE=1 SV=1	-	-	-	-	K02152	2e-47	nnu:104587944	190	V-type H+-transporting ATPase subunit G	GO:0016471//vacuolar proton-transporting V-type ATPase complex	GO:0016820//hydrolase activity, acting on acid anhydrides, catalyzing transmembrane movement of substances	GO:0015992//proton transport;GO:0055085//transmembrane transport
CL280.Contig7_All	198.850245593549	2.29760360654955	5.72032845657001e-18	1.32106102497265e-15	Up	gi|568831875|ref|XP_006470176.1|	1306.2	0	PREDICTED: receptor-like protein kinase 5 [Citrus sinensis]	gi|731408873|ref|XM_002277439.2|	299	3e-77	PREDICTED: Vitis vinifera receptor-like protein kinase HSL1 (LOC100250523), mRNA	sp|Q9SGP2|HSL1_ARATH	1196	0.0	Receptor-like protein kinase HSL1 OS=Arabidopsis thaliana GN=HSL1 PE=2 SV=1	alr0124_1	3e-31	136	---	K00924	0.0	vvi:100267564	1276		GO:0016020//membrane	GO:0004672//protein kinase activity;GO:0000166//nucleotide binding	GO:0016310//phosphorylation
CL7302.Contig2_All	369.612713979465	1.73437030798244	5.94468634336687e-18	1.36621012404863e-15	Up	gi|374095601|gb|AEY85028.1|	1516.9	0	putative ATP-binding protein [Camellia sinensis]	gi|731371408|ref|XM_010650605.1|	1931	0.0	PREDICTED: Vitis vinifera uncharacterized LOC100255903 (LOC100255903), transcript variant X5, mRNA	sp|Q7X9B9|NLP2_ARATH	865	0.0	Protein NLP2 OS=Arabidopsis thaliana GN=NLP2 PE=2 SV=3	YBL016w	6e-22	106	---	K18669	2e-56	vcn:VOLCADRAFT_61790	223	dual specificity tyrosine-phosphorylation-regulated kinase 2/3/4 [EC:2.7.12.1]!K18670	-	GO:0004672//protein kinase activity;GO:0005524//ATP binding	GO:0006468//protein phosphorylation
CL18041.Contig3_All	2027.42864315944	-3.81815942980622	5.93728520425113e-18	1.36621012404863e-15	Down	gi|720079622|ref|XP_010241723.1|	141.739	2.75895e-32	PREDICTED: cytochrome b-c1 complex subunit 6-like [Nelumbo nucifera]	gi|694326294|ref|XM_009355792.1|	184	2e-43	PREDICTED: Pyrus x bretschneideri cytochrome b-c1 complex subunit 6-like (LOC103945251), mRNA	sp|P48504|QCR6_SOLTU	114	4e-26	Cytochrome b-c1 complex subunit 6 OS=Solanum tuberosum PE=1 SV=2	-	-	-	-	K00416	6e-33	nnu:104586252	141	ubiquinol-cytochrome c reductase subunit 6	GO:0005739//mitochondrion	GO:0008121//ubiquinol-cytochrome-c reductase activity	GO:1902600//hydrogen ion transmembrane transport;GO:0006122//mitochondrial electron transport, ubiquinol to cytochrome c
CL16536.Contig3_All	370.27948284162	2.73486715702571	5.96308719693412e-18	1.36712076108693e-15	Up	gi|225442040|ref|XP_002271999.1|	1664.82	0	PREDICTED: uncharacterized protein LOC100251482 isoform X1 [Vitis vinifera] &gt;gi|731401723|ref|XP_010654397.1| PREDICTED: uncharacterized protein LOC100251482 isoform X1 [Vitis vinifera] &gt;gi|731401725|ref|XP_010654398.1| PREDICTED: uncharacterized protein LOC100251482 isoform X1 [Vitis vinifera]	gi|731401726|ref|XM_010656097.1|	579	1e-161	PREDICTED: Vitis vinifera uncharacterized LOC100251482 (LOC100251482), transcript variant X4, mRNA	sp|Q7XTT4|NUCL2_ORYSJ	51.2	6e-06	Nucleolin 2 OS=Oryza sativa subsp. japonica GN=Os04g0620700 PE=2 SV=2	-	-	-	-	K12472	2e-11	bvg:104885038	73.6	epidermal growth factor receptor substrate 15!K17046	-	-	-
CL6043.Contig2_All	151.889539358136	-9.48299815229255	6.18732788641014e-18	1.41510465761505e-15	Down	-	-	-	-	gi|393716218|dbj|AB623962.1|	226	7e-56	Camellia sinensis DNA, SSR marker, MSE0300	-	-	-	-	-	-	-	-	-	-	-	-	-	-	-	-
Unigene42883_All	655.944831943309	-6.36011425914527	6.25267732511747e-18	1.42660483182186e-15	Down	gi|225443584|ref|XP_002278515.1|	166.392	8.31417e-40	PREDICTED: glutaredoxin-C9 [Vitis vinifera]	gi|731404525|ref|XM_002278479.3|	89.7	9e-15	PREDICTED: Vitis vinifera glutaredoxin-C9 (LOC100255569), mRNA	sp|Q9SGP6|GRXC9_ARATH	142	2e-34	Glutaredoxin-C9 OS=Arabidopsis thaliana GN=GRXC9 PE=1 SV=1	-	-	-	-	K03676	2e-39	rcu:8288062	162	glutaredoxin 3	-	-	-
CL13656.Contig3_All	298.783783524808	1.8744364782111	7.06949233187686e-18	1.60909122821176e-15	Up	gi|225440009|ref|XP_002276399.1|	1692.17	0	PREDICTED: ethylene-insensitive protein 2 [Vitis vinifera] &gt;gi|731399338|ref|XP_010653585.1| PREDICTED: ethylene-insensitive protein 2 [Vitis vinifera]	gi|731399339|ref|XM_002276363.2|	541	1e-150	PREDICTED: Vitis vinifera ethylene-insensitive protein 2 (LOC100256742), transcript variant X2, mRNA	sp|Q9S814|EIN2_ARATH	1248	0.0	Ethylene-insensitive protein 2 OS=Arabidopsis thaliana GN=EIN2 PE=1 SV=1	BMEI0569	2e-50	200	---	K14513	0.0	vvi:100256742	1692	ethylene-insensitive protein 2	GO:0016020//membrane	-	GO:0006970//response to osmotic stress;GO:0009755//hormone-mediated signaling pathway;GO:0006810//transport;GO:0098542//defense response to other organism;GO:0009653//anatomical structure morphogenesis;GO:0009888//tissue development;GO:0009617//response to bacterium
Unigene7689_All	427.310422904794	-1.72190713319596	7.09179827316229e-18	1.61029738919099e-15	Down	gi|657970898|ref|XP_008377212.1|	150.984	4.38074e-35	PREDICTED: uncharacterized protein LOC103440313 [Malus domestica]	gi|657970897|ref|XM_008378990.1|	83.8	6e-13	PREDICTED: Malus x domestica uncharacterized LOC103440313 (LOC103440313), mRNA	-	-	-	-	-	-	-	-	-	-	-	-	-	GO:0005739//mitochondrion;GO:0016021//integral component of membrane	-	-
Unigene44557_All	47.085720661103	-5.75192177103004	7.31342555596239e-18	1.65664835452597e-15	Down	gi|970011643|ref|XP_015066742.1|	92.8189	1.67917e-17	PREDICTED: protein STRUBBELIG-RECEPTOR FAMILY 8 [Solanum pennellii]	gi|971551883|ref|XM_006348096.2|	188	1e-44	PREDICTED: Solanum tuberosum protein STRUBBELIG-RECEPTOR FAMILY 8 (LOC102581192), mRNA	sp|Q6R2J8|SRF8_ARATH	82.4	3e-16	Protein STRUBBELIG-RECEPTOR FAMILY 8 OS=Arabidopsis thaliana GN=SRF8 PE=2 SV=1	-	-	-	-	K04733	1e-08	smo:SELMODRAFT_112070	60.8	interleukin-1 receptor-associated kinase 4 [EC:2.7.11.1]!K04730	-	-	-
CL12212.Contig1_All	217.813259046345	2.89263800922656	7.82216072436053e-18	1.76765897457471e-15	Up	gi|49523569|emb|CAF18246.1|	1182.55	0	STY-L protein [Antirrhinum majus]	gi|747066984|ref|XM_011081890.1|	1023	0.0	PREDICTED: Sesamum indicum transcriptional corepressor LEUNIG-like (LOC105163519), transcript variant X4, mRNA	sp|Q9FUY2|LEUNG_ARATH	526	2e-149	Transcriptional corepressor LEUNIG OS=Arabidopsis thaliana GN=LUG PE=1 SV=2	all0283_3	9e-15	80.9	---	K01507	2e-30	aip:107614691	135	inorganic pyrophosphatase [EC:3.6.1.1]!K14963	-	-	-
Unigene2860_All	121.128027127844	-7.08080611303306	8.03908961362571e-18	1.81235533132325e-15	Down	gi|7159338|gb|AAF37726.1|AF237957_1	60.4622	5.97699e-08	LMW heat shock protein [Euphorbia esula]	gi|338794889|gb|JF282493.1|	60.0	7e-06	Panicum virgatum clone D06_PVGA4 microsatellite sequence	sp|Q39818|HS22M_SOYBN	53.9	7e-08	Heat shock 22 kDa protein, mitochondrial OS=Glycine max GN=HSP23.9 PE=2 SV=1	-	-	-	-	K13993	2e-08	aip:107629638	59.7	HSP20 family protein	-	-	-
CL12548.Contig2_All	4134.93661380629	-4.08085008524489	8.29680741621909e-18	1.86601308078889e-15	Down	gi|297740417|emb|CBI30599.3|	68.1662	8.62294e-10	unnamed protein product [Vitis vinifera]	gi|811911899|gb|KP248282.1|	91.7	4e-15	Eucommia ulmoides microsatellite EU-161 sequence	-	-	-	-	-	-	-	-	K09286	5e-08	cmo:103484503	60.1	EREBP-like factor	-	-	-
Unigene48594_All	602.961791728665	-1.6162144504	8.49371793957798e-18	1.90425388891814e-15	Down	gi|147784232|emb|CAN63891.1|	251.906	3.26759e-65	hypothetical protein VITISV_012657 [Vitis vinifera]	gi|731438555|ref|XM_010649015.1|	178	2e-41	PREDICTED: Vitis vinifera uncharacterized LOC100245960 (LOC100245960), transcript variant X2, mRNA	-	-	-	-	YPO0212	2e-06	51.6	---	K02892	1e-65	nnu:104604135	251	large subunit ribosomal protein L23	GO:0005762//mitochondrial large ribosomal subunit	GO:0003735//structural constituent of ribosome;GO:0000166//nucleotide binding;GO:0003723//RNA binding	GO:0032543//mitochondrial translation
CL5301.Contig1_All	3822.21839575466	-2.31305022510378	8.50963780703021e-18	1.90425388891814e-15	Down	gi|703106490|ref|XP_010098514.1|	228.024	3.15713e-58	60S ribosomal protein L35a-3 [Morus notabilis] &gt;gi|587886369|gb|EXB75174.1| 60S ribosomal protein L35a-3 [Morus notabilis]	gi|13430185|gb|AF334840.1|	351	2e-93	Castanea sativa ribosomal protein L33 mRNA, complete cds	sp|Q9C912|R35A3_ARATH	218	4e-57	60S ribosomal protein L35a-3 OS=Arabidopsis thaliana GN=RPL35AC PE=3 SV=1	YOR234c	7e-30	129	---	K02917	9e-58	vra:106766868	224	large subunit ribosomal protein L35Ae	GO:0005840//ribosome	GO:0003735//structural constituent of ribosome	GO:0006412//translation
Unigene27867_All	568.605680320993	-3.87853537072374	8.54728157056175e-18	1.90425388891814e-15	Down	-	-	-	-	gi|985432918|ref|XR_369466.2|	61.9	2e-06	PREDICTED: Citrus sinensis uncharacterized LOC102613016 (LOC102613016), ncRNA	-	-	-	-	-	-	-	-	-	-	-	-	-	-	-	-
Unigene21741_All	558.849414833975	2.66397936434263	8.53478447045973e-18	1.90425388891814e-15	Up	gi|225445342|ref|XP_002281542.1|	4487.95	0	PREDICTED: dnaJ homolog subfamily C GRV2 isoform X1 [Vitis vinifera]	gi|731407061|ref|XM_010658069.1|	2948	0.0	PREDICTED: Vitis vinifera dnaJ homolog subfamily C GRV2 (LOC100262770), transcript variant X2, mRNA	sp|F4IVL6|GRV2_ARATH	3887	0.0	DnaJ homolog subfamily C GRV2 OS=Arabidopsis thaliana GN=GRV2 PE=1 SV=1	NMB0059	5e-06	53.9	---	K09533	0.0	vvi:100262770	4487	DnaJ homolog subfamily C member 13	-	-	-
CL15951.Contig3_All	130.363450025354	-6.06519019536112	9.24790279179415e-18	2.05550921066625e-15	Down	gi|719990650|ref|XP_010253026.1|	91.6633	1.65233e-17	PREDICTED: glutelin type-A 1-like [Nelumbo nucifera]	-	-	-	-	-	-	-	-	-	-	-	-	K19307	4e-08	sot:102600672	58.2	25S rRNA (uracil2634-N3)-methyltransferase [EC:2.1.1.313]!K10572	-	-	-
CL18607.Contig2_All	543.494492507059	1.99719860214396	1.02629068437315e-17	2.27576954895917e-15	Up	gi|731428341|ref|XP_010664308.1|	2156.72	0	PREDICTED: uncharacterized ATP-dependent helicase C29A10.10c-like isoform X2 [Vitis vinifera]	gi|731428340|ref|XM_010666006.1|	2167	0.0	PREDICTED: Vitis vinifera uncharacterized ATP-dependent helicase C29A10.10c-like (LOC100255680), transcript variant X3, mRNA	sp|B6SFA4|MAA3_ARATH	242	2e-63	Probable helicase MAGATAMA 3 OS=Arabidopsis thaliana GN=MAA3 PE=2 SV=1	YLR430w	2e-75	283	---	K10706	0.0	vvi:100255680	2153	senataxin [EC:3.6.4.-]	-	GO:0016787//hydrolase activity	-
CL5637.Contig1_All	1764.89334147274	-1.50462906822011	1.0361165206284e-17	2.29218992692105e-15	Down	gi|296084563|emb|CBI25584.3|	250.751	8.54278e-65	unnamed protein product [Vitis vinifera]	gi|349715874|emb|FQ387166.1|	416	1e-113	Vitis vinifera clone SS0AEB27YH18	sp|Q9SIM4|RL141_ARATH	224	7e-59	60S ribosomal protein L14-1 OS=Arabidopsis thaliana GN=RPL14A PE=2 SV=1	SPAC1805.13	4e-21	100	---	K02875	4e-65	vvi:100264927	249	large subunit ribosomal protein L14e	-	-	-
CL6099.Contig7_All	278.372847220576	-2.33632316300433	1.06482970301824e-17	2.35022063543089e-15	Down	gi|242041881|ref|XP_002468335.1|	56.9954	5.88662e-07	hypothetical protein SORBIDRAFT_01g043980 [Sorghum bicolor] &gt;gi|241922189|gb|EER95333.1| hypothetical protein SORBI_001G469300 [Sorghum bicolor]	gi|663673453|emb|HG975447.1|	69.9	7e-09	Solanum pennellii chromosome ch08, complete genome	-	-	-	-	YLR175w	5e-06	49.3	---	K04508	5e-06	egr:104418478	51.6	transducin (beta)-like 1	-	-	-
CL10756.Contig4_All	1129.83179757644	-2.13693901084756	1.08661435633018e-17	2.38717324694849e-15	Down	gi|590696752|ref|XP_007045250.1|	306.22	2.58212e-81	Mms zwei [Theobroma cacao] &gt;gi|508709185|gb|EOY01082.1| Mms zwei [Theobroma cacao]	gi|731369306|ref|XM_002284933.3|	408	1e-110	PREDICTED: Vitis vinifera ubiquitin-conjugating enzyme E2 variant 1A-like (LOC100264453), mRNA	sp|Q93YP0|UEV1A_ARATH	268	8e-72	Ubiquitin-conjugating enzyme E2 variant 1A OS=Arabidopsis thaliana GN=UEV1A PE=1 SV=1	-	-	-	-	K10704	5e-82	tcc:TCM_011026	306	ubiquitin-conjugating enzyme E2 variant	GO:0005737//cytoplasm;GO:0005634//nucleus	GO:0031625//ubiquitin protein ligase binding;GO:0061630//ubiquitin protein ligase activity	GO:0070534//protein K63-linked ubiquitination;GO:0006301//postreplication repair
CL12777.Contig4_All	81.773954586174	-5.30629552429049	1.08525547948551e-17	2.38717324694849e-15	Down	gi|296085230|emb|CBI28725.3|	318.161	3.27797e-85	unnamed protein product [Vitis vinifera]	gi|802790214|ref|XM_012236806.1|	283	4e-73	PREDICTED: Jatropha curcas TP53-regulating kinase (LOC105649958), mRNA	-	-	-	-	SPAP27G11.07c	3e-26	117	---	K08851	2e-83	vvi:100852781	310	TP53 regulating kinase and related kinases [EC:2.7.11.1]	GO:0005634//nucleus;GO:0005829//cytosol;GO:0000408//EKC/KEOPS complex	GO:0004674//protein serine/threonine kinase activity	GO:0070525//tRNA threonylcarbamoyladenosine metabolic process
CL15722.Contig4_All	143.625668668342	-9.42269013921282	1.08917415955437e-17	2.38725797387883e-15	Down	-	-	-	-	-	-	-	-	-	-	-	-	-	-	-	-	-	-	-	-	-	-	-	-
CL5699.Contig11_All	122.53589086346	3.22540421766479	1.12000624987607e-17	2.44916655371284e-15	Up	gi|359495964|ref|XP_002267137.2|	1942.55	0	PREDICTED: uncharacterized protein LOC100266068 isoform X2 [Vitis vinifera]	gi|731440069|ref|XM_002267101.3|	335	9e-88	PREDICTED: Vitis vinifera uncharacterized LOC100266068 (LOC100266068), transcript variant X2, mRNA	-	-	-	-	STM0747	5e-06	53.5	---	K14439	1e-07	cre:CHLREDRAFT_6783	61.6	SWI/SNF-related matrix-associated actin-dependent regulator of chromatin subfamily A containing DEAD/H box 1 [EC:3.6.4.12]!K14306	-	-	-
CL1120.Contig1_All	243.306471383544	-3.17070241488682	1.13152416308427e-17	2.46865200243773e-15	Down	-	-	-	-	gi|802705923|ref|XM_012228744.1|	60.0	9e-06	PREDICTED: Jatropha curcas uncharacterized LOC105643583 (LOC105643583), mRNA	-	-	-	-	-	-	-	-	-	-	-	-	-	-	-	-
CL3922.Contig15_All	1567.71161945138	1.75009169984944	1.13874225727005e-17	2.4786884913074e-15	Up	gi|225435646|ref|XP_002283346.1|	1272.3	0	PREDICTED: uncharacterized protein LOC100263956 [Vitis vinifera]	gi|731393105|ref|XM_002283310.2|	1701	0.0	PREDICTED: Vitis vinifera uncharacterized LOC100263956 (LOC100263956), mRNA	sp|P42158|KC1D_ARATH	196	5e-50	Casein kinase I isoform delta-like OS=Arabidopsis thaliana GN=At4g26100 PE=2 SV=2	L138452_1	8e-08	58.2	---	K02218	7e-118	egr:104440062	426	casein kinase 1 [EC:2.7.11.1]!K20476	-	GO:0004674//protein serine/threonine kinase activity;GO:0005524//ATP binding	GO:0006468//protein phosphorylation
CL3641.Contig7_All	129.855338152558	-3.38837330421404	1.14781830381048e-17	2.48729263212393e-15	Down	gi|225429803|ref|XP_002282858.1|	172.94	1.6626e-41	PREDICTED: uncharacterized protein LOC100262900 [Vitis vinifera]	gi|1000965328|ref|XM_002519603.2|	135	2e-28	PREDICTED: Ricinus communis uncharacterized LOC8262280 (LOC8262280), transcript variant X2, mRNA	-	-	-	-	-	-	-	-	K20824	3e-42	vvi:100262900	172	N-alpha-acetyltransferase 38, NatC auxiliary subunit	-	-	-
CL4028.Contig10_All	27810.2378333069	-5.14183752370497	1.14794888393021e-17	2.48729263212393e-15	Down	gi|643708683|gb|KDP23599.1|	130.954	1.45642e-28	hypothetical protein JCGZ_23432 [Jatropha curcas]	gi|310743911|dbj|AB597262.1|	230	8e-57	Camellia sinensis GS1;3 gene for glutamine synthetase, partial cds, allele: GS2B-longer fragment	-	-	-	-	-	-	-	-	K08819	9e-12	tcc:TCM_021134	72.8	cyclin-dependent kinase 12/13 [EC:2.7.11.22 2.7.11.23]	-	-	-
CL12812.Contig5_All	104.589972664786	2.60585126662479	1.24305437449226e-17	2.68721110737841e-15	Up	gi|731376968|ref|XP_010656959.1|	1039.64	0	PREDICTED: uncharacterized protein LOC100254102 [Vitis vinifera]	gi|698492792|ref|XM_009794410.1|	216	2e-52	PREDICTED: Nicotiana sylvestris uncharacterized LOC104239698 (LOC104239698), transcript variant X4, mRNA	-	-	-	-	-	-	-	-	K18730	0.0	mdm:103452178	933	PERQ amino acid-rich with GYF domain-containing protein	-	-	-
CL1062.Contig8_All	121.97706392528	4.36090636913366	1.2610924209842e-17	2.71381356757524e-15	Up	gi|645233739|ref|XP_008223488.1|	1215.68	0	PREDICTED: squamosa promoter-binding-like protein 12 [Prunus mume]	gi|645233736|ref|XM_008225265.1|	426	1e-115	PREDICTED: Prunus mume squamosa promoter-binding-like protein 1 (LOC103323281), mRNA	sp|Q9S7P5|SPL12_ARATH	753	0.0	Squamosa promoter-binding-like protein 12 OS=Arabidopsis thaliana GN=SPL12 PE=1 SV=1	-	-	-	-	K13415	8e-17	mdm:103401427	90.9	protein brassinosteroid insensitive 1 [EC:2.7.10.1 2.7.11.1]!K20641	GO:0005634//nucleus;GO:0016021//integral component of membrane	GO:0003677//DNA binding	-
CL8899.Contig6_All	166.913183519629	3.28390174239153	1.26107545993995e-17	2.71381356757524e-15	Up	gi|731392219|ref|XP_010651025.1|	1158.67	0	PREDICTED: probable protein phosphatase 2C 23 [Vitis vinifera]	gi|743898802|ref|XM_011044392.1|	484	1e-133	PREDICTED: Populus euphratica probable protein phosphatase 2C 23 (LOC105138341), mRNA	sp|Q9LQN6|P2C04_ARATH	906	0.0	Probable protein phosphatase 2C 4 OS=Arabidopsis thaliana GN=PLL5 PE=2 SV=1	SPAC10F6.17c	4e-11	68.9	---	K01102	5e-139	pvu:PHAVU_008G101300g	496	pyruvate dehydrogenase phosphatase [EC:3.1.3.43]	-	-	-
CL943.Contig5_All	351.954778222275	-3.62854627056095	1.26422660727821e-17	2.71438912781735e-15	Down	gi|700204401|gb|KGN59534.1|	111.309	8.63135e-23	hypothetical protein Csa_3G824790 [Cucumis sativus]	gi|570362406|gb|KF728455.1|	270	8e-69	Camellia sinensis cultivar Yabukita microsatellite CsR3027 sequence	-	-	-	-	-	-	-	-	-	-	-	-	-	-	-	-
CL1304.Contig2_All	227.115264439853	9.30605070245007	1.28680981724659e-17	2.75662611664731e-15	Up	gi|89111293|dbj|BAE80321.1|	620.928	5.90532e-176	cyclin dependent kinase B [Camellia sinensis]	gi|89111292|dbj|AB247279.1|	1798	0.0	Camellia sinensis cdkb mRNA for cyclin dependent kinase B, complete cds	sp|Q38774|CDC2C_ANTMA	545	2e-155	Cell division control protein 2 homolog C OS=Antirrhinum majus GN=CDC2C PE=2 SV=1	ECU02g1450	1e-47	189	---	K07760	8e-167	sind:105174700	588	cyclin-dependent kinase [EC:2.7.11.22]	-	GO:0004674//protein serine/threonine kinase activity;GO:0005524//ATP binding	GO:0006468//protein phosphorylation
Unigene28538_All	311.024711039834	-5.41270623590922	1.33238081584642e-17	2.8478060932107e-15	Down	gi|95925787|gb|ABF57560.1|	270.011	6.40905e-71	OleII [Camellia oleifera] &gt;gi|583830766|gb|AHI54564.1| OleII, partial [Camellia japonica]	gi|95925786|gb|DQ489496.1|	1035	0.0	Camellia oleifera OleII mRNA, complete cds	sp|Q43804|OLEO1_PRUDU	189	2e-48	Oleosin 1 OS=Prunus dulcis GN=OLE1 PE=2 SV=1	-	-	-	-	-	-	-	-	-	GO:0012511//monolayer-surrounded lipid storage body;GO:0016021//integral component of membrane	-	-
Unigene22604_All	1396.47779549208	-4.50045975550042	1.3407508391971e-17	2.85924175586073e-15	Down	gi|595808431|ref|XP_007202759.1|	154.066	4.69943e-36	hypothetical protein PRUPE_ppa013408mg [Prunus persica] &gt;gi|645275241|ref|XP_008242716.1| PREDICTED: uncharacterized protein LOC103341014 [Prunus mume] &gt;gi|462398290|gb|EMJ03958.1| hypothetical protein PRUPE_ppa013408mg [Prunus persica]	gi|674781073|gb|KJ910336.1|	153	7e-34	Camellia oleifera 3-hydroxyacyl-CoA dehydratase mRNA, complete cds	-	-	-	-	-	-	-	-	-	-	-	-	-	-	-	-
CL618.Contig1_All	386.377731671096	-4.03727588738512	1.35906049572417e-17	2.89177532804806e-15	Down	gi|747044972|ref|XP_011091753.1|	115.161	1.16721e-24	PREDICTED: BON1-associated protein 2-like [Sesamum indicum]	gi|449433098|ref|XM_004134287.1|	65.9	1e-07	PREDICTED: Cucumis sativus BON1-associated protein 2-like (LOC101214294), mRNA	sp|Q941L2|BAP1_ARATH	79.0	1e-15	BON1-associated protein 1 OS=Arabidopsis thaliana GN=BAP1 PE=1 SV=1	-	-	-	-	-	-	-	-	-	-	-	-
CL11370.Contig2_All	191.162970837359	-3.3961340788478	1.38508359610668e-17	2.94053868567169e-15	Down	-	-	-	-	-	-	-	-	-	-	-	-	-	-	-	-	-	-	-	-	-	-	-	-
Unigene37331_All	2291.41788215826	-4.64141709343605	1.42591050723355e-17	3.02044210934934e-15	Down	gi|697170557|ref|XP_009594196.1|	123.635	5.82091e-27	PREDICTED: uncharacterized protein At4g14450, chloroplastic-like [Nicotiana tomentosiformis]	gi|645235691|ref|XM_008226166.1|	97.6	3e-17	PREDICTED: Prunus mume uncharacterized protein At4g14450, chloroplastic-like (LOC103324130), mRNA	sp|Q6NN02|Y4445_ARATH	72.0	3e-13	Uncharacterized protein At4g14450, chloroplastic OS=Arabidopsis thaliana GN=At4g14450 PE=2 SV=1	-	-	-	-	-	-	-	-	-	-	-	-
Unigene7340_All	1069.32986197307	-2.73072895390085	1.44379904353268e-17	3.05150795169498e-15	Down	gi|388493464|gb|AFK34798.1|	119.398	8.60148e-26	unknown [Lotus japonicus]	gi|702276546|ref|XR_723506.1|	186	4e-44	PREDICTED: Eucalyptus grandis uncharacterized LOC104433470 (LOC104433470), ncRNA	-	-	-	-	-	-	-	-	-	-	-	-	-	-	-	-
CL433.Contig3_All	151.684270848828	-3.40065006426263	1.49644947318054e-17	3.15574197811966e-15	Down	gi|720002844|ref|XP_010256814.1|	395.201	2.70484e-108	PREDICTED: tropinone reductase homolog At1g07440-like isoform X1 [Nelumbo nucifera]	gi|743780570|ref|XM_011035572.1|	188	2e-44	PREDICTED: Populus euphratica tropinone reductase homolog At1g07440-like (LOC105132189), mRNA	sp|Q9ASX2|TRNH1_ARATH	288	4e-78	Tropinone reductase homolog At1g07440 OS=Arabidopsis thaliana GN=At1g07440 PE=1 SV=1	XF0913	6e-50	196	---	K08081	5e-109	nnu:104597108	395	tropinone reductase I [EC:1.1.1.206]	-	GO:0016491//oxidoreductase activity	GO:0055114//oxidation-reduction process
CL6534.Contig7_All	301.888072178203	2.18744971434628	1.65528629620689e-17	3.48294307205879e-15	Up	gi|359489621|ref|XP_002274479.2|	3197.53	0	PREDICTED: mediator of RNA polymerase II transcription subunit 12 isoform X2 [Vitis vinifera]	gi|731421567|ref|XM_002274443.3|	714	0.0	PREDICTED: Vitis vinifera mediator of RNA polymerase II transcription subunit 12 (LOC100263628), transcript variant X5, mRNA	sp|H3K2Y6|MED12_ARATH	2489	0.0	Mediator of RNA polymerase II transcription subunit 12 OS=Arabidopsis thaliana GN=MED12 PE=1 SV=1	-	-	-	-	-	-	-	-	-	GO:0016021//integral component of membrane;GO:0016592//mediator complex	GO:0001104//RNA polymerase II transcription cofactor activity	GO:0006357//regulation of transcription from RNA polymerase II promoter
Unigene43628_All	1319.59718893476	-1.49200858820932	1.68121725597716e-17	3.52966157648456e-15	Down	gi|661887982|emb|CDP08394.1|	255.758	1.71896e-66	unnamed protein product [Coffea canephora]	gi|731427400|ref|XM_002270496.3|	402	1e-109	PREDICTED: Vitis vinifera small nuclear ribonucleoprotein Sm D3 (LOC100254787), mRNA	sp|Q9LGE6|LSM4_ORYSJ	72.4	3e-13	Probable U6 snRNA-associated Sm-like protein LSm4 OS=Oryza sativa subsp. japonica GN=Os01g0256900 PE=2 SV=1	SPBC19C2.14	5e-26	116	---	K11088	2e-66	sind:105162529	253	small nuclear ribonucleoprotein D3	GO:0071011//precatalytic spliceosome;GO:0005686//U2 snRNP;GO:0000243//commitment complex;GO:0071010//prespliceosome;GO:0005682//U5 snRNP;GO:0005685//U1 snRNP;GO:0071013//catalytic step 2 spliceosome;GO:0005689//U12-type spliceosomal complex;GO:0005687//U4 snRNP;GO:0034719//SMN-Sm protein complex;GO:0097526//spliceosomal tri-snRNP complex;GO:0034715//pICln-Sm protein complex	GO:0003723//RNA binding	GO:0000245//spliceosomal complex assembly;GO:0000387//spliceosomal snRNP assembly
CL294.Contig4_All	854.840454703801	1.83652575135677	1.68759018537292e-17	3.53520274982788e-15	Up	gi|731426804|ref|XP_010663739.1|	1963.73	0	PREDICTED: uncharacterized protein LOC100266414 isoform X2 [Vitis vinifera] &gt;gi|297734403|emb|CBI15650.3| unnamed protein product [Vitis vinifera]	gi|731426803|ref|XM_010665437.1|	1806	0.0	PREDICTED: Vitis vinifera uncharacterized LOC100266414 (LOC100266414), transcript variant X2, mRNA	sp|Q9SEX2|KTNA1_ARATH	221	3e-57	Katanin p60 ATPase-containing subunit A1 OS=Arabidopsis thaliana GN=AAA1 PE=1 SV=1	YER047c	8e-60	231	---	K03231	5e-98	mtr:MTR_1g101870	361	elongation factor 1-alpha!K13254	GO:0005634//nucleus	GO:0008568//microtubule-severing ATPase activity;GO:0005524//ATP binding	GO:0031122//cytoplasmic microtubule organization
CL6254.Contig2_All	328.252429184646	2.22357368365294	1.73982657208508e-17	3.63658319656617e-15	Up	gi|565356550|ref|XP_006345127.1|	713.761	0	PREDICTED: dnaJ homolog subfamily C member 21-like [Solanum tuberosum]	gi|955319337|ref|XM_014775420.1|	297	7e-77	PREDICTED: Glycine max dnaJ homolog subfamily C member 21-like (LOC100788305), transcript variant X3, mRNA	sp|Q9SX31|PERK9_ARATH	78.2	2e-14	Proline-rich receptor-like protein kinase PERK9 OS=Arabidopsis thaliana GN=PERK9 PE=2 SV=1	SPAC6B12.08	1e-23	110	---	K09506	0.0	sot:102591761	713	DnaJ homolog subfamily A member 5	-	-	-
CL1121.Contig9_All	208.437398278841	4.2345837398111	1.75520820732165e-17	3.66065295855635e-15	Up	gi|758375777|gb|AJO70166.1|	1650.18	0	alpha,alpha-trehalose-phosphate synthase 1 [Camellia sinensis]	gi|758375776|gb|KP053413.1|	3215	0.0	Camellia sinensis alpha,alpha-trehalose-phosphate synthase 1 mRNA, complete cds	sp|Q9SYM4|TPS1_ARATH	1475	0.0	Alpha,alpha-trehalose-phosphate synthase [UDP-forming] 1 OS=Arabidopsis thaliana GN=TPS1 PE=1 SV=1	SPAC328.03	2e-130	465	---	K16055	0.0	sly:100134910	1559	trehalose 6-phosphate synthase/phosphatase [EC:2.4.1.15 3.1.3.12]	-	-	-
CL7802.Contig3_All	4350.74060079875	-2.11446604140187	1.77513599233034e-17	3.69407750702835e-15	Down	gi|566213082|ref|XP_006373369.1|	56.225	2.43396e-06	hypothetical protein POPTR_0017s13140g [Populus trichocarpa] &gt;gi|550320191|gb|ERP51166.1| hypothetical protein POPTR_0017s13140g [Populus trichocarpa]	-	-	-	-	-	-	-	-	-	-	-	-	-	-	-	-	-	-	-	-
CL7060.Contig1_All	392.955836865507	3.22117791718654	1.80017887997682e-17	3.73797669801504e-15	Up	gi|225446457|ref|XP_002275272.1|	2469.12	0	PREDICTED: uncharacterized protein LOC100250601 isoform X2 [Vitis vinifera]	gi|731408868|ref|XM_002275236.3|	1538	0.0	PREDICTED: Vitis vinifera uncharacterized LOC100250601 (LOC100250601), transcript variant X2, mRNA	sp|B2ZX90|FAS1_ORYSJ	67.8	7e-11	Chromatin assembly factor 1 subunit FSM OS=Oryza sativa subsp. japonica GN=FSM PE=2 SV=1	TM1857	4e-09	63.5	---	K18730	2e-159	adu:107468272	565	PERQ amino acid-rich with GYF domain-containing protein!K18447	-	-	GO:0006351//transcription, DNA-templated
Unigene32032_All	1180.60989204368	-2.8968355739795	1.9130927522056e-17	3.96374398983238e-15	Down	gi|297733832|emb|CBI15079.3|	159.844	1.00594e-37	unnamed protein product [Vitis vinifera]	gi|802652519|ref|XM_012224736.1|	168	1e-38	PREDICTED: Jatropha curcas succinate dehydrogenase subunit 7B, mitochondrial-like (LOC105640427), transcript variant X2, mRNA	-	-	-	-	-	-	-	-	-	-	-	-	-	-	-	-
CL2428.Contig4_All	666.883299317267	-1.83952260374096	2.00679946848777e-17	4.14881690989592e-15	Down	gi|922467047|ref|XP_013633804.1|	246.899	9.88836e-64	PREDICTED: PHD finger-like domain-containing protein 5B [Brassica oleracea var. oleracea]	gi|731391815|ref|XM_010652589.1|	353	5e-94	PREDICTED: Vitis vinifera uncharacterized LOC100253580 (LOC100253580), transcript variant X2, mRNA	sp|Q0WMV8|PHF5B_ARATH	244	4e-65	PHD finger-like domain-containing protein 5B OS=Arabidopsis thaliana GN=At1g07170 PE=2 SV=1	-	-	-	-	K12834	6e-64	atr:18433415	245	PHD finger-like domain-containing protein 5A	GO:0071013//catalytic step 2 spliceosome;GO:0071011//precatalytic spliceosome;GO:0005686//U2 snRNP;GO:0005689//U12-type spliceosomal complex	-	GO:0000398//mRNA splicing, via spliceosome
CL19053.Contig2_All	377.484763203164	2.53314452042626	2.21424415450995e-17	4.56771071925771e-15	Up	gi|297745884|emb|CBI15940.3|	1455.66	0	unnamed protein product [Vitis vinifera]	gi|731391821|ref|XM_002278917.3|	571	1e-159	PREDICTED: Vitis vinifera U-box domain-containing protein 44-like (LOC100267204), mRNA	sp|Q9LM76|PUB44_ARATH	334	2e-91	U-box domain-containing protein 44 OS=Arabidopsis thaliana GN=PUB44 PE=1 SV=1	-	-	-	-	K08332	5e-46	vra:106762569	188		-	-	-
CL10949.Contig5_All	385.015391076264	1.64041747541474	2.23253671311253e-17	4.59543415690811e-15	Up	gi|359486726|ref|XP_002276177.2|	923.694	0	PREDICTED: adenylosuccinate lyase [Vitis vinifera] &gt;gi|731412750|ref|XP_010658477.1| PREDICTED: adenylosuccinate lyase [Vitis vinifera] &gt;gi|296086100|emb|CBI31541.3| unnamed protein product [Vitis vinifera]	gi|731412749|ref|XM_010660175.1|	1376	0.0	PREDICTED: Vitis vinifera adenylosuccinate lyase (LOC100249654), transcript variant X2, mRNA	-	-	-	-	HI0639	6e-166	583	---	K01756	0.0	vvi:100249654	923	adenylosuccinate lyase [EC:4.3.2.2]	-	GO:0070626//(S)-2-(5-amino-1-(5-phospho-D-ribosyl)imidazole-4-carboxamido)succinate AMP-lyase (fumarate-forming) activity;GO:0004018//N6-(1,2-dicarboxyethyl)AMP AMP-lyase (fumarate-forming) activity	GO:0006189//'de novo' IMP biosynthetic process;GO:0051262//protein tetramerization;GO:0044208//'de novo' AMP biosynthetic process
CL8210.Contig6_All	149.974441322915	-2.07825041753398	2.30349924760355e-17	4.72627125524533e-15	Down	gi|950974787|ref|XP_014500980.1|	64.6994	4.70112e-09	PREDICTED: GTP-binding nuclear protein Ran-3-like [Vigna radiata var. radiata] &gt;gi|950990902|ref|XP_014504409.1| PREDICTED: GTP-binding nuclear protein Ran-3-like [Vigna radiata var. radiata] &gt;gi|920698733|gb|KOM41958.1| hypothetical protein LR48_Vigan04g215600 [Vigna angularis] &gt;gi|920703234|gb|KOM46459.1| hypothetical protein LR48_Vigan07g016300 [Vigna angularis] &gt;gi|965662481|dbj|B…	gi|590577819|ref|XM_007013276.1|	127	5e-26	Theobroma cacao RAN GTPase 3 (TCM_037999) mRNA, complete cds	sp|P54766|RAN1B_LOTJA	63.5	1e-10	GTP-binding nuclear protein Ran1B (Fragment) OS=Lotus japonicus GN=RAN1B PE=2 SV=1	-	-	-	-	K07936	1e-09	vra:106764632	64.7	GTP-binding nuclear protein Ran	-	-	-
CL6692.Contig1_All	571.5871712407	1.92724561451207	2.30608254644123e-17	4.72627125524533e-15	Up	gi|731412711|ref|XP_010658463.1|	2075.83	0	PREDICTED: regulator of nonsense transcripts UPF2 isoform X2 [Vitis vinifera] &gt;gi|296086085|emb|CBI31526.3| unnamed protein product [Vitis vinifera]	gi|731412710|ref|XM_010660161.1|	2765	0.0	PREDICTED: Vitis vinifera regulator of nonsense transcripts UPF2 (LOC100258101), transcript variant X2, mRNA	sp|F4IUX6|RENT2_ARATH	1712	0.0	Regulator of nonsense transcripts UPF2 OS=Arabidopsis thaliana GN=UPF2 PE=2 SV=1	-	-	-	-	K14327	0.0	vvi:100258101	2070	regulator of nonsense transcripts 2	-	GO:0003723//RNA binding	-
Unigene23033_All	1737.24862972574	-4.91893779628841	2.35484353080837e-17	4.81578217188168e-15	Down	gi|645235975|ref|XP_008224518.1|	196.438	1.3614e-48	PREDICTED: uncharacterized protein LOC103324256 [Prunus mume]	gi|731419630|ref|XM_002283825.2|	170	4e-39	PREDICTED: Vitis vinifera uncharacterized LOC100264586 (LOC100264586), mRNA	-	-	-	-	-	-	-	-	K02911	3e-49	pmum:103324256	196	large subunit ribosomal protein L32	-	-	-
CL14244.Contig1_All	504.716575930008	-2.04433815114962	2.3977433901035e-17	4.89294678093404e-15	Down	gi|697191813|ref|XP_009604978.1|	494.967	4.26868e-138	PREDICTED: sphinganine C(4)-monooxygenase 1-like [Nicotiana tomentosiformis]	gi|590604189|ref|XM_007020130.1|	523	1e-145	Theobroma cacao Sphingoid base hydroxylase 2 (TCM_036582) mRNA, complete cds	sp|Q8VYI1|SBH1_ARATH	372	4e-103	Sphinganine C(4)-monooxygenase 1 OS=Arabidopsis thaliana GN=SBH1 PE=1 SV=1	SPBC887.15c	3e-57	221	---	K04713	7e-138	nnu:104599998	491	sphinganine C4-monooxygenase [EC:1.14.18.5]	-	-	-
Unigene48773_All	483.525296073282	-1.96376826261484	2.45218572367009e-17	4.99328295551454e-15	Down	gi|645220700|ref|XP_008241409.1|	228.794	2.96227e-58	PREDICTED: glycine-rich RNA-binding protein 6, mitochondrial [Prunus mume]	gi|731398947|ref|XM_010655143.1|	157	7e-35	PREDICTED: Vitis vinifera glycine-rich RNA-binding protein 6, mitochondrial (LOC100258495), transcript variant X3, mRNA	sp|Q9FZ84|RBG6_ARATH	87.4	1e-17	Glycine-rich RNA-binding protein 6, mitochondrial OS=Arabidopsis thaliana GN=RBG6 PE=2 SV=1	SPAC140.02	4e-09	60.5	---	K13195	9e-23	sind:105174027	108	cold-inducible RNA-binding protein	-	GO:0000166//nucleotide binding;GO:0003676//nucleic acid binding	-
CL3352.Contig2_All	82.89194656762	3.16772091664555	2.47539424672271e-17	5.02972488508984e-15	Up	gi|147788196|emb|CAN62743.1|	75.0998	6.1696e-18	hypothetical protein VITISV_033107 [Vitis vinifera]	gi|393715540|dbj|AB624064.1|	73.8	2e-09	Camellia sinensis DNA, SSR marker, MSG0425	sp|Q9ZQI0|EPR1_ARATH	52.8	9e-07	Proline-rich extensin-like protein EPR1 OS=Arabidopsis thaliana GN=EPR1 PE=2 SV=1	-	-	-	-	K15292	4e-06	gsl:Gasu_61540	55.1	syntaxin-binding protein 1	-	-	-
CL766.Contig5_All	1158.41980363116	-6.21038778474454	2.51204084007339e-17	5.09325693754151e-15	Down	gi|590589772|ref|XP_007016545.1|	93.9745	9.13126e-18	Ribosomal L29 family protein [Theobroma cacao] &gt;gi|508786908|gb|EOY34164.1| Ribosomal L29 family protein [Theobroma cacao]	gi|971556473|ref|XM_006350683.2|	149	1e-32	PREDICTED: Solanum tuberosum 60S ribosomal protein L35 (LOC102586719), transcript variant X3, mRNA	sp|Q9M5L0|RL35_EUPES	88.6	4e-18	60S ribosomal protein L35 OS=Euphorbia esula GN=RPL35 PE=2 SV=1	-	-	-	-	K02918	2e-18	tcc:TCM_041920	94.0	large subunit ribosomal protein L35e	GO:0005840//ribosome	GO:0003735//structural constituent of ribosome	GO:0006412//translation
CL20281.Contig1_All	333.561835214054	-1.76023634462691	2.54498964300943e-17	5.12262332984639e-15	Down	gi|595797218|ref|XP_007201247.1|	174.866	2.8869e-42	hypothetical protein PRUPE_ppa013245mg [Prunus persica] &gt;gi|462396647|gb|EMJ02446.1| hypothetical protein PRUPE_ppa013245mg [Prunus persica]	gi|566186822|ref|XM_002313211.2|	262	1e-66	Populus trichocarpa SUPERSENSITIVE TO ABA AND DROUGHT family protein (POPTR_0009s07670g) mRNA, complete cds	-	-	-	-	SPBC20F10.09	8e-19	92.0	---	K12624	8e-43	sind:105163505	174	U6 snRNA-associated Sm-like protein LSm5	GO:0030529//ribonucleoprotein complex;GO:0019013//viral nucleocapsid	-	GO:0009414//response to water deprivation;GO:0009737//response to abscisic acid
CL17840.Contig1_All	266.509197629107	-2.25707420408612	2.5535751976929e-17	5.12262332984639e-15	Down	gi|661878992|emb|CDP17315.1|	213.386	7.97898e-54	unnamed protein product [Coffea canephora]	gi|731405319|ref|XM_002281775.3|	268	2e-68	PREDICTED: Vitis vinifera kxDL motif-containing protein 1 (LOC100260100), mRNA	-	-	-	-	-	-	-	-	K20818	8e-52	jcu:105636856	204	KxDL motif-containing protein 1	-	-	-
CL1901.Contig1_All	383.676678193654	-3.68278899062532	2.53290430560476e-17	5.12262332984639e-15	Down	gi|323435050|ref|YP_004222268.1|	237.269	1.58432e-89	hypothetical protein BevumaM_p029 (mitochondrion) [Beta vulgaris subsp. maritima] &gt;gi|346683143|ref|YP_004842075.1| hypothetical protein BemaM_p027 (mitochondrion) [Beta macrocarpa] &gt;gi|54606738|dbj|BAD66761.1| orf176 (mitochondrion) [Beta vulgaris subsp. vulgaris] &gt;gi|54606773|dbj|BAD66796.1| orf176 (mitochondrion) [Beta vulgaris subsp. vulgaris] &gt;gi|317905703|emb|CBJ14092.1| hypothe…	gi|927682185|gb|KR559021.1|	1465	0.0	Heuchera parviflora var. saurensis voucher Folk 97 (OS), complete genome	sp|P93318|M660_ARATH	208	1e-53	Uncharacterized mitochondrial protein AtMg00660 OS=Arabidopsis thaliana GN=AtMg00660 PE=4 SV=1	-	-	-	-	K00236	8e-31	nnu:28482709	137	succinate dehydrogenase (ubiquinone) cytochrome b560 subunit	GO:0005739//mitochondrion	-	-
CL6233.Contig2_All	145.905788085508	-9.38745019530773	2.54579562294915e-17	5.12262332984639e-15	Down	gi|567871473|ref|XP_006428326.1|	192.586	1.9535e-47	hypothetical protein CICLE_v10013195mg [Citrus clementina] &gt;gi|567871475|ref|XP_006428327.1| hypothetical protein CICLE_v10013195mg [Citrus clementina] &gt;gi|568853420|ref|XP_006480356.1| PREDICTED: uncharacterized protein LOC102625920 [Citrus sinensis] &gt;gi|568853422|ref|XP_006480357.1| PREDICTED: uncharacterized protein LOC102625920 [Citrus sinensis] &gt;gi|985451680|ref|XP_015386454.1| P…	gi|985451683|ref|XM_006480294.2|	214	3e-52	PREDICTED: Citrus sinensis uncharacterized LOC102625920 (LOC102625920), transcript variant X4, mRNA	-	-	-	-	-	-	-	-	K14440	5e-16	mus:103974965	85.9	SWI/SNF-related matrix-associated actin-dependent regulator of chromatin subfamily A-like protein 1 [EC:3.6.4.12]	GO:0016021//integral component of membrane	-	-
CL1872.Contig4_All	467.42146892324	2.25325759154633	2.54946807155573e-17	5.12262332984639e-15	Up	gi|731369025|ref|XP_010648423.1|	910.983	0	PREDICTED: uncharacterized protein LOC100252594 isoform X2 [Vitis vinifera]	gi|731369024|ref|XM_010650121.1|	458	1e-125	PREDICTED: Vitis vinifera uncharacterized LOC100252594 (LOC100252594), transcript variant X3, mRNA	sp|Q9XIL9|PLRX3_ARATH	64.3	3e-10	Pollen-specific leucine-rich repeat extensin-like protein 3 OS=Arabidopsis thaliana GN=PEX3 PE=2 SV=1	PA5037_2	8e-07	54.7	---	K10767	4e-36	pper:PRUPE_ppa007067mg	154	mRNA N6-methyladenine demethylase [EC:1.14.11.53]	-	-	-
Unigene9074_All	294.762506333278	-9.09585674204176	2.60016225591923e-17	5.2050520795765e-15	Down	gi|566191646|ref|XP_006378652.1|	51.9878	9.50709e-06	hypothetical protein POPTR_0010s19380g [Populus trichocarpa] &gt;gi|550330153|gb|ERP56449.1| hypothetical protein POPTR_0010s19380g [Populus trichocarpa]	-	-	-	-	sp|P62121|RL41_TOBAC	49.7	8e-07	60S ribosomal protein L41 OS=Nicotiana tabacum GN=RPL41 PE=3 SV=1	-	-	-	-	K02928	2e-06	pop:POPTR_0010s19380g	52.0	large subunit ribosomal protein L41e	-	-	-
Unigene18765_All	106.008785742623	2.65344113897238	2.60832776483127e-17	5.21038233630408e-15	Up	gi|343794776|gb|AEM62884.1|	157.532	1.62296e-37	ACC oxidase 5 [Actinidia deliciosa]	gi|443611696|gb|KC112393.1|	321	9e-85	Camellia japonica 1-aminocyclopropane-1-carboxylate oxidase protein (ACO) mRNA, partial cds	sp|Q8S932|ACCO_DIOKA	154	2e-38	1-aminocyclopropane-1-carboxylate oxidase OS=Diospyros kaki GN=DK-ACO1 PE=2 SV=1	-	-	-	-	K05933	7e-37	vvi:100256784	152	aminocyclopropanecarboxylate oxidase [EC:1.14.17.4]	-	-	-
Unigene7235_All	587.20873215499	-2.04880887725013	2.66447706520362e-17	5.31134053464989e-15	Down	gi|731395258|ref|XP_010652110.1|	191.045	3.04211e-47	PREDICTED: U6 snRNA-associated Sm-like protein LSm2 [Vitis vinifera]	gi|970053100|ref|XM_015232696.1|	283	3e-73	PREDICTED: Solanum pennellii sm-like protein LSM2 (LOC107031362), transcript variant X2, mRNA	-	-	-	-	YBL026w	9e-27	118	---	K12621	6e-48	vvi:104879775	191	U6 snRNA-associated Sm-like protein LSm2!K10523	-	-	GO:0006397//mRNA processing
CL513.Contig8_All	277.18259814144	1.9855211224849	2.68447844325109e-17	5.33996903104354e-15	Up	gi|659090100|ref|XP_008445838.1|	617.461	4.67406e-175	PREDICTED: zinc finger CCCH domain-containing protein 11 [Cucumis melo]	gi|719992122|ref|XM_010255169.1|	660	0.0	PREDICTED: Nelumbo nucifera zinc finger CCCH domain-containing protein 11 (LOC104594728), transcript variant X2, mRNA	sp|Q0JHZ2|C3H11_ORYSJ	560	7e-160	Zinc finger CCCH domain-containing protein 11 OS=Oryza sativa subsp. japonica GN=Os01g0834700 PE=2 SV=2	YOR091w	3e-63	241	---	K06185	2e-52	mis:MICPUN_58625	207	ATP-binding cassette, subfamily F, member 2	-	GO:0046872//metal ion binding	-
CL3475.Contig4_All	363.846379313272	-4.24077722063288	2.77859224619851e-17	5.5155929858187e-15	Down	-	-	-	-	-	-	-	-	-	-	-	-	-	-	-	-	-	-	-	-	-	-	-	-
CL6825.Contig3_All	344.985765012745	2.66086550092135	2.81445260387702e-17	5.57508910566316e-15	Up	gi|731397505|ref|XP_010652899.1|	2062.34	0	PREDICTED: uncharacterized protein LOC100266278 isoform X1 [Vitis vinifera] &gt;gi|731397507|ref|XP_010652900.1| PREDICTED: uncharacterized protein LOC100266278 isoform X1 [Vitis vinifera] &gt;gi|731397509|ref|XP_010652902.1| PREDICTED: uncharacterized protein LOC100266278 isoform X1 [Vitis vinifera]	gi|731397508|ref|XM_010654600.1|	1501	0.0	PREDICTED: Vitis vinifera uncharacterized LOC100266278 (LOC100266278), transcript variant X3, mRNA	-	-	-	-	-	-	-	-	-	-	-	-	-	-	-	-
CL1832.Contig17_All	387.402741969107	-4.79406412562678	2.90923332618449e-17	5.75080723847818e-15	Down	gi|301016726|dbj|BAJ11784.1|	175.252	1.74918e-57	dehydration responsive protein, partial [Corchorus olitorius]	gi|32994295|dbj|AK109086.1|	862	0.0	Oryza sativa Japonica Group cDNA clone:002-154-H10, full insert sequence	-	-	-	-	-	-	-	-	-	-	-	-	-	-	-	-
CL7436.Contig8_All	9770.93010079588	-5.01047553515153	2.96193043773272e-17	5.84277802973251e-15	Down	gi|697148858|ref|XP_009628620.1|	384.415	1.06428e-104	PREDICTED: protein YLS9 [Nicotiana tomentosiformis]	gi|363497937|gb|JN400595.1|	1164	0.0	Camellia sinensis late embryogenesis abundant protein 3L-1 (LEA3L-1) mRNA, complete cds	sp|Q39644|LEA5_CITSI	96.3	6e-20	Late embryogenesis abundant protein Lea5 OS=Citrus sinensis GN=LEA5 PE=2 SV=1	-	-	-	-	K11323	6e-06	vcn:VOLCADRAFT_121342	53.9	histone arginine demethylase JMJD6 [EC:1.14.11.-]	GO:0016021//integral component of membrane	-	-
Unigene708_All	820.867798874754	2.98777012859779	2.97208294144188e-17	5.85061632834441e-15	Up	gi|731397718|ref|XP_010652980.1|	536.954	2.2837e-150	PREDICTED: protein FYV8 isoform X1 [Vitis vinifera]	gi|743897710|ref|XM_011043849.1|	220	2e-53	PREDICTED: Populus euphratica uncharacterized LOC105137908 (LOC105137908), mRNA	-	-	-	-	-	-	-	-	K20478	2e-20	bvg:104889437	103	golgin subfamily B member 1	-	-	-
CL2334.Contig5_All	341.412564099516	2.79407499829827	3.0277251023899e-17	5.9421807208935e-15	Up	gi|1000957948|ref|XP_015576993.1|	746.503	0	PREDICTED: uncharacterized protein LOC8266935 [Ricinus communis] &gt;gi|1000957950|ref|XP_002522717.2| PREDICTED: uncharacterized protein LOC8266935 [Ricinus communis] &gt;gi|1000957952|ref|XP_015576994.1| PREDICTED: uncharacterized protein LOC8266935 [Ricinus communis]	gi|658025452|ref|XM_008349905.1|	394	1e-106	PREDICTED: Malus x domestica uncharacterized LOC103411259 (LOC103411259), transcript variant X2, mRNA	sp|F4IIU4|AIR9_ARATH	63.5	7e-10	187-kDa microtubule-associated protein AIR9 OS=Arabidopsis thaliana GN=AIR9 PE=2 SV=1	CAC3280_2	3e-14	79.7	---	K19750	3e-67	pda:103701548	258	dynein assembly factor 1, axonemal!K17550	-	-	-
CL4710.Contig3_All	1217.8528184685	2.60311253957294	3.03114852057491e-17	5.9421807208935e-15	Up	gi|731420548|ref|XP_010661422.1|	2176.36	0	PREDICTED: eukaryotic translation initiation factor 4G isoform X2 [Vitis vinifera]	gi|731420550|ref|XM_010663121.1|	761	0.0	PREDICTED: Vitis vinifera eukaryotic translation initiation factor 4G (LOC100261523), transcript variant X6, mRNA	sp|B9FXV5|IF4G_ORYSJ	1212	0.0	Eukaryotic translation initiation factor 4G OS=Oryza sativa subsp. japonica GN=Os07g0555200 PE=2 SV=2	-	-	-	-	K03260	0.0	vvi:100261523	2173	translation initiation factor 4G	-	-	-
Unigene12766_All	1681.78594722586	-1.92986789888462	3.22302675660522e-17	6.30527916272566e-15	Down	gi|902222780|gb|KNA19264.1|	171.4	3.68516e-41	hypothetical protein SOVF_063160 [Spinacia oleracea]	gi|743808045|ref|XM_011019851.1|	307	2e-80	PREDICTED: Populus euphratica small nuclear ribonucleoprotein E-like (LOC105121272), transcript variant X1, mRNA	-	-	-	-	SPBC11G11.06c	1e-20	98.6	---	K11097	7e-42	pop:POPTR_0006s18800g	171	small nuclear ribonucleoprotein E	GO:0019013//viral nucleocapsid;GO:0005686//U2 snRNP;GO:0071011//precatalytic spliceosome;GO:0005687//U4 snRNP;GO:0005685//U1 snRNP;GO:0005682//U5 snRNP;GO:0046540//U4/U6 x U5 tri-snRNP complex	-	GO:0000387//spliceosomal snRNP assembly
CL5201.Contig3_All	72.0390000481949	-4.77560698924766	3.23344025600968e-17	6.3126087439285e-15	Down	gi|731407963|ref|XP_010656676.1|	210.69	1.59942e-52	PREDICTED: uncharacterized protein LOC100256672 [Vitis vinifera] &gt;gi|147789556|emb|CAN60849.1| hypothetical protein VITISV_023571 [Vitis vinifera] &gt;gi|296090470|emb|CBI40666.3| unnamed protein product [Vitis vinifera]	gi|848871318|ref|XM_012980780.1|	107	9e-20	PREDICTED: Erythranthe guttatus uncharacterized LOC105956871 (LOC105956871), mRNA	-	-	-	-	-	-	-	-	-	-	-	-	-	-	-	-
CL10872.Contig12_All	235.30296236158	2.57748762888252	3.27944740332463e-17	6.38925425578592e-15	Up	gi|595792619|ref|XP_007200058.1|	768.074	0	hypothetical protein PRUPE_ppa023106mg [Prunus persica] &gt;gi|462395458|gb|EMJ01257.1| hypothetical protein PRUPE_ppa023106mg [Prunus persica]	gi|645261667|ref|XM_008238183.1|	488	1e-134	PREDICTED: Prunus mume homeobox protein HAT3.1 (LOC103335173), mRNA	sp|P48786|PRH_PETCR	606	4e-173	Pathogenesis-related homeodomain protein OS=Petroselinum crispum GN=PRH PE=2 SV=1	-	-	-	-	K11657	0.0	fve:101296723	711	remodeling and spacing factor 1!K12599	-	-	-
CL1190.Contig3_All	288.950073751994	2.10838552904444	3.30020211452999e-17	6.41648742128105e-15	Up	gi|225439260|ref|XP_002263631.1|	664.455	0	PREDICTED: nucleolin-like [Vitis vinifera]	gi|731398286|ref|XM_002263595.3|	361	7e-96	PREDICTED: Vitis vinifera nucleolin-like (LOC100254786), mRNA	sp|Q7XTT4|NUCL2_ORYSJ	87.0	6e-17	Nucleolin 2 OS=Oryza sativa subsp. japonica GN=Os04g0620700 PE=2 SV=2	SPAC140.02	1e-12	74.3	---	K13126	1e-38	pop:POPTR_0001s31870g	163	polyadenylate-binding protein!K13161	-	-	-
CL1567.Contig1_All	96.950782136738	3.55951700017461	3.49817329241809e-17	6.78745976159629e-15	Up	gi|731433182|ref|XP_003634755.2|	2251.09	0	PREDICTED: ABC transporter C family member 3-like [Vitis vinifera]	gi|645279092|ref|XM_008246320.1|	829	0.0	PREDICTED: Prunus mume ABC transporter C family member 3-like (LOC103342680), mRNA	sp|Q9LK64|AB3C_ARATH	2016	0.0	ABC transporter C family member 3 OS=Arabidopsis thaliana GN=ABCC3 PE=1 SV=1	YDR135c	0.0	746	---	K05666	0.0	vvi:100254999	2251	ATP-binding cassette, subfamily C (CFTR/MRP), member 2	GO:0016021//integral component of membrane	GO:0042626//ATPase activity, coupled to transmembrane movement of substances;GO:0005524//ATP binding	GO:0055085//transmembrane transport
Unigene22666_All	4424.73394891756	-3.68011936392036	3.55912433019227e-17	6.89160012941893e-15	Down	gi|720088121|ref|XP_010244356.1|	60.077	9.62441e-08	PREDICTED: arabinogalactan peptide 3-like [Nelumbo nucifera]	gi|393716194|dbj|AB623938.1|	1063	0.0	Camellia sinensis DNA, SSR marker, MSE0251	-	-	-	-	-	-	-	-	-	-	-	-	-	-	-	-
CL8130.Contig7_All	275.83271126242	-8.05261208294136	3.60553454524099e-17	6.96721722348343e-15	Down	gi|224146222|ref|XP_002325927.1|	200.675	2.08635e-49	hypothetical protein POPTR_0019s08630g [Populus trichocarpa] &gt;gi|222862802|gb|EEF00309.1| hypothetical protein POPTR_0019s08630g [Populus trichocarpa]	gi|338815343|gb|HM755755.1|	147	1e-31	Camellia sinensis var. assamica clone 70 microsatellite sequence	sp|O48809|LRX2_ARATH	50.1	5e-06	Leucine-rich repeat extensin-like protein 2 OS=Arabidopsis thaliana GN=LRX2 PE=2 SV=1	-	-	-	-	-	-	-	-	-	-	-	-
CL11148.Contig2_All	169.382208604867	-9.45113874946959	3.6229190719539e-17	6.97525198240959e-15	Down	-	-	-	-	-	-	-	-	-	-	-	-	-	-	-	-	-	-	-	-	-	-	-	-
CL36.Contig3_All	97.7732964726794	-4.6847826453814	3.6244259714694e-17	6.97525198240959e-15	Down	gi|731412201|ref|XP_010658279.1|	325.479	8.16171e-87	PREDICTED: putative disease resistance protein At1g50180 isoform X2 [Vitis vinifera]	gi|147841143|emb|AM478930.2|	63.9	2e-06	Vitis vinifera contig VV78X095881.9, whole genome shotgun sequence	sp|Q8W474|DRL7_ARATH	225	9e-59	Probable disease resistance protein At1g58390 OS=Arabidopsis thaliana GN=At1g58390 PE=2 SV=4	-	-	-	-	K13457	3e-70	tcc:TCM_014828	268	disease resistance protein RPM1	-	-	-
CL2401.Contig7_All	240.72463992262	1.71416542202917	3.83528330217681e-17	7.3660777839739e-15	Up	gi|225439779|ref|XP_002275978.1|	685.641	0	PREDICTED: WRKY transcription factor 44 [Vitis vinifera] &gt;gi|731399022|ref|XP_010653470.1| PREDICTED: WRKY transcription factor 44 [Vitis vinifera] &gt;gi|731399024|ref|XP_010653471.1| PREDICTED: WRKY transcription factor 44 [Vitis vinifera] &gt;gi|731399026|ref|XP_010653472.1| PREDICTED: WRKY transcription factor 44 [Vitis vinifera]	gi|731399025|ref|XM_010655170.1|	359	2e-95	PREDICTED: Vitis vinifera WRKY transcription factor 44 (LOC100256868), transcript variant X4, mRNA	sp|Q9ZUU0|WRK44_ARATH	330	2e-90	WRKY transcription factor 44 OS=Arabidopsis thaliana GN=WRKY44 PE=1 SV=2	-	-	-	-	K18835	1e-72	egr:104434800	275	WRKY transcription factor 2	-	GO:0003700//transcription factor activity, sequence-specific DNA binding;GO:0043565//sequence-specific DNA binding	GO:0010214//seed coat development;GO:0006355//regulation of transcription, DNA-templated
CL932.Contig1_All	236.731538512945	3.66660555960716	3.86564497851404e-17	7.39439314011273e-15	Up	gi|629084987|gb|KCW51344.1|	1106.66	0	hypothetical protein EUGRSUZ_J00895 [Eucalyptus grandis]	gi|731394331|ref|XM_010653502.1|	1342	0.0	PREDICTED: Vitis vinifera ABC transporter F family member 1 (LOC100251610), mRNA	sp|Q9FJH6|AB1F_ARATH	1027	0.0	ABC transporter F family member 1 OS=Arabidopsis thaliana GN=ABCF1 PE=1 SV=1	YER036c	1e-173	608	---	K06185	0.0	sind:105170264	1102	ATP-binding cassette, subfamily F, member 2	-	-	-
CL7830.Contig5_All	162.629319942881	9.06083428171648	3.86550281331342e-17	7.39439314011273e-15	Up	gi|225436136|ref|XP_002274971.1|	1023.85	0	PREDICTED: transcription factor LHW-like isoform X1 [Vitis vinifera] &gt;gi|731393939|ref|XP_010651649.1| PREDICTED: transcription factor LHW-like isoform X1 [Vitis vinifera]	gi|731393940|ref|XM_010653348.1|	529	1e-146	PREDICTED: Vitis vinifera transcription factor LHW-like (LOC100252988), transcript variant X3, mRNA	sp|Q9XIN0|LHW_ARATH	361	1e-99	Transcription factor LHW OS=Arabidopsis thaliana GN=LHW PE=1 SV=1	-	-	-	-	K08867	2e-48	aly:ARALYDRAFT_674863	195	WNK lysine deficient protein kinase [EC:2.7.11.1]!K13422	GO:0005829//cytosol	GO:0004674//protein serine/threonine kinase activity	GO:0048364//root development;GO:0006468//protein phosphorylation;GO:0006355//regulation of transcription, DNA-templated;GO:0035556//intracellular signal transduction
Unigene47734_All	140.593165113745	2.1816318136013	3.98015903322104e-17	7.59809149636225e-15	Up	gi|661883832|emb|CDP12498.1|	920.228	0	unnamed protein product [Coffea canephora]	gi|943351336|gb|KR822408.1|	1380	0.0	Barringtonia racemosa clone comp4023_c0 microsatellite sequence	sp|Q0D9R7|ARFS_ORYSJ	763	0.0	Auxin response factor 19 OS=Oryza sativa subsp. japonica GN=ARF19 PE=2 SV=2	-	-	-	-	K14486	0.0	gra:105797241	700	auxin response factor	GO:0005634//nucleus	GO:0003677//DNA binding	GO:0009734//auxin-activated signaling pathway;GO:0006355//regulation of transcription, DNA-templated
CL3921.Contig3_All	210.178407663012	5.12816261744704	4.32189255149824e-17	8.23385750766926e-15	Up	gi|225447596|ref|XP_002272334.1|	816.994	0	PREDICTED: scarecrow-like transcription factor PAT1 [Vitis vinifera] &gt;gi|731410098|ref|XP_010657429.1| PREDICTED: scarecrow-like transcription factor PAT1 [Vitis vinifera] &gt;gi|731410100|ref|XP_010657430.1| PREDICTED: scarecrow-like transcription factor PAT1 [Vitis vinifera]	gi|731433126|ref|XM_010646221.1|	456	1e-124	PREDICTED: Vitis vinifera scarecrow-like protein 21 (LOC100250258), transcript variant X2, mRNA	sp|Q9LDL7|PAT1_ARATH	648	0.0	Scarecrow-like transcription factor PAT1 OS=Arabidopsis thaliana GN=PAT1 PE=2 SV=1	-	-	-	-	K14494	1e-61	pop:POPTR_0005s14540g	239	DELLA protein	GO:0005634//nucleus;GO:0005829//cytosol	GO:0043565//sequence-specific DNA binding;GO:0003700//transcription factor activity, sequence-specific DNA binding;GO:0004871//signal transducer activity	GO:0006355//regulation of transcription, DNA-templated;GO:0007165//signal transduction;GO:0009640//photomorphogenesis
CL234.Contig3_All	97.8618510275198	-9.13063127552162	4.48428061385612e-17	8.52607618882693e-15	Down	gi|661896018|emb|CDP00596.1|	374.785	4.4981e-102	unnamed protein product [Coffea canephora]	gi|239586195|gb|FJ667540.2|	478	1e-131	Betula pendula protein phosphatase 2A regulatory subunit A (PP2A) mRNA, partial cds	sp|Q38950|2AAB_ARATH	369	2e-102	Serine/threonine-protein phosphatase 2A 65 kDa regulatory subunit A beta isoform OS=Arabidopsis thaliana GN=PP2AA2 PE=1 SV=2	-	-	-	-	K03456	2e-102	bvg:104896530	373	serine/threonine-protein phosphatase 2A regulatory subunit A	-	-	-
Unigene11999_All	131.927439996927	-4.29233724293232	4.76490607504274e-17	9.04148089421838e-15	Down	gi|976928875|gb|KVI11761.1|	164.081	5.42922e-39	hypothetical protein Ccrd_009815 [Cynara cardunculus var. scolymus]	gi|672176553|ref|XM_008810123.1|	159	1e-35	PREDICTED: Phoenix dactylifera protein GLUTAMINE DUMPER 2-like (LOC103720431), mRNA	sp|Q9FHH5|GDU3_ARATH	117	5e-27	Protein GLUTAMINE DUMPER 3 OS=Arabidopsis thaliana GN=GDU3 PE=2 SV=1	-	-	-	-	K13128	2e-12	smo:SELMODRAFT_444691	73.6	zinc finger CCHC domain-containing protein 8	-	-	-
CL5064.Contig3_All	244.10460632539	1.79580721646745	4.77845354704171e-17	9.04905305110383e-15	Up	gi|731427994|ref|XP_010664182.1|	1048.11	0	PREDICTED: SWI/SNF complex subunit SWI3C isoform X1 [Vitis vinifera]	gi|743918831|ref|XM_011005126.1|	299	2e-77	PREDICTED: Populus euphratica SWI/SNF complex subunit SWI3C-like (LOC105110177), transcript variant X2, mRNA	sp|Q9XI07|SWI3C_ARATH	781	0.0	SWI/SNF complex subunit SWI3C OS=Arabidopsis thaliana GN=SWI3C PE=1 SV=1	SPAC23H3.10	2e-42	173	---	K11649	0.0	vvi:100253973	1048	SWI/SNF related-matrix-associated actin-dependent regulator of chromatin subfamily C	-	-	-
CL10134.Contig2_All	447.86991937094	-2.78165069227685	4.79130029729382e-17	9.05527065767591e-15	Down	gi|674965559|emb|CDX67802.1|	140.969	3.30576e-32	BnaA07g18420D [Brassica napus]	gi|330318489|gb|HM003284.1|	327	2e-86	Camellia sinensis clone U10BcDNA 1473	sp|O22860|RL38_ARATH	137	5e-33	60S ribosomal protein L38 OS=Arabidopsis thaliana GN=RPL38A PE=3 SV=1	-	-	-	-	K02923	2e-32	vvi:100268138	139	large subunit ribosomal protein L38e	-	-	-
Unigene37287_All	99.6110466279108	-5.81899338120177	4.85298322406127e-17	9.13537911637108e-15	Down	gi|661874743|emb|CDP20466.1|	77.0258	2.79732e-13	unnamed protein product [Coffea canephora]	gi|31581024|dbj|AP006393.1|	167	3e-38	Lotus japonicus genomic DNA, chromosome 1, clone: LjT03B16, TM0276, complete sequence	-	-	-	-	-	-	-	-	-	-	-	-	-	-	-	-
CL9119.Contig11_All	180.272187840471	2.40073199653443	4.84835029091206e-17	9.13537911637108e-15	Up	gi|225458309|ref|XP_002281503.1|	2195.62	0	PREDICTED: uncharacterized protein LOC100262487 isoform X1 [Vitis vinifera]	gi|731429524|ref|XM_010666376.1|	319	5e-83	PREDICTED: Vitis vinifera uncharacterized LOC100262487 (LOC100262487), transcript variant X2, mRNA	sp|F4I171|MD15A_ARATH	68.2	6e-11	Mediator of RNA polymerase II transcription subunit 15a OS=Arabidopsis thaliana GN=MED15A PE=1 SV=1	-	-	-	-	K18730	0.0	mdm:103440535	725	PERQ amino acid-rich with GYF domain-containing protein	-	-	-
CL11967.Contig2_All	809.013851989522	1.85482713686228	4.86392341132882e-17	9.13780658978335e-15	Up	gi|590722685|ref|XP_007051965.1|	1629.38	0	Phospholipase D beta 1 isoform 1 [Theobroma cacao] &gt;gi|508704226|gb|EOX96122.1| Phospholipase D beta 1 isoform 1 [Theobroma cacao]	gi|914244705|gb|KT188579.1|	1178	0.0	Vitis vinifera phospholipase D beta 2 (PLDbeta2) mRNA, complete cds	sp|P93733|PLDB1_ARATH	1511	0.0	Phospholipase D beta 1 OS=Arabidopsis thaliana GN=PLDBETA1 PE=2 SV=4	ECU11g1180	5e-36	152	---	K01115	0.0	tcc:TCM_005448	1629	phospholipase D1/2 [EC:3.1.4.4]	-	GO:0003824//catalytic activity	-
CL182.Contig4_All	641.795397263434	3.20768158317578	5.07691971308131e-17	9.51907366243203e-15	Up	gi|1171998|sp|P45726.1|PALY_CAMSI	1298.49	0	RecName: Full=Phenylalanine ammonia-lyase &gt;gi|662271|dbj|BAA05643.1| phenylalanine ammonia-lyase [Camellia sinensis]	gi|662270|dbj|D26596.1|CMEPAL	2020	0.0	Camellia sinensis PAL mRNA for phenylalanine ammonia-lyase, complete cds	sp|P45726|PALY_CAMSI	1298	0.0	Phenylalanine ammonia-lyase OS=Camellia sinensis GN=PAL PE=2 SV=1	RSp0365	2e-65	249	---	K10775	0.0	vvi:100241377	1251	phenylalanine ammonia-lyase [EC:4.3.1.24]	GO:0005737//cytoplasm	GO:0045548//phenylalanine ammonia-lyase activity	GO:0006559//L-phenylalanine catabolic process;GO:0009800//cinnamic acid biosynthetic process
CL11857.Contig9_All	672.03582286355	-5.13571031297801	5.48499665373789e-17	1.02638812876645e-14	Down	-	-	-	-	gi|84579528|dbj|AB206866.1|	67.9	3e-08	Prunus persica DNA, microsatellite marker MA074a	-	-	-	-	-	-	-	-	-	-	-	-	-	-	-	-
CL5668.Contig8_All	734.154061766593	7.34004672160004	5.69131717002682e-17	1.06289557704371e-14	Up	gi|301015433|gb|ADK47516.1|	657.136	0	cytosolic malate dehydrogenase [Camellia sinensis]	gi|301015432|gb|GQ845406.1|	2369	0.0	Camellia sinensis cytosolic malate dehydrogenase mRNA, complete cds	sp|P57106|MDHC2_ARATH	608	3e-174	Malate dehydrogenase, cytoplasmic 2 OS=Arabidopsis thaliana GN=At5g43330 PE=2 SV=1	DR0325	6e-96	349	---	K00025	2e-176	sind:105171782	619	malate dehydrogenase [EC:1.1.1.37]	-	-	-
CL9181.Contig2_All	272.407615326184	-5.72797331223371	5.75816042902793e-17	1.07326216217114e-14	Down	-	-	-	-	-	-	-	-	-	-	-	-	-	-	-	-	-	-	-	-	-	-	-	-
CL1681.Contig5_All	153.609802492731	2.24497576889343	6.47124540754732e-17	1.20380420954622e-14	Up	gi|731410307|ref|XP_010657507.1|	1191.02	0	PREDICTED: flowering time control protein FPA [Vitis vinifera]	gi|731410306|ref|XM_010659205.1|	460	1e-125	PREDICTED: Vitis vinifera flowering time control protein FPA (LOC100249524), mRNA	sp|Q8LPQ9|FPA_ARATH	163	5e-40	Flowering time control protein FPA OS=Arabidopsis thaliana GN=FPA PE=2 SV=2	SPAC1610.03c	4e-06	52.8	---	K12831	6e-31	pop:POPTR_0017s055102	137	splicing factor 3B subunit 4!K13190	-	-	-
CL18808.Contig2_All	3198.96890317246	-4.39994310014354	6.51047701168392e-17	1.20872750260452e-14	Down	gi|255638700|gb|ACU19655.1|	67.0106	1.13244e-09	unknown [Glycine max]	gi|645264918|ref|XM_008239683.1|	75.8	2e-10	PREDICTED: Prunus mume uncharacterized LOC103336620 (LOC103336620), mRNA	-	-	-	-	-	-	-	-	-	-	-	-	-	-	-	-
CL13618.Contig2_All	586.280857053933	-3.32169908851748	6.55623575067159e-17	1.21484097512346e-14	Down	gi|723682306|ref|XP_010318036.1|	101.293	4.87225e-20	PREDICTED: uncharacterized protein LOC101264902 [Solanum lycopersicum] &gt;gi|723682309|ref|XP_010318037.1| PREDICTED: uncharacterized protein LOC101264902 [Solanum lycopersicum]	gi|985434929|ref|XM_006468946.2|	69.9	1e-08	PREDICTED: Citrus sinensis serine/threonine-protein kinase EDR1 (LOC102629525), transcript variant X6, mRNA	-	-	-	-	-	-	-	-	K01194	2e-12	tcc:TCM_016527	73.6	alpha,alpha-trehalase [EC:3.2.1.28]!K00457	-	-	-
CL156.Contig4_All	219.9480058162	9.20194281747206	6.64335487806053e-17	1.22857949215633e-14	Up	gi|590640151|ref|XP_007029875.1|	1303.5	0	Leucine-rich repeat containing protein, putative isoform 1 [Theobroma cacao] &gt;gi|590640155|ref|XP_007029876.1| Leucine-rich repeat containing protein, putative isoform 1 [Theobroma cacao] &gt;gi|590640158|ref|XP_007029877.1| Leucine-rich repeat containing protein, putative isoform 1 [Theobroma cacao] &gt;gi|508718480|gb|EOY10377.1| Leucine-rich repeat containing protein, putative isoform 1 [Th…	gi|123660858|emb|AM440807.1|	85.7	9e-13	Vitis vinifera contig VV78X252551.18, whole genome shotgun sequence	sp|Q7XBQ9|RGA2_SOLBU	491	1e-138	Disease resistance protein RGA2 OS=Solanum bulbocastanum GN=RGA2 PE=1 SV=1	RSp0875	2e-08	60.8	---	K15078	2e-178	nnu:104613421	628	structure-specific endonuclease subunit SLX1 [EC:3.6.1.-]	-	-	-
CL4769.Contig5_All	518.423503350803	-2.56284971948482	6.69979090628946e-17	1.23660117300765e-14	Down	gi|15240474|ref|NP_200330.1|	429.483	8.2036e-119	GTP-binding nuclear protein Ran-3 [Arabidopsis thaliana] &gt;gi|76789666|sp|Q8H156.2|RAN3_ARATH RecName: Full=GTP-binding nuclear protein Ran-3; AltName: Full=Ras-related nuclear protein 3 &gt;gi|2149051|gb|AAB58478.1| small Ras-like GTP-binding protein [Arabidopsis thaliana] &gt;gi|9758116|dbj|BAB08588.1| small Ras-like GTP-binding protein [Arabidopsis thaliana] &gt;gi|14596017|gb|AAK68736.1| sm…	gi|731407143|ref|XM_002284982.3|	753	0.0	PREDICTED: Vitis vinifera GTP-binding nuclear protein Ran-3-like (LOC100250818), mRNA	sp|Q8H156|RAN3_ARATH	429	1e-120	GTP-binding nuclear protein Ran-3 OS=Arabidopsis thaliana GN=RAN3 PE=1 SV=2	ECU04g1560	8e-40	162	---	K07936	2e-119	ath:AT5G55190	429	GTP-binding nuclear protein Ran	GO:0009506//plasmodesma;GO:0005829//cytosol;GO:0005634//nucleus;GO:0005794//Golgi apparatus	GO:0005525//GTP binding;GO:0003924//GTPase activity;GO:0005515//protein binding	GO:0006606//protein import into nucleus;GO:0000054//ribosomal subunit export from nucleus;GO:0007264//small GTPase mediated signal transduction
CL10850.Contig2_All	44.2417360826576	-4.21088449522236	6.73790037286416e-17	1.24121563172182e-14	Down	gi|645280921|ref|XP_008245399.1|	110.923	6.93343e-23	PREDICTED: uncharacterized protein LOC103343516 [Prunus mume]	-	-	-	-	-	-	-	-	-	-	-	-	-	-	-	-	-	GO:0016021//integral component of membrane	-	-
CL5370.Contig4_All	652.549609100943	1.93959501395197	7.05961771865609e-17	1.29795526856053e-14	Up	gi|225461570|ref|XP_002282857.1|	1699.1	0	PREDICTED: protein transport protein Sec24-like At3g07100 [Vitis vinifera] &gt;gi|731432081|ref|XP_010644160.1| PREDICTED: protein transport protein Sec24-like At3g07100 [Vitis vinifera] &gt;gi|731432083|ref|XP_010644162.1| PREDICTED: protein transport protein Sec24-like At3g07100 [Vitis vinifera] &gt;gi|731432085|ref|XP_010644163.1| PREDICTED: protein transport protein Sec24-like At3g07100 [Viti…	gi|731432084|ref|XM_010645861.1|	1869	0.0	PREDICTED: Vitis vinifera protein transport protein Sec24-like At3g07100 (LOC100252042), transcript variant X4, mRNA	sp|Q9SFU0|SC24A_ARATH	1432	0.0	Protein transport protein Sec24-like At3g07100 OS=Arabidopsis thaliana GN=At3g07100 PE=2 SV=2	SPAC22F8.08	1e-114	413	---	K14007	0.0	vvi:100252042	1699	protein transport protein SEC24	GO:0030127//COPII vesicle coat	GO:0008270//zinc ion binding	GO:0080119//ER body organization;GO:0048232//male gamete generation;GO:0032876//negative regulation of DNA endoreduplication;GO:0007029//endoplasmic reticulum organization;GO:0008361//regulation of cell size;GO:0006888//ER to Golgi vesicle-mediated transport;GO:0007030//Golgi organization;GO:0006886//intracellular protein transport;GO:0016049//cell growth
CL4765.Contig1_All	143.856271460106	3.61465915420608	7.38825799837881e-17	1.35574534270251e-14	Up	gi|359491145|ref|XP_002284739.2|	545.428	2.29427e-153	PREDICTED: uncharacterized protein LOC100243857 isoform X1 [Vitis vinifera]	gi|743894099|ref|XM_011041992.1|	168	2e-38	PREDICTED: Populus euphratica uncharacterized LOC105136594 (LOC105136594), mRNA	-	-	-	-	-	-	-	-	-	-	-	-	-	GO:0016021//integral component of membrane;GO:0005773//vacuole	-	-
CL969.Contig1_All	92.3041310636601	-3.26238137660307	7.42054484630654e-17	1.35903618823478e-14	Down	gi|565379587|ref|XP_006356202.1|	257.299	6.70326e-67	PREDICTED: transport protein particle 20 kDa subunit isoform X1 [Solanum tuberosum]	gi|731402697|ref|XM_003632759.2|	438	1e-119	PREDICTED: Vitis vinifera trafficking protein particle complex subunit 2 (LOC100241146), mRNA	-	-	-	-	SPBC11G11.04	5e-31	133	---	K20301	1e-67	sot:102593712	257	trafficking protein particle complex subunit 2	GO:0005737//cytoplasm	-	GO:0006888//ER to Golgi vesicle-mediated transport
CL2558.Contig2_All	372.990119023725	-2.13720040409694	7.45392477501164e-17	1.36223778382302e-14	Down	gi|802566523|ref|XP_012067622.1|	328.561	3.32404e-88	PREDICTED: probable ran guanine nucleotide release factor [Jatropha curcas] &gt;gi|643734512|gb|KDP41182.1| hypothetical protein JCGZ_15589 [Jatropha curcas]	gi|720007712|ref|XM_010260089.1|	270	7e-69	PREDICTED: Nelumbo nucifera probable ran guanine nucleotide release factor (LOC104598157), mRNA	-	-	-	-	-	-	-	-	-	-	-	-	-	-	-	-
CL2418.Contig3_All	303.56001011209	3.61220823168057	7.46679984162542e-17	1.36223778382302e-14	Up	gi|582986717|gb|AHI48501.1|	774.237	0	multidrug and toxic extrusion transporter [Vaccinium corymbosum]	gi|582986716|gb|KF875435.1|	1031	0.0	Vaccinium corymbosum isolate VcMATE4 multidrug and toxic extrusion transporter mRNA, complete cds	sp|Q8RWF5|MATE9_ARATH	513	2e-145	MATE efflux family protein 9 OS=Arabidopsis thaliana GN=DTXL5 PE=2 SV=1	SPCC4B3.13	1e-60	232	---	K03327	0.0	mdm:103451604	762	multidrug resistance protein, MATE family	-	-	-
CL426.Contig17_All	901.631680445799	3.54489870612118	7.84523173199962e-17	1.42852617649253e-14	Up	gi|747072587|ref|XP_011083212.1|	699.123	0	PREDICTED: probable mitochondrial chaperone BCS1-B [Sesamum indicum]	gi|393715564|dbj|AB624088.1|	248	6e-62	Camellia sinensis DNA, SSR marker, MSG0469	sp|O04019|PS6AB_ARATH	64.3	3e-10	26S protease regulatory subunit 6A homolog B OS=Arabidopsis thaliana GN=RPT5B PE=1 SV=3	SPAC644.07	4e-23	108	---	K08900	0.0	egr:104419329	674	mitochondrial chaperone BCS1	GO:0016021//integral component of membrane	GO:0005524//ATP binding	-
Unigene50160_All	106.089319554506	-9.14673694301949	7.91665590221505e-17	1.43600858382593e-14	Down	gi|255085076|ref|XP_002504969.1|	54.299	4.0843e-06	hypothetical protein MICPUN_62607 [Micromonas sp. RCC299] &gt;gi|226520238|gb|ACO66227.1| hypothetical protein MICPUN_62607 [Micromonas sp. RCC299]	-	-	-	-	-	-	-	-	-	-	-	-	-	-	-	-	-	-	-	-
Unigene48695_All	1552.45992454556	-1.65568854407018	7.90358591450015e-17	1.43600858382593e-14	Down	gi|297743124|emb|CBI35991.3|	141.354	2.47365e-32	unnamed protein product [Vitis vinifera]	gi|731406649|ref|XM_002282997.3|	246	6e-62	PREDICTED: Vitis vinifera 40S ribosomal protein S30 (LOC100252467), mRNA	sp|P49689|RS30_ARATH	125	2e-29	40S ribosomal protein S30 OS=Arabidopsis thaliana GN=RPS30A PE=3 SV=3	-	-	-	-	K02983	2e-29	cic:CICLE_v10009868mg	129	small subunit ribosomal protein S30e	GO:0005622//intracellular	-	-
CL8719.Contig2_All	109.737036027505	2.42092953166857	8.05972918108629e-17	1.45916542493372e-14	Up	gi|731412632|ref|XP_010658434.1|	642.884	0	PREDICTED: protein IQ-DOMAIN 1 [Vitis vinifera] &gt;gi|731412634|ref|XP_010658436.1| PREDICTED: protein IQ-DOMAIN 1 [Vitis vinifera] &gt;gi|731412636|ref|XP_010658437.1| PREDICTED: protein IQ-DOMAIN 1 [Vitis vinifera]	gi|731412635|ref|XM_010660135.1|	438	1e-119	PREDICTED: Vitis vinifera protein IQ-DOMAIN 1 (LOC100256490), transcript variant X3, mRNA	sp|Q9SF32|IQD1_ARATH	310	5e-84	Protein IQ-DOMAIN 1 OS=Arabidopsis thaliana GN=IQD1 PE=1 SV=1	YLR106c	3e-12	73.2	---	K03243	4e-118	mdm:103425307	427	translation initiation factor 5B	-	-	-
CL13601.Contig2_All	200.565420185626	2.13696092623975	8.1091178043466e-17	1.4653052069129e-14	Up	gi|731414885|ref|XP_010659327.1|	668.692	0	PREDICTED: SURP and G-patch domain-containing protein 1-like protein isoform X1 [Vitis vinifera]	gi|349714873|emb|FQ380373.1|	724	0.0	Vitis vinifera clone SS0ACG66YL19	sp|Q94C11|SUGP1_ARATH	535	6e-152	SURP and G-patch domain-containing protein 1-like protein OS=Arabidopsis thaliana GN=At3g52120 PE=2 SV=1	-	-	-	-	K13096	0.0	vvi:100855141	664	splicing factor 4	-	GO:0003723//RNA binding	GO:0006396//RNA processing
CL12908.Contig1_All	455.865555557014	2.1270711854264	8.17214434587945e-17	1.47388125625513e-14	Up	gi|731385342|ref|XP_010648467.1|	2907.47	0	PREDICTED: DDB1- and CUL4-associated factor homolog 1 [Vitis vinifera]	gi|731385341|ref|XM_010650165.1|	1532	0.0	PREDICTED: Vitis vinifera DDB1- and CUL4-associated factor homolog 1 (LOC100254299), mRNA	sp|Q9M086|DCAF1_ARATH	2002	0.0	DDB1- and CUL4-associated factor homolog 1 OS=Arabidopsis thaliana GN=DCAF1 PE=1 SV=2	XF1267	2e-11	71.2	---	K11789	0.0	vvi:100254299	2907	HIV-1 Vpr-binding protein	GO:0005634//nucleus	-	GO:0009793//embryo development ending in seed dormancy;GO:0048366//leaf development;GO:0016567//protein ubiquitination;GO:0009908//flower development
CL1847.Contig4_All	233.002414357901	-3.2504994471085	8.20486030814084e-17	1.4769684470278e-14	Down	gi|661882730|emb|CDP13733.1|	426.787	4.59394e-139	unnamed protein product [Coffea canephora]	gi|566153280|ref|XM_002300335.2|	436	1e-119	Populus trichocarpa serine acetyltransferase family protein (POPTR_0001s37420g) mRNA, complete cds	sp|Q39218|SAT3_ARATH	380	3e-116	Serine acetyltransferase 3, mitochondrial OS=Arabidopsis thaliana GN=SAT3 PE=1 SV=3	NMB0560	1e-65	246	---	K00640	2e-139	sly:101257583	416	serine O-acetyltransferase [EC:2.3.1.30]	-	-	-
CL6728.Contig17_All	182.243280350337	1.95048585844136	8.26413137793679e-17	1.48481507334217e-14	Up	gi|661879188|emb|CDP17048.1|	771.541	0	unnamed protein product [Coffea canephora]	gi|698523952|ref|XM_009760490.1|	65.9	7e-07	PREDICTED: Nicotiana sylvestris uncharacterized LOC104211439 (LOC104211439), transcript variant X4, mRNA	-	-	-	-	-	-	-	-	K07937	7e-09	brp:108869012	64.7	ADP-ribosylation factor 1	-	-	-
CL7120.Contig3_All	255.64639729387	-2.5761390562878	8.56674005635787e-17	1.5362696003339e-14	Down	gi|703134595|ref|XP_010105677.1|	206.838	2.56342e-51	hypothetical protein L484_011288 [Morus notabilis] &gt;gi|587918191|gb|EXC05708.1| hypothetical protein L484_011288 [Morus notabilis]	gi|731388977|ref|XM_002278583.3|	192	2e-45	PREDICTED: Vitis vinifera uncharacterized protein At4g15545 (LOC100252741), mRNA	sp|Q93W28|Y4554_ARATH	167	1e-41	Uncharacterized protein At4g15545 OS=Arabidopsis thaliana GN=At4g15545 PE=1 SV=1	-	-	-	-	-	-	-	-	-	GO:0016021//integral component of membrane;GO:0005886//plasma membrane	GO:0022857//transmembrane transporter activity	GO:0055085//transmembrane transport
CL14620.Contig1_All	3107.23615416851	-1.73049573779992	8.65287385852947e-17	1.54878263547962e-14	Down	gi|823159976|ref|XP_012479828.1|	228.024	2.69556e-58	PREDICTED: 60S ribosomal protein L44-like [Gossypium raimondii]	gi|823255309|ref|XM_012604857.1|	329	6e-87	PREDICTED: Gossypium raimondii 60S ribosomal protein L44-like (LOC105780489), mRNA	sp|Q96499|RL44_GOSHI	224	3e-59	60S ribosomal protein L44 OS=Gossypium hirsutum GN=RPL44 PE=3 SV=3	YNL162w	2e-43	174	---	K02929	5e-59	gra:105794962	228	large subunit ribosomal protein L44e	GO:0022625//cytosolic large ribosomal subunit	GO:0003735//structural constituent of ribosome	GO:0006412//translation
Unigene6397_All	574.446368535769	1.70319016980576	8.87573161764361e-17	1.58567457348717e-14	Up	gi|731406446|ref|XP_010656163.1|	1698.33	0	PREDICTED: uncharacterized protein LOC100257683 isoform X1 [Vitis vinifera] &gt;gi|731406448|ref|XP_010656164.1| PREDICTED: uncharacterized protein LOC100257683 isoform X1 [Vitis vinifera] &gt;gi|297738627|emb|CBI27872.3| unnamed protein product [Vitis vinifera]	gi|731406449|ref|XM_010657863.1|	500	1e-137	PREDICTED: Vitis vinifera uncharacterized LOC100257683 (LOC100257683), transcript variant X3, mRNA	-	-	-	-	-	-	-	-	-	-	-	-	-	-	-	-
Unigene47359_All	1712.43469203265	-1.64595144872165	9.12406684164053e-17	1.62697060822519e-14	Down	gi|225425224|ref|XP_002267614.1|	177.948	8.93918e-43	PREDICTED: acyl carrier protein 1, chloroplastic [Vitis vinifera] &gt;gi|296088168|emb|CBI35660.3| unnamed protein product [Vitis vinifera]	gi|743937810|ref|XM_011015018.1|	151	5e-33	PREDICTED: Populus euphratica acyl carrier protein 4, chloroplastic-like (LOC105117370), mRNA	sp|P93092|ACP1_CASGL	142	4e-34	Acyl carrier protein 1, chloroplastic OS=Casuarina glauca GN=ACP1 PE=2 SV=1	asr3342	4e-14	77.8	---	K03955	1e-07	pop:POPTR_0013s08220g	58.9	NADH dehydrogenase (ubiquinone) 1 alpha/beta subcomplex 1	-	GO:0031177//phosphopantetheine binding	GO:0006633//fatty acid biosynthetic process
CL11255.Contig5_All	632.641947268039	2.11147978478425	9.22300566030886e-17	1.64152164276693e-14	Up	gi|703099186|ref|XP_010096580.1|	1056.59	0	putative inactive purple acid phosphatase 2 [Morus notabilis] &gt;gi|587875983|gb|EXB65080.1| putative inactive purple acid phosphatase 2 [Morus notabilis]	gi|731371947|ref|XM_002274365.3|	813	0.0	PREDICTED: Vitis vinifera probable inactive purple acid phosphatase 2 (LOC100261141), mRNA	sp|Q9LMG7|PPA2_ARATH	921	0.0	Probable inactive purple acid phosphatase 2 OS=Arabidopsis thaliana GN=PAP2 PE=2 SV=1	Rv2577	7e-07	55.8	---	K12812	7e-71	gra:105771841	271	ATP-dependent RNA helicase UAP56/SUB2 [EC:3.6.4.13]!K14407	GO:0016021//integral component of membrane	GO:0003993//acid phosphatase activity;GO:0046872//metal ion binding	GO:0016311//dephosphorylation
CL3372.Contig2_All	800.72978901658	1.48532709772817	9.33264247978357e-17	1.65481383116252e-14	Up	gi|575456454|gb|AHG94612.1|	1858.96	0	beta-galactosidase [Camellia sinensis]	gi|575456453|gb|KF736903.1|	5664	0.0	Camellia sinensis beta-galactosidase (BGAL3) mRNA, complete cds	sp|Q9SCV3|BGAL9_ARATH	1363	0.0	Beta-galactosidase 9 OS=Arabidopsis thaliana GN=BGAL9 PE=2 SV=1	XF0840	2e-40	166	---	K12309	0.0	aly:ARALYDRAFT_485655	779	beta-galactosidase [EC:3.2.1.23]	GO:0005774//vacuolar membrane;GO:0009505//plant-type cell wall	GO:0004565//beta-galactosidase activity;GO:0030246//carbohydrate binding	GO:0005975//carbohydrate metabolic process
CL4769.Contig4_All	352.162280132976	-2.06916279949326	9.31928441293588e-17	1.65481383116252e-14	Down	gi|731407144|ref|XP_002285018.2|	290.812	1.62111e-77	PREDICTED: GTP-binding nuclear protein Ran-3-like [Vitis vinifera] &gt;gi|297738907|emb|CBI28152.3| unnamed protein product [Vitis vinifera]	gi|731407143|ref|XM_002284982.3|	462	1e-127	PREDICTED: Vitis vinifera GTP-binding nuclear protein Ran-3-like (LOC100250818), mRNA	sp|P38548|RAN_VICFA	285	1e-77	GTP-binding nuclear protein Ran/TC4 OS=Vicia faba PE=2 SV=1	ECU04g1560	3e-27	119	---	K07936	4e-78	vvi:100250818	290	GTP-binding nuclear protein Ran	GO:0005794//Golgi apparatus;GO:0005634//nucleus;GO:0005829//cytosol;GO:0005618//cell wall;GO:0005886//plasma membrane;GO:0048046//apoplast	GO:0003924//GTPase activity;GO:0005525//GTP binding	GO:0006606//protein import into nucleus;GO:0000054//ribosomal subunit export from nucleus;GO:0007264//small GTPase mediated signal transduction
CL13366.Contig2_All	251.730089881915	-1.63396257818709	1.00330811387124e-16	1.77568658074789e-14	Down	gi|697115516|ref|XP_009611675.1|	340.502	1.13176e-91	PREDICTED: uncharacterized protein LOC104105136 isoform X2 [Nicotiana tomentosiformis]	gi|645257447|ref|XM_008236195.1|	178	3e-41	PREDICTED: Prunus mume uncharacterized LOC103333370 (LOC103333370), mRNA	-	-	-	-	-	-	-	-	-	-	-	-	-	-	-	-
CL3362.Contig2_All	86.7686622564798	-9.01505080856556	1.04877308453882e-16	1.84923888794492e-14	Down	gi|593792452|ref|XP_007159265.1|	63.1586	7.19933e-09	hypothetical protein PHAVU_002G223500g [Phaseolus vulgaris] &gt;gi|561032680|gb|ESW31259.1| hypothetical protein PHAVU_002G223500g [Phaseolus vulgaris]	-	-	-	-	-	-	-	-	-	-	-	-	-	-	-	-	-	-	-	-
Unigene27988_All	201.629497801518	-1.77317454488623	1.04872012793942e-16	1.84923888794492e-14	Down	gi|659120203|ref|XP_008460069.1|	226.868	1.23882e-57	PREDICTED: uncharacterized protein LOC103498991 [Cucumis melo]	gi|731420625|ref|XM_002263383.2|	182	1e-42	PREDICTED: Vitis vinifera uncharacterized LOC100259890 (LOC100259890), mRNA	-	-	-	-	-	-	-	-	K03188	5e-27	mtr:MTR_5g088570	122	urease accessory protein	-	GO:0031072//heat shock protein binding;GO:0051082//unfolded protein binding	-
CL2652.Contig10_All	101.738748700047	-4.47048852542808	1.07935065983167e-16	1.89961703674389e-14	Down	gi|460401839|ref|XP_004246423.1|	469.544	1.82002e-130	PREDICTED: hsp70-binding protein 1 [Solanum lycopersicum]	gi|731401360|ref|XM_002269475.3|	533	1e-148	PREDICTED: Vitis vinifera hsp70-binding protein 1-like (LOC100261411), mRNA	sp|B9DHT4|ARIA_ARATH	49.7	5e-06	ARM REPEAT PROTEIN INTERACTING WITH ABF2 OS=Arabidopsis thaliana GN=ARIA PE=1 SV=2	-	-	-	-	K09562	3e-131	sly:101253115	469	hsp70-interacting protein	-	-	-
CL18949.Contig2_All	453.344321292078	-4.74260197682874	1.10890851168144e-16	1.94801690792336e-14	Down	gi|694407531|ref|XP_009378501.1|	140.584	8.33915e-32	PREDICTED: protein RIC1 homolog [Pyrus x bretschneideri] &gt;gi|694407533|ref|XP_009378502.1| PREDICTED: protein RIC1 homolog [Pyrus x bretschneideri] &gt;gi|694407535|ref|XP_009378503.1| PREDICTED: protein RIC1 homolog [Pyrus x bretschneideri]	gi|743828524|ref|XM_011024991.1|	89.7	1e-14	PREDICTED: Populus euphratica RAB6A-GEF complex partner protein 1-like (LOC105124847), transcript variant X1, mRNA	-	-	-	-	-	-	-	-	K20476	2e-32	pxb:103966983	140	RAB6A-GEF complex partner protein 1	-	-	-
CL5794.Contig3_All	163.415801277582	-3.26192181880634	1.11962809187311e-16	1.96160245237094e-14	Down	gi|976929196|gb|KVI12054.1|	229.95	2.41344e-58	Cornichon [Cynara cardunculus var. scolymus]	gi|848913094|ref|XM_012999237.1|	63.9	1e-06	PREDICTED: Erythranthe guttatus protein STRICTOSIDINE SYNTHASE-LIKE 3-like (LOC105974168), mRNA	sp|Q9C7D7|CNIH1_ARATH	172	4e-43	Protein cornichon homolog 1 OS=Arabidopsis thaliana GN=At3g12180 PE=2 SV=1	-	-	-	-	K20368	2e-55	vvi:100246981	217	protein cornichon	-	-	-
CL5346.Contig1_All	400.545429358081	2.11295137943017	1.12078546641814e-16	1.96160245237094e-14	Up	gi|225439671|ref|XP_002270753.1|	647.892	0	PREDICTED: serine/threonine-protein kinase HT1 [Vitis vinifera]	gi|731398689|ref|XM_002270717.2|	888	0.0	PREDICTED: Vitis vinifera serine/threonine-protein kinase HT1 (LOC100244846), mRNA	sp|Q2MHE4|HT1_ARATH	234	1e-61	Serine/threonine-protein kinase HT1 OS=Arabidopsis thaliana GN=HT1 PE=1 SV=1	L138452_1	9e-27	120	---	K04427	1e-68	vra:106765909	262	mitogen-activated protein kinase kinase kinase 7 [EC:2.7.11.25]!K17535	-	GO:0004674//protein serine/threonine kinase activity;GO:0005524//ATP binding	GO:0006468//protein phosphorylation
Unigene21693_All	222.534084321607	2.27599481259187	1.13034807687945e-16	1.9746888931256e-14	Up	gi|359490022|ref|XP_002275560.2|	1157.9	0	PREDICTED: 5&apos;-3&apos; exoribonuclease 3-like [Vitis vinifera]	gi|731422556|ref|XM_002275524.3|	486	1e-133	PREDICTED: Vitis vinifera 5'-3' exoribonuclease 3-like (LOC100263222), mRNA	sp|Q9FQ04|XRN4_ARATH	858	0.0	5'-3' exoribonuclease 4 OS=Arabidopsis thaliana GN=XRN4 PE=2 SV=1	YOR048c	9e-110	396	---	K12619	0.0	vvi:100263222	1157	5'-3' exoribonuclease 2 [EC:3.1.13.-]!K20553	-	-	-
Unigene1265_All	265.707310213113	-3.66955669827939	1.13639384394301e-16	1.97932541307996e-14	Down	gi|225426063|ref|XP_002275970.1|	114.775	3.04097e-50	PREDICTED: 6-phosphogluconate dehydrogenase, decarboxylating 1, chloroplastic [Vitis vinifera]	gi|923766841|ref|XR_001276969.1|	73.8	6e-10	PREDICTED: Brassica napus 6-phosphogluconate dehydrogenase, decarboxylating 3-like (LOC106382867), misc_RNA	sp|Q9FFR3|6PGD2_ARATH	108	3e-48	6-phosphogluconate dehydrogenase, decarboxylating 2, chloroplastic OS=Arabidopsis thaliana GN=At5g41670 PE=1 SV=1	alr5275	1e-29	79.3	---	K00033	6e-51	vvi:100241717	114	6-phosphogluconate dehydrogenase [EC:1.1.1.44 1.1.1.343]	-	-	-
CL8036.Contig4_All	87.5524037056124	5.70449198628503	1.13718292536964e-16	1.97932541307996e-14	Up	gi|661881626|emb|CDP14786.1|	610.912	7.27377e-173	unnamed protein product [Coffea canephora]	gi|147852874|emb|AM464149.2|	216	2e-52	Vitis vinifera contig VV78X066285.6, whole genome shotgun sequence	sp|Q8GY87|UBC26_ARATH	362	5e-100	Probable ubiquitin-conjugating enzyme E2 26 OS=Arabidopsis thaliana GN=UBC26 PE=2 SV=2	SPAC18B11.07c	4e-10	65.1	---	K10581	4e-163	vvi:100264294	576	ubiquitin-conjugating enzyme E2 O [EC:2.3.2.24]	-	-	-
CL3131.Contig2_All	2233.56228585593	-5.75691314159764	1.22462919776677e-16	2.12761908660082e-14	Down	gi|595927602|ref|XP_007215085.1|	181.415	4.1772e-44	hypothetical protein PRUPE_ppa012625mg [Prunus persica] &gt;gi|462411235|gb|EMJ16284.1| hypothetical protein PRUPE_ppa012625mg [Prunus persica]	gi|330318486|gb|HM003277.1|	952	0.0	Camellia sinensis clone U10BcDNA 2902	sp|Q39580|DYL1_CHLRE	81.3	7e-16	Dynein 8 kDa light chain, flagellar outer arm OS=Chlamydomonas reinhardtii PE=1 SV=1	-	-	-	-	K10418	8e-45	pper:PRUPE_ppa012625mg	181	dynein light chain LC8-type	GO:0030286//dynein complex	-	GO:0007017//microtubule-based process
CL12234.Contig2_All	166.094742047711	-6.05359494228375	1.23831612114663e-16	2.14745787997966e-14	Down	gi|747055624|ref|XP_011074056.1|	192.2	3.86354e-47	PREDICTED: putative DNA-binding protein ESCAROLA [Sesamum indicum] &gt;gi|747055626|ref|XP_011074057.1| PREDICTED: putative DNA-binding protein ESCAROLA [Sesamum indicum]	gi|444300801|gb|KC008722.1|	145	3e-31	Camellia sinensis aquaporin protein 7 mRNA, complete cds	sp|Q9S7C9|ESCA_ARATH	168	5e-42	Putative DNA-binding protein ESCAROLA OS=Arabidopsis thaliana GN=ESC PE=2 SV=1	-	-	-	-	K13412	2e-10	sind:105161690	67.8	calcium-dependent protein kinase [EC:2.7.11.1]	-	-	-
CL9649.Contig1_All	717.809127104202	9.30290707926026	1.24176823329007e-16	2.14950762225418e-14	Up	gi|359475290|ref|XP_003631638.1|	122.094	2.54324e-26	PREDICTED: organ-specific protein P4-like [Vitis vinifera]	gi|702399990|ref|XM_010067849.1|	69.9	9e-09	PREDICTED: Eucalyptus grandis organ-specific protein S2-like (LOC104453324), mRNA	sp|P17771|OSP4_PEA	84.0	9e-17	Organ-specific protein P4 OS=Pisum sativum PE=2 SV=1	-	-	-	-	-	-	-	-	-	-	-	-
CL16739.Contig1_All	12376.8820672185	-5.65777518724368	1.2626606213593e-16	2.18168400719027e-14	Down	gi|566151315|ref|XP_002298730.2|	73.1738	9.46767e-12	hypothetical protein POPTR_0001s27530g [Populus trichocarpa] &gt;gi|550348321|gb|EEE83535.2| hypothetical protein POPTR_0001s27530g [Populus trichocarpa]	-	-	-	-	-	-	-	-	-	-	-	-	-	-	-	-	-	GO:0016020//membrane	-	-
CL4278.Contig3_All	126.191266503576	2.68545164783658	1.27798979640451e-16	2.20414830350378e-14	Up	gi|596299613|ref|XP_007227662.1|	848.581	0	hypothetical protein PRUPE_ppa001150mg [Prunus persica] &gt;gi|462424598|gb|EMJ28861.1| hypothetical protein PRUPE_ppa001150mg [Prunus persica]	gi|731428043|ref|XM_002284470.2|	264	1e-66	PREDICTED: Vitis vinifera uncharacterized LOC100254101 (LOC100254101), mRNA	sp|Q9SN46|LRX5_ARATH	53.5	7e-07	Leucine-rich repeat extensin-like protein 5 OS=Arabidopsis thaliana GN=LRX5 PE=2 SV=2	-	-	-	-	K13210	5e-09	nnu:104611219	65.1	far upstream element-binding protein!K15174	-	-	-
CL19900.Contig1_All	416.522651870286	-1.63517071021996	1.28455651282371e-16	2.21144578133137e-14	Down	gi|720093129|ref|XP_010245963.1|	196.823	1.08172e-48	PREDICTED: mitochondrial import inner membrane translocase subunit tim16 [Nelumbo nucifera]	gi|720093128|ref|XM_010247661.1|	301	2e-78	PREDICTED: Nelumbo nucifera mitochondrial import inner membrane translocase subunit tim16 (LOC104589363), mRNA	-	-	-	-	-	-	-	-	K17805	2e-49	nnu:104589363	196	mitochondrial import inner membrane translocase subunit TIM16	GO:0005744//mitochondrial inner membrane presequence translocase complex	-	GO:0030150//protein import into mitochondrial matrix
CL2335.Contig5_All	224.787388319247	-5.24561295430014	1.30810881981605e-16	2.23573270240257e-14	Down	gi|674913486|emb|CDY19671.1|	120.939	7.90694e-34	BnaC09g29270D [Brassica napus]	gi|815075012|emb|LN735265.2|	801	0.0	Heterocapsa sp. RCC1516 chloroplast partial 16S rRNA gene, strain RCC 1516	-	-	-	-	-	-	-	-	-	-	-	-	-	-	-	-
CL16373.Contig1_All	311.965330495123	-2.00703150513185	1.30597923149682e-16	2.23573270240257e-14	Down	gi|703122731|ref|XP_010102642.1|	146.362	1.88288e-33	hypothetical protein L484_010934 [Morus notabilis] &gt;gi|587905652|gb|EXB93792.1| hypothetical protein L484_010934 [Morus notabilis]	gi|658050201|ref|XM_008362593.1|	180	5e-42	PREDICTED: Malus x domestica probable 26S proteasome complex subunit sem1-1 (LOC103424514), mRNA	sp|Q9XIR8|SEM11_ARATH	121	5e-28	Probable 26S proteasome complex subunit sem1-1 OS=Arabidopsis thaliana GN=At1g64750 PE=1 SV=1	-	-	-	-	K10881	5e-34	gmx:100306674	145	26 proteasome complex subunit DSS1	GO:0005634//nucleus;GO:0008541//proteasome regulatory particle, lid subcomplex	-	GO:0006508//proteolysis;GO:0006406//mRNA export from nucleus;GO:0043248//proteasome assembly;GO:0000724//double-strand break repair via homologous recombination
Unigene43378_All	756.868900091933	-1.81302672006547	1.30251210291813e-16	2.23573270240257e-14	Down	-	-	-	-	gi|645230367|ref|XM_008223682.1|	61.9	3e-06	PREDICTED: Prunus mume uncharacterized LOC103321839 (LOC103321839), mRNA	-	-	-	-	-	-	-	-	-	-	-	-	-	-	-	-
CL36.Contig21_All	56.4068000776815	-5.90427507707114	1.3050284299077e-16	2.23573270240257e-14	Down	gi|147783542|emb|CAN75123.1|	139.043	2.09219e-31	hypothetical protein VITISV_040992 [Vitis vinifera]	gi|657945619|ref|XM_008382548.1|	69.9	1e-08	PREDICTED: Malus x domestica starch synthase 1, chloroplastic/amyloplastic (LOC103443655), mRNA	sp|Q8W474|DRL7_ARATH	78.6	4e-15	Probable disease resistance protein At1g58390 OS=Arabidopsis thaliana GN=At1g58390 PE=2 SV=4	-	-	-	-	K13457	2e-25	tcc:TCM_047010	116	disease resistance protein RPM1	-	-	-
Unigene6393_All	80.3798665886866	-3.86108352329564	1.32602811943113e-16	2.26227564894515e-14	Down	-	-	-	-	gi|663673444|emb|HG975445.1|	69.9	9e-09	Solanum pennellii chromosome ch06, complete genome	-	-	-	-	-	-	-	-	-	-	-	-	-	-	-	-
Unigene44392_All	102.037332883287	-5.72418536676773	1.35437560605017e-16	2.30648216968465e-14	Down	gi|823127465|ref|XP_012436134.1|	327.791	1.4226e-87	PREDICTED: LOW QUALITY PROTEIN: uncharacterized protein LOC105762782, partial [Gossypium raimondii]	gi|887515730|gb|KP898249.1|	3291	0.0	Gossypium barbadense mitochondrion, complete genome	sp|P31839|NU1M_OENBE	255	9e-68	NADH-ubiquinone oxidoreductase chain 1 OS=Oenothera berteroana GN=ND1 PE=2 SV=1	RP796	4e-38	158	---	K03878	4e-65	nnu:28482718	250	NADH-ubiquinone oxidoreductase chain 1 [EC:1.6.5.3]	-	-	-
Unigene42442_All	241.652638057945	1.94673712935008	1.38366381289701e-16	2.35212911648054e-14	Up	gi|802540876|ref|XP_012078672.1|	843.573	0	PREDICTED: sorting nexin 2A-like isoform X1 [Jatropha curcas]	gi|731412032|ref|XM_002273907.2|	626	1e-176	PREDICTED: Vitis vinifera sorting nexin 2A (LOC100251814), mRNA	sp|B9DFS6|SNX2B_ARATH	747	0.0	Sorting nexin 2B OS=Arabidopsis thaliana GN=SNX2B PE=1 SV=1	SPCPJ732.01	1e-13	77.0	---	K17917	0.0	cmo:103496704	691	sorting nexin-1/2	GO:0005768//endosome;GO:0019898//extrinsic component of membrane	GO:0035091//phosphatidylinositol binding	GO:0006897//endocytosis;GO:0016050//vesicle organization
CL1406.Contig4_All	265.167216368772	5.5376195978625	1.3890740879702e-16	2.35709442819976e-14	Up	gi|351725771|ref|NP_001237104.1|	178.333	7.27227e-43	cyclin-dependent kinases regulatory subunit [Glycine max] &gt;gi|356542684|ref|XP_003539796.1| PREDICTED: cyclin-dependent kinases regulatory subunit 1 [Glycine max] &gt;gi|571486483|ref|XP_006590361.1| PREDICTED: cyclin-dependent kinases regulatory subunit isoform X1 [Glycine max] &gt;gi|593196857|ref|XP_007132345.1| hypothetical protein PHAVU_011G086900g [Phaseolus vulgaris] &gt;gi|42362268|gb|…	gi|90856235|gb|DQ444293.1|	359	1e-95	Camellia sinensis cyclin-dependent kinases regulatory subunit mRNA, complete cds	sp|O23249|CKS1_ARATH	174	1e-43	Cyclin-dependent kinases regulatory subunit 1 OS=Arabidopsis thaliana GN=CKS1 PE=1 SV=1	-	-	-	-	K02219	1e-43	lja:Lj3g3v3032060.1	178	cyclin-dependent kinase regulatory subunit CKS1	-	GO:0016538//cyclin-dependent protein serine/threonine kinase regulator activity;GO:0016301//kinase activity	GO:0007049//cell cycle;GO:0045859//regulation of protein kinase activity;GO:0051301//cell division
Unigene16886_All	53.5260437150974	-4.74014428927811	1.40024032050769e-16	2.37179168135225e-14	Down	-	-	-	-	gi|663681403|emb|HG975522.1|	75.8	2e-10	Solanum lycopersicum chromosome ch10, complete genome	-	-	-	-	-	-	-	-	-	-	-	-	-	-	-	-
Unigene23067_All	1545.77246675777	1.71466980789342	1.44067519842875e-16	2.43158238571167e-14	Up	gi|661885552|emb|CDP10875.1|	743.806	0	unnamed protein product [Coffea canephora]	gi|731391306|ref|XM_002276471.3|	285	3e-73	PREDICTED: Vitis vinifera protein IQ-DOMAIN 14 (LOC100266234), mRNA	sp|Q8LPG9|IQD14_ARATH	385	5e-107	Protein IQ-DOMAIN 14 OS=Arabidopsis thaliana GN=IQD14 PE=1 SV=1	-	-	-	-	K14411	8e-20	csv:101220676	100	RNA-binding protein Musashi	-	-	-
CL3202.Contig8_All	179.008977668489	9.04682213097869	1.43996299846775e-16	2.43158238571167e-14	Up	gi|731386142|ref|XP_010648761.1|	1624.76	0	PREDICTED: U2 snRNP-associated SURP motif-containing protein isoform X1 [Vitis vinifera] &gt;gi|731386144|ref|XP_010648762.1| PREDICTED: U2 snRNP-associated SURP motif-containing protein isoform X1 [Vitis vinifera]	gi|731386143|ref|XM_010650460.1|	1725	0.0	PREDICTED: Vitis vinifera U2 snRNP-associated SURP motif-containing protein (LOC100262865), transcript variant X2, mRNA	sp|Q2QZL4|U2A2B_ORYSJ	67.0	1e-10	Splicing factor U2af large subunit B OS=Oryza sativa subsp. japonica GN=U2AF65B PE=3 SV=2	YBR212w	3e-07	57.0	---	K12842	0.0	vvi:100262865	1624	U2-associated protein SR140	-	GO:0000166//nucleotide binding;GO:0003723//RNA binding	GO:0006396//RNA processing
CL1582.Contig4_All	70.8022352002156	3.92899134620952	1.44332157243039e-16	2.43171434888157e-14	Up	gi|566174318|ref|XP_002307972.2|	627.091	8.81375e-178	hypothetical protein POPTR_0006s03720g [Populus trichocarpa] &gt;gi|550335395|gb|EEE91495.2| hypothetical protein POPTR_0006s03720g [Populus trichocarpa]	gi|731400505|ref|XM_003632693.2|	545	1e-151	PREDICTED: Vitis vinifera transcription factor HBP-1b(c38) (LOC100252149), mRNA	sp|O24160|TGA21_TOBAC	576	1e-164	TGACG-sequence-specific DNA-binding protein TGA-2.1 OS=Nicotiana tabacum GN=TGA21 PE=1 SV=1	-	-	-	-	K14431	2e-178	pop:POPTR_0006s03720g	627	transcription factor TGA	-	GO:0043565//sequence-specific DNA binding;GO:0003700//transcription factor activity, sequence-specific DNA binding	GO:0006355//regulation of transcription, DNA-templated
CL4121.Contig1_All	994.798044929732	2.25730898456224	1.45405521429215e-16	2.44544710515927e-14	Up	gi|225433442|ref|XP_002285674.1|	1674.83	0	PREDICTED: non-lysosomal glucosylceramidase [Vitis vinifera]	gi|731390110|ref|XM_002285638.2|	1160	0.0	PREDICTED: Vitis vinifera non-lysosomal glucosylceramidase (LOC100249401), mRNA	-	-	-	-	sll1775	2e-67	256	---	K17108	0.0	vvi:100249401	1674	non-lysosomal glucosylceramidase [EC:3.2.1.45]	GO:0005886//plasma membrane	GO:0004348//glucosylceramidase activity	GO:0006680//glucosylceramide catabolic process
CL16851.Contig1_All	42.2563805951101	-5.80634674749523	1.51238292135111e-16	2.53903349806828e-14	Down	gi|703103774|ref|XP_010097817.1|	116.701	1.18568e-24	Ankyrin repeat-containing protein [Morus notabilis] &gt;gi|587883320|gb|EXB72240.1| Ankyrin repeat-containing protein [Morus notabilis]	gi|703103773|ref|XM_010099515.1|	71.9	3e-09	Morus notabilis Ankyrin repeat-containing protein partial mRNA	-	-	-	-	-	-	-	-	-	-	-	-	-	-	-	-
Unigene22999_All	868.601930506658	-2.50288215582549	1.53375167633667e-16	2.5703506411613e-14	Down	gi|728819423|gb|KHG03179.1|	196.052	1.39711e-48	60S ribosomal L37a [Gossypium arboreum]	gi|349706448|emb|FQ389968.1|	343	4e-91	Vitis vinifera clone SS0AEB19YC15	sp|Q9XHE4|RL37A_GOSHI	186	1e-47	60S ribosomal protein L37a OS=Gossypium hirsutum GN=RPL37A PE=3 SV=1	YPR043w	3e-31	133	---	K02921	2e-47	mtr:MTR_0199s0040	190	large subunit ribosomal protein L37Ae	GO:0005840//ribosome	GO:0003735//structural constituent of ribosome	GO:0006412//translation
CL1270.Contig2_All	182.81601190181	2.93436160867597	1.55817328976436e-16	2.60666424230792e-14	Up	gi|731408192|ref|XP_010656766.1|	1464.9	0	PREDICTED: subtilisin-like protease isoform X3 [Vitis vinifera]	gi|731408197|ref|XM_002269750.2|	1802	0.0	PREDICTED: Vitis vinifera subtilisin-like protease (LOC100245233), transcript variant X6, mRNA	sp|O65351|SUBL_ARATH	336	4e-92	Subtilisin-like protease OS=Arabidopsis thaliana GN=ARA12 PE=1 SV=1	BS_vpr	2e-24	113	---	K04733	4e-26	pop:POPTR_0004s14760g	121	interleukin-1 receptor-associated kinase 4 [EC:2.7.11.1]!K13199	-	-	-
CL406.Contig8_All	49.7474193414867	-5.07915160757631	1.57398963701511e-16	2.62847941394026e-14	Down	-	-	-	-	gi|429503487|gb|JX647692.1|	67.9	5e-08	Camellia sinensis caffeine synthase 3 (TCS3) pseudogene, complete sequence	-	-	-	-	-	-	-	-	-	-	-	-	-	-	-	-
CL2753.Contig8_All	71.9150494361395	-6.2350815119978	1.60621044313669e-16	2.67756412005001e-14	Down	gi|147865432|emb|CAN83667.1|	204.912	3.7555e-51	hypothetical protein VITISV_008796 [Vitis vinifera]	gi|731433519|ref|XM_002263875.3|	301	2e-78	PREDICTED: Vitis vinifera uridine kinase-like protein 3 (LOC100259975), mRNA	sp|O65583|UKL4_ARATH	183	1e-46	Uridine kinase-like protein 4 OS=Arabidopsis thaliana GN=UKL4 PE=2 SV=2	SPAC1399.04c	5e-25	113	---	K00876	7e-52	vvi:100259975	204	uridine kinase [EC:2.7.1.48]	GO:0005829//cytosol	GO:0005524//ATP binding;GO:0004849//uridine kinase activity	GO:0006206//pyrimidine nucleobase metabolic process;GO:0044206//UMP salvage;GO:0016310//phosphorylation;GO:0044211//CTP salvage
CL104.Contig1_All	1229.31702018711	4.20779868888408	1.66008439721986e-16	2.76250880905377e-14	Up	gi|297744878|emb|CBI38337.3|	666.381	0	unnamed protein product [Vitis vinifera] &gt;gi|313755432|gb|ADR74207.1| (E)-beta-ocimene/(E,E)-alpha-farnesene synthase [Vitis vinifera]	gi|583159027|gb|KF857263.1|	85.7	5e-13	Mimulus cardinalis ocimene synthase (OS) mRNA, complete cds	sp|B9RXW0|TPS7_RICCO	609	2e-174	Alpha-farnesene synthase OS=Ricinus communis GN=TPS7 PE=1 SV=2	-	-	-	-	K14173	0.0	vvi:100246686	657	alpha-farnesene synthase [EC:4.2.3.46]	-	GO:0046872//metal ion binding;GO:0016829//lyase activity	-
CL2049.Contig4_All	3042.46239298271	-2.65051881619657	1.71477868152351e-16	2.8485181445392e-14	Down	gi|629094248|gb|KCW60243.1|	283.878	7.35314e-75	hypothetical protein EUGRSUZ_H02959 [Eucalyptus grandis]	gi|330318709|gb|HM003310.1|	783	0.0	Camellia sinensis clone U10BcDNA 2217 ribosomal protein L23 mRNA, partial cds	sp|P49690|RL23_ARATH	277	8e-75	60S ribosomal protein L23 OS=Arabidopsis thaliana GN=RPL23A PE=2 SV=3	SPCC1322.11	1e-58	224	---	K02894	4e-75	dosa:Os02t0814700-01	282	large subunit ribosomal protein L23e	GO:0022625//cytosolic large ribosomal subunit;GO:0005730//nucleolus	GO:0070180//large ribosomal subunit rRNA binding;GO:0003735//structural constituent of ribosome	GO:0006412//translation
CL10937.Contig1_All	422.139778498574	2.02856272985595	1.74257862359137e-16	2.88962871371931e-14	Up	gi|225462062|ref|XP_002269575.1|	2033.45	0	PREDICTED: enhancer of mRNA-decapping protein 4 [Vitis vinifera]	gi|731433459|ref|XM_002269539.2|	888	0.0	PREDICTED: Vitis vinifera enhancer of mRNA-decapping protein 4 (LOC100259985), mRNA	sp|Q9LTT8|VCS_ARATH	1488	0.0	Enhancer of mRNA-decapping protein 4 OS=Arabidopsis thaliana GN=VCS PE=1 SV=1	STM0960	8e-06	52.4	---	K12616	0.0	vvi:100259985	2033	enhancer of mRNA-decapping protein 4	-	-	-
Unigene12861_All	3245.85055441651	-2.27168454748997	1.84431621301928e-16	3.05298819835566e-14	Down	gi|743928193|ref|XP_011008297.1|	177.948	5.64106e-43	PREDICTED: transcription elongation factor 1 homolog [Populus euphratica]	gi|698523208|ref|XM_009760108.1|	234	3e-58	PREDICTED: Nicotiana sylvestris transcription elongation factor 1 homolog (LOC104211109), transcript variant X2, mRNA	sp|Q8LHP0|ELOF1_ORYSJ	174	7e-44	Transcription elongation factor 1 homolog OS=Oryza sativa subsp. japonica GN=Os07g0631100 PE=3 SV=1	YKL160w	2e-20	98.2	---	-	-	-	-	-	-	-	-
CL3776.Contig7_All	538.339687517418	1.34853378312	1.88466726110608e-16	3.10891296663921e-14	Up	gi|359473713|ref|XP_002266306.2|	939.873	0	PREDICTED: cyclin-dependent kinase G-2 isoform X1 [Vitis vinifera] &gt;gi|731375955|ref|XP_010655268.1| PREDICTED: cyclin-dependent kinase G-2 isoform X1 [Vitis vinifera] &gt;gi|731375962|ref|XP_010655275.1| PREDICTED: cyclin-dependent kinase G-2 isoform X1 [Vitis vinifera] &gt;gi|731375966|ref|XP_010655282.1| PREDICTED: cyclin-dependent kinase G-2 isoform X1 [Vitis vinifera] &gt;gi|731375970|ref…	gi|731375973|ref|XM_010656991.1|	1128	0.0	PREDICTED: Vitis vinifera cyclin-dependent kinase G-2 (LOC100246062), transcript variant X6, mRNA	sp|Q7XUF4|CDKG2_ORYSJ	623	0.0	Cyclin-dependent kinase G-2 OS=Oryza sativa subsp. japonica GN=CDKG-2 PE=2 SV=2	ECU02g1450	1e-46	167	---	K08818	0.0	vvi:100246062	939	cell division cycle 2-like [EC:2.7.11.22]	GO:0005829//cytosol	GO:0005524//ATP binding;GO:0008353//RNA polymerase II carboxy-terminal domain kinase activity	GO:0006468//protein phosphorylation
CL12329.Contig1_All	148.984302231862	8.93011263387391	1.88163841688371e-16	3.10891296663921e-14	Up	gi|225453927|ref|XP_002279696.1|	3018.79	0	PREDICTED: brefeldin A-inhibited guanine nucleotide-exchange protein 2-like [Vitis vinifera]	gi|731421172|ref|XM_002279660.2|	3745	0.0	PREDICTED: Vitis vinifera brefeldin A-inhibited guanine nucleotide-exchange protein 2-like (LOC100250634), mRNA	sp|Q9LZX8|BIG2_ARATH	2659	0.0	Brefeldin A-inhibited guanine nucleotide-exchange protein 2 OS=Arabidopsis thaliana GN=BIG2 PE=2 SV=1	SPAC4D7.01c	0.0	686	---	K18442	0.0	vvi:100250634	3018	brefeldin A-inhibited guanine nucleotide-exchange protein	-	GO:0005086//ARF guanyl-nucleotide exchange factor activity	GO:0043547//positive regulation of GTPase activity;GO:0032012//regulation of ARF protein signal transduction
CL19368.Contig2_All	5055.51023336686	-3.29468257386575	1.89083981371826e-16	3.11367058437786e-14	Down	gi|595849622|ref|XP_007209764.1|	195.667	1.24996e-48	hypothetical protein PRUPE_ppa013350mg [Prunus persica] &gt;gi|462405499|gb|EMJ10963.1| hypothetical protein PRUPE_ppa013350mg [Prunus persica]	gi|1000970112|ref|XM_015718184.1|	295	7e-77	PREDICTED: Ricinus communis 60S ribosomal protein L37a (LOC8276062), transcript variant X2, mRNA	sp|Q9XHE4|RL37A_GOSHI	186	7e-48	60S ribosomal protein L37a OS=Gossypium hirsutum GN=RPL37A PE=3 SV=1	YPR043w	2e-31	133	---	K02921	3e-49	pper:PRUPE_ppa013350mg	195	large subunit ribosomal protein L37Ae	GO:0005840//ribosome;GO:0016021//integral component of membrane	GO:0003735//structural constituent of ribosome	GO:0006412//translation
CL5389.Contig10_All	1453.62193197504	1.72796761338172	1.92643326408011e-16	3.16677534796336e-14	Up	gi|1000969589|ref|XP_015573796.1|	2091.23	0	PREDICTED: LOW QUALITY PROTEIN: topless-related protein 1 [Ricinus communis]	gi|731402947|ref|XM_002268229.2|	2650	0.0	PREDICTED: Vitis vinifera protein TOPLESS (LOC100248092), mRNA	sp|Q94AI7|TPL_ARATH	1979	0.0	Protein TOPLESS OS=Arabidopsis thaliana GN=TPL PE=1 SV=1	all0283_3	3e-18	93.2	---	K14963	6e-172	spen:107014302	606	COMPASS component SWD3	-	-	GO:0006355//regulation of transcription, DNA-templated
CL9456.Contig8_All	71.5405156914978	3.88339196423278	1.93798319658015e-16	3.18024050175716e-14	Up	gi|674237693|gb|KFK30458.1|	55.4546	8.03111e-06	hypothetical protein AALP_AA7G263700 [Arabis alpina]	-	-	-	-	-	-	-	-	-	-	-	-	-	-	-	-	-	-	-	-
CL3798.Contig1_All	703.981596141788	-2.11332030064989	1.94332261145336e-16	3.1834852039459e-14	Down	gi|29423681|gb|AAO73434.1|	219.935	1.5646e-55	DAD1 [Petunia x hybrida]	gi|6723462|emb|AJ279687.1|	303	5e-79	Betula pendula mRNA for defender against apoptotic cell death (dad gene)	sp|Q9SMC4|DAD1_SOLLC	218	4e-57	Dolichyl-diphosphooligosaccharide--protein glycosyltransferase subunit DAD1 OS=Solanum lycopersicum GN=DAD1 PE=3 SV=1	-	-	-	-	K12668	7e-56	sot:102583095	218	oligosaccharyltransferase complex subunit epsilon	GO:0008250//oligosaccharyltransferase complex;GO:0016021//integral component of membrane	GO:0004579//dolichyl-diphosphooligosaccharide-protein glycotransferase activity	GO:0006486//protein glycosylation
CL9056.Contig6_All	736.670783330235	-4.51464223593519	1.95719685121888e-16	3.20067601130415e-14	Down	gi|731387221|ref|XP_010649172.1|	115.546	1.12789e-24	PREDICTED: uncharacterized protein LOC100852945 [Vitis vinifera] &gt;gi|731387223|ref|XP_003631880.2| PREDICTED: uncharacterized protein LOC100852945 [Vitis vinifera]	gi|731387222|ref|XM_003631832.2|	167	4e-38	PREDICTED: Vitis vinifera uncharacterized LOC100852945 (LOC100852945), transcript variant X2, mRNA	-	-	-	-	-	-	-	-	-	-	-	-	-	GO:0016021//integral component of membrane	-	-
Unigene28397_All	138.093347948631	-6.52617274817907	2.00527871200719e-16	3.27365207112264e-14	Down	gi|147770644|emb|CAN73410.1|	76.6406	3.65654e-13	hypothetical protein VITISV_024375 [Vitis vinifera]	gi|985453122|ref|XM_006480835.2|	69.9	6e-09	PREDICTED: Citrus sinensis BEL1-like homeodomain protein 9 (LOC102618434), mRNA	-	-	-	-	-	-	-	-	-	-	-	-	-	-	-	-
Unigene17099_All	430.177512816781	-2.62317487437991	2.10310429885252e-16	3.42744464098365e-14	Down	gi|224136252|ref|XP_002322283.1|	134.806	2.91932e-30	hypothetical protein POPTR_0015s11410g [Populus trichocarpa] &gt;gi|743830968|ref|XP_011023927.1| PREDICTED: mitochondrial import inner membrane translocase subunit TIM8-like [Populus euphratica] &gt;gi|118483366|gb|ABK93584.1| unknown [Populus trichocarpa] &gt;gi|222869279|gb|EEF06410.1| hypothetical protein POPTR_0015s11410g [Populus trichocarpa]	gi|743830967|ref|XM_011025625.1|	155	2e-34	PREDICTED: Populus euphratica mitochondrial import inner membrane translocase subunit TIM8-like (LOC105125261), mRNA	sp|Q9XGY4|TIM8_ARATH	111	3e-25	Mitochondrial import inner membrane translocase subunit TIM8 OS=Arabidopsis thaliana GN=TIM8 PE=1 SV=1	-	-	-	-	K17780	6e-31	pop:POPTR_0015s11410g	134	mitochondrial import inner membrane translocase subunit TIM8	GO:0005739//mitochondrion	GO:0046872//metal ion binding	GO:0015031//protein transport
CL1163.Contig3_All	331.723914821525	-3.58092295706754	2.23800551709525e-16	3.64102732631754e-14	Down	gi|449474805|ref|XP_004154290.1|	96.2857	1.32931e-18	PREDICTED: mitochondrial import receptor subunit TOM6 homolog [Cucumis sativus] &gt;gi|659118678|ref|XP_008459247.1| PREDICTED: mitochondrial import receptor subunit TOM6 homolog [Cucumis melo] &gt;gi|659118680|ref|XP_008459248.1| PREDICTED: mitochondrial import receptor subunit TOM6 homolog [Cucumis melo] &gt;gi|778669220|ref|XP_011649217.1| PREDICTED: mitochondrial import receptor subunit TOM6 …	gi|729430175|ref|XR_769490.1|	61.9	2e-06	PREDICTED: Tarenaya hassleriana uncharacterized LOC104798806 (LOC104798806), ncRNA	sp|Q9XIA7|TOM6_ARATH	83.6	1e-16	Mitochondrial import receptor subunit TOM6 homolog OS=Arabidopsis thaliana GN=TOM6 PE=1 SV=1	-	-	-	-	-	-	-	-	-	GO:0016021//integral component of membrane	-	-
Unigene998_All	630.866785260147	-4.34594004390495	2.24736886978744e-16	3.64998917332236e-14	Down	gi|590698395|ref|XP_007045703.1|	103.99	4.94964e-21	Uncharacterized protein TCM_011399 [Theobroma cacao] &gt;gi|508709638|gb|EOY01535.1| Uncharacterized protein TCM_011399 [Theobroma cacao]	-	-	-	-	-	-	-	-	-	-	-	-	-	-	-	-	-	-	-	-
CL1431.Contig1_All	201.745856695253	9.08775978977329	2.26326004012655e-16	3.66950411231888e-14	Up	gi|697177457|ref|XP_009597687.1|	967.607	0	PREDICTED: serine hydroxymethyltransferase, mitochondrial isoform X2 [Nicotiana tomentosiformis]	gi|731438120|ref|XM_010648100.1|	1481	0.0	PREDICTED: Vitis vinifera serine hydroxymethyltransferase, mitochondrial (LOC100243424), transcript variant X4, mRNA	sp|P50433|GLYM_SOLTU	953	0.0	Serine hydroxymethyltransferase, mitochondrial OS=Solanum tuberosum PE=2 SV=1	SPAC18G6.04c	3e-162	570	---	K00600	0.0	vvi:100243424	962	glycine hydroxymethyltransferase [EC:2.1.2.1]	-	GO:0004372//glycine hydroxymethyltransferase activity;GO:0030170//pyridoxal phosphate binding	GO:0006544//glycine metabolic process;GO:0006563//L-serine metabolic process;GO:0035999//tetrahydrofolate interconversion
Unigene28108_All	84.5964476451475	3.41835653052191	2.2684254731512e-16	3.67159204018453e-14	Up	gi|758375747|gb|AJO70151.1|	1810.42	0	sucrose synthase 4 [Camellia sinensis]	gi|758375746|gb|KP053398.1|	5475	0.0	Camellia sinensis sucrose synthase 4 mRNA, complete cds	sp|Q9FX32|SUS6_ARATH	1240	0.0	Sucrose synthase 6 OS=Arabidopsis thaliana GN=SUS6 PE=1 SV=1	all1059	3e-157	554	---	K00695	0.0	vvi:100252799	1339	sucrose synthase [EC:2.4.1.13]	GO:0016021//integral component of membrane;GO:0005618//cell wall	GO:0016157//sucrose synthase activity	GO:0005985//sucrose metabolic process;GO:0080165//callose deposition in phloem sieve plate
Unigene26806_All	140.086568721847	-4.98883520521044	2.30094349145728e-16	3.71786920532635e-14	Down	-	-	-	-	gi|663673457|emb|HG975451.1|	69.9	5e-09	Solanum pennellii chromosome ch12, complete genome	-	-	-	-	-	-	-	-	-	-	-	-	-	-	-	-
CL215.Contig9_All	243.76936577513	2.14929688050565	2.31414546781845e-16	3.73283096705038e-14	Up	gi|731404620|ref|XP_002266982.2|	592.038	2.86686e-167	PREDICTED: phospholipase A1-IIgamma isoform X1 [Vitis vinifera]	gi|764555579|ref|XM_004293879.2|	133	2e-27	PREDICTED: Fragaria vesca subsp. vesca phospholipase A1-IIgamma-like (LOC101314924), mRNA	sp|O49523|DSEL_ARATH	504	8e-143	Phospholipase A1-IIgamma OS=Arabidopsis thaliana GN=DSEL PE=1 SV=1	sll0482	6e-10	64.3	---	K00145	2e-118	eus:EUTSA_v10016726mg	427	N-acetyl-gamma-glutamyl-phosphate reductase [EC:1.2.1.38]	-	-	-
CL1152.Contig5_All	139.969966821655	-3.00821098050853	2.32314958670856e-16	3.74098200284161e-14	Down	gi|224067154|ref|XP_002302382.1|	1019.61	0	glycosyl transferase family 2 family protein [Populus trichocarpa] &gt;gi|222844108|gb|EEE81655.1| glycosyl transferase family 2 family protein [Populus trichocarpa]	gi|645227214|ref|XM_008222187.1|	880	0.0	PREDICTED: Prunus mume probable xyloglucan glycosyltransferase 12 (LOC103320502), mRNA	sp|Q9ZQB9|CSLCC_ARATH	947	0.0	Probable xyloglucan glycosyltransferase 12 OS=Arabidopsis thaliana GN=CSLC12 PE=1 SV=1	AGl3021	5e-22	105	---	K20887	0.0	vvi:100244115	850	xyloglucan glycosyltransferase 4 [EC:2.4.1.-]	GO:0016021//integral component of membrane	GO:0016740//transferase activity	-
CL2059.Contig3_All	85.5563491926438	-8.96442303832399	2.40914688263408e-16	3.87287744871121e-14	Down	gi|1000984791|ref|XP_015579596.1|	73.9442	2.23861e-11	PREDICTED: callose synthase 10 [Ricinus communis] &gt;gi|1000984793|ref|XP_015579600.1| PREDICTED: callose synthase 10 [Ricinus communis]	gi|393715586|dbj|AB624110.1|	220	8e-54	Camellia sinensis DNA, SSR marker, MSG0523	sp|Q9SJM0|CALSA_ARATH	54.3	2e-07	Callose synthase 10 OS=Arabidopsis thaliana GN=CALS10 PE=2 SV=5	-	-	-	-	K11000	4e-12	rcu:8266378	73.9	callose synthase [EC:2.4.1.-]	-	-	-
CL4588.Contig3_All	343.693090477339	1.65592051479717	2.45731970772545e-16	3.9436232855202e-14	Up	gi|720060874|ref|XP_010274994.1|	1495.72	0	PREDICTED: dynamin-2A-like [Nelumbo nucifera]	gi|731411288|ref|XM_002268275.2|	1425	0.0	PREDICTED: Vitis vinifera dynamin-2A (LOC100245514), mRNA	sp|Q9SE83|DRP2A_ARATH	1379	0.0	Dynamin-2A OS=Arabidopsis thaliana GN=DRP2A PE=1 SV=2	YLL001w	9e-27	121	---	K01528	0.0	nnu:104610181	1495	dynamin GTPase [EC:3.6.5.5]	-	-	-
CL3500.Contig3_All	4653.21540454356	-2.38665481249623	2.47386607516602e-16	3.95963027722279e-14	Down	gi|720077076|ref|XP_010240920.1|	224.557	3.60894e-57	PREDICTED: protein translation factor SUI1 homolog [Nelumbo nucifera]	gi|823197830|ref|XM_012578950.1|	375	1e-100	PREDICTED: Gossypium raimondii protein translation factor SUI1 homolog 2-like (LOC105761202), transcript variant X2, mRNA	sp|Q0D5W6|SUI1_ORYSJ	211	5e-55	Protein translation factor SUI1 homolog OS=Oryza sativa subsp. japonica GN=GOS2 PE=3 SV=1	YNL244c	1e-28	125	---	K03113	7e-58	nnu:104585667	224	translation initiation factor 1	-	-	-
CL8916.Contig2_All	234.324301788981	-2.29638062612264	2.47565756723897e-16	3.95963027722279e-14	Down	gi|359496479|ref|XP_002265906.2|	274.633	5.69631e-72	PREDICTED: UDP-N-acetylglucosamine transferase subunit ALG13 homolog [Vitis vinifera] &gt;gi|731436696|ref|XP_010646842.1| PREDICTED: UDP-N-acetylglucosamine transferase subunit ALG13 homolog [Vitis vinifera] &gt;gi|296080958|emb|CBI18624.3| unnamed protein product [Vitis vinifera]	gi|731416219|ref|XM_010661525.1|	276	1e-70	PREDICTED: Vitis vinifera UDP-N-acetylglucosamine transferase subunit ALG13 homolog (LOC100264877), transcript variant X3, mRNA	-	-	-	-	SPAC56E4.02c	4e-22	103	---	K07432	5e-73	vvi:100264877	275	beta-1,4-N-acetylglucosaminyltransferase [EC:2.4.1.141]	-	GO:0016758//transferase activity, transferring hexosyl groups	-
CL3029.Contig4_All	648.834363851256	2.04642652902825	2.5213017928857e-16	4.01905692863931e-14	Up	gi|731381914|ref|XP_010665218.1|	721.465	0	PREDICTED: cyclin-dependent kinase F-4 [Vitis vinifera] &gt;gi|296088459|emb|CBI37450.3| unnamed protein product [Vitis vinifera]	gi|349727022|emb|FQ382831.1|	751	0.0	Vitis vinifera clone SS0ABG41YM20	sp|Q6Z8C8|CDKF4_ORYSJ	533	3e-151	Cyclin-dependent kinase F-4 OS=Oryza sativa subsp. japonica GN=CDKF-4 PE=2 SV=1	YBL016w	9e-44	177	---	K08829	0.0	nnu:104612888	729	male germ cell-associated kinase [EC:2.7.11.22]	-	GO:0004674//protein serine/threonine kinase activity;GO:0005524//ATP binding	GO:0006468//protein phosphorylation
CL19403.Contig1_All	326.265931906495	2.1057143790962	2.51719726817073e-16	4.01905692863931e-14	Up	gi|595840600|ref|XP_007208049.1|	716.842	0	hypothetical protein PRUPE_ppa002348mg [Prunus persica] &gt;gi|462403691|gb|EMJ09248.1| hypothetical protein PRUPE_ppa002348mg [Prunus persica]	gi|645220309|ref|XM_008241452.1|	688	0.0	PREDICTED: Prunus mume mRNA-capping enzyme (LOC103338253), transcript variant X2, mRNA	-	-	-	-	SPBC2F12.08c	3e-35	147	---	K13917	0.0	pper:PRUPE_ppa002348mg	716	mRNA-capping enzyme [EC:2.7.7.50 3.6.1.-]	GO:0005634//nucleus	GO:0004651//polynucleotide 5'-phosphatase activity;GO:0004484//mRNA guanylyltransferase activity;GO:0004725//protein tyrosine phosphatase activity;GO:0008138//protein tyrosine/serine/threonine phosphatase activity	GO:0006370//7-methylguanosine mRNA capping;GO:0098507//polynucleotide 5' dephosphorylation;GO:0035335//peptidyl-tyrosine dephosphorylation
CL11611.Contig4_All	374.208996052858	1.84793090232538	2.66314258446164e-16	4.23802216390479e-14	Up	gi|747084162|ref|XP_011089479.1|	355.14	7.87829e-96	PREDICTED: uncharacterized protein LOC105170420 [Sesamum indicum]	gi|720026990|ref|XM_010266132.1|	194	7e-46	PREDICTED: Nelumbo nucifera uncharacterized LOC104602448 (LOC104602448), transcript variant X2, mRNA	sp|P37707|B2_DAUCA	84.3	3e-16	B2 protein OS=Daucus carota PE=2 SV=1	SPAC140.02	4e-09	62.0	---	K20100	1e-96	sind:105170420	355	YTH domain-containing protein 1!K10457	-	-	-
CL5896.Contig6_All	328.887337024965	-3.28782994735619	2.72181603435719e-16	4.32412538639505e-14	Down	gi|720052509|ref|XP_010272436.1|	365.155	4.47911e-99	PREDICTED: uncharacterized protein LOC104608217 [Nelumbo nucifera]	gi|731408775|ref|XM_002274190.3|	119	2e-23	PREDICTED: Vitis vinifera uncharacterized LOC100248895 (LOC100248895), mRNA	-	-	-	-	-	-	-	-	-	-	-	-	-	-	-	-
CL8299.Contig14_All	1896.08112306309	-2.69573289152101	2.74901999196746e-16	4.36002859228528e-14	Down	gi|661890236|emb|CDP05733.1|	231.106	6.31253e-59	unnamed protein product [Coffea canephora]	gi|645241026|ref|XM_008228660.1|	420	1e-114	PREDICTED: Prunus mume autophagy-related protein 8C (LOC103326441), mRNA	sp|Q6Z1D5|ATG8C_ORYSJ	223	1e-58	Autophagy-related protein 8C OS=Oryza sativa subsp. japonica GN=ATG8C PE=2 SV=1	-	-	-	-	K08341	2e-59	fve:101299844	230	GABA(A) receptor-associated protein	-	-	GO:0006914//autophagy
CL17608.Contig3_All	217.428851387975	2.61564775942386	2.77412609710783e-16	4.3924900272701e-14	Up	gi|359472760|ref|XP_003631193.1|	2882.43	0	PREDICTED: protein CHROMATIN REMODELING 4 [Vitis vinifera] &gt;gi|731371497|ref|XP_010649006.1| PREDICTED: protein CHROMATIN REMODELING 4 [Vitis vinifera]	gi|731371496|ref|XM_010650704.1|	2068	0.0	PREDICTED: Vitis vinifera protein CHROMATIN REMODELING 4 (LOC100247555), transcript variant X2, mRNA	sp|Q9S775|PKL_ARATH	568	2e-161	CHD3-type chromatin-remodeling factor PICKLE OS=Arabidopsis thaliana GN=PKL PE=1 SV=1	YER164w	1e-131	470	---	K03580	0.0	egu:105035334	1989	ATP-dependent helicase HepA [EC:3.6.4.-]	-	GO:0046872//metal ion binding;GO:0097159//organic cyclic compound binding;GO:1901363//heterocyclic compound binding	-
CL13030.Contig2_All	71.7567419357439	4.35141716627987	2.82596874852884e-16	4.46710645948583e-14	Up	gi|661895859|emb|CDP00437.1|	694.501	0	unnamed protein product [Coffea canephora]	gi|731372022|ref|XM_010651379.1|	414	1e-112	PREDICTED: Vitis vinifera ureide permease 1-like (LOC100252466), transcript variant X5, mRNA	sp|Q9ZQ89|UPS2_ARATH	617	5e-177	Ureide permease 2 OS=Arabidopsis thaliana GN=UPS2 PE=2 SV=2	-	-	-	-	-	-	-	-	-	-	-	-
CL6024.Contig7_All	180.512087324533	1.72978835357831	2.86470565461901e-16	4.52079199355426e-14	Up	gi|747104996|ref|XP_011100758.1|	1174.84	0	PREDICTED: probable serine/threonine-protein kinase DDB_G0282963 isoform X2 [Sesamum indicum]	gi|731388171|ref|XM_002278324.2|	997	0.0	PREDICTED: Vitis vinifera probable serine/threonine-protein kinase DDB_G0282963 (LOC100256793), mRNA	sp|Q9FPR3|EDR1_ARATH	350	2e-96	Serine/threonine-protein kinase EDR1 OS=Arabidopsis thaliana GN=EDR1 PE=1 SV=1	YAR019c	1e-28	127	---	K04424	2e-99	thj:104799167	365	sterile alpha motif and leucine zipper containing kinase AZK [EC:2.7.11.25]	GO:0005622//intracellular	GO:0005524//ATP binding;GO:0004709//MAP kinase kinase kinase activity	GO:0006355//regulation of transcription, DNA-templated;GO:0000186//activation of MAPKK activity
CL17176.Contig1_All	755.132645728504	4.51824824914975	2.93299528367547e-16	4.61318258189528e-14	Up	-	-	-	-	-	-	-	-	-	-	-	-	-	-	-	-	-	-	-	-	-	-	-	-
Unigene27851_All	188.599903013859	-2.7671786706481	2.92870695998062e-16	4.61318258189528e-14	Down	gi|672160058|ref|XP_008799799.1|	182.57	7.4855e-45	PREDICTED: protein trichome birefringence-like 34 [Phoenix dactylifera]	gi|802761618|ref|XM_012234445.1|	115	1e-22	PREDICTED: Jatropha curcas protein trichome birefringence-like 34 (LOC105648144), mRNA	sp|O80919|TBL34_ARATH	160	3e-40	Protein trichome birefringence-like 34 OS=Arabidopsis thaliana GN=TBL34 PE=2 SV=2	-	-	-	-	K04427	1e-09	vra:106765909	63.2	mitogen-activated protein kinase kinase kinase 7 [EC:2.7.11.25]	-	-	-
Unigene26903_All	88.5105472461915	6.87194765507519	3.05492721310427e-16	4.79699565671626e-14	Up	gi|332322201|emb|CCA66222.1|	868.611	0	hypothetical protein [Beta vulgaris subsp. vulgaris]	-	-	-	-	sp|P92555|M1250_ARATH	67.4	2e-10	Uncharacterized mitochondrial protein AtMg01250 OS=Arabidopsis thaliana GN=AtMg01250 PE=4 SV=1	-	-	-	-	K18195	9e-117	thj:104807150	424	rhamnogalacturonan endolyase [EC:4.2.2.23]!K05909	-	-	-
CL7374.Contig1_All	81.0710357369965	2.9696241032875	3.14748731403396e-16	4.93415536120232e-14	Up	gi|802611016|ref|XP_012074260.1|	490.345	0	PREDICTED: prolycopene isomerase, chloroplastic [Jatropha curcas] &gt;gi|643727779|gb|KDP36072.1| hypothetical protein JCGZ_08716 [Jatropha curcas]	gi|937573984|dbj|LC021372.1|	1423	0.0	Rhododendron japonicum f. flavum RjCRTISO mRNA for carotenoid isomerase, complete cds	sp|Q2VEX9|CRTSO_DAUCA	492	0.0	Prolycopene isomerase, chloroplastic OS=Daucus carota GN=CRTISO PE=2 SV=1	alr2064	1e-117	324	---	K09835	0.0	jcu:105635773	490	prolycopene isomerase [EC:5.2.1.13]	-	GO:0016491//oxidoreductase activity;GO:0016853//isomerase activity	GO:0016117//carotenoid biosynthetic process;GO:0055114//oxidation-reduction process
CL18634.Contig11_All	3805.82798490798	-2.95234931615785	3.20640264813526e-16	5.01820563869976e-14	Down	gi|731440902|ref|XP_003635135.2|	189.889	5.71442e-46	PREDICTED: uncharacterized protein LOC100853815 [Vitis vinifera]	gi|387812449|gb|JN872551.2|	190	1e-44	Lotus japonicus strain MG-20 mitochondrion, complete genome	sp|Q40392|TMVRN_NICGU	168	1e-41	TMV resistance protein N OS=Nicotiana glutinosa GN=N PE=1 SV=1	YOR257w	9e-06	51.2	---	K16465	3e-43	sind:105176752	178	centrin-1!K10840	-	-	-
CL1189.Contig5_All	116.486823937671	5.11991534467533	3.32113462568204e-16	5.18919064632557e-14	Up	gi|629109738|gb|KCW74884.1|	961.059	0	hypothetical protein EUGRSUZ_E03623 [Eucalyptus grandis]	gi|720098803|ref|XM_010249442.1|	161	2e-35	PREDICTED: Nelumbo nucifera G-type lectin S-receptor-like serine/threonine-protein kinase At4g27290 (LOC104590709), mRNA	sp|O81833|SD11_ARATH	708	0.0	G-type lectin S-receptor-like serine/threonine-protein kinase SD1-1 OS=Arabidopsis thaliana GN=SD11 PE=1 SV=1	YAR019c	1e-19	97.4	---	K04733	0.0	cam:101507627	763	interleukin-1 receptor-associated kinase 4 [EC:2.7.11.1]	-	-	-
CL4443.Contig2_All	376.024475172542	-4.2225989792397	3.32958897357977e-16	5.19382967961077e-14	Down	gi|731374278|ref|XP_010652808.1|	393.275	1.49948e-107	PREDICTED: transcription factor MYB1R1 [Vitis vinifera] &gt;gi|147793149|emb|CAN73090.1| hypothetical protein VITISV_028723 [Vitis vinifera] &gt;gi|296086475|emb|CBI32064.3| unnamed protein product [Vitis vinifera]	gi|703105449|ref|XM_010099946.1|	236	1e-58	Morus notabilis Transcription factor partial mRNA	sp|Q2V9B0|MY1R1_SOLTU	239	2e-63	Transcription factor MYB1R1 OS=Solanum tuberosum PE=2 SV=1	-	-	-	-	K08869	1e-23	cre:CHLREDRAFT_165812	112	aarF domain-containing kinase!K17613	GO:0005634//nucleus	GO:0004402//histone acetyltransferase activity;GO:0003700//transcription factor activity, sequence-specific DNA binding;GO:0003682//chromatin binding;GO:0003713//transcription coactivator activity;GO:0003676//nucleic acid binding	GO:0035066//positive regulation of histone acetylation;GO:0006338//chromatin remodeling;GO:0006357//regulation of transcription from RNA polymerase II promoter
CL12771.Contig3_All	218.411356903206	2.29782052667797	3.53535158699217e-16	5.50572862443982e-14	Up	gi|731427440|ref|XP_010663984.1|	671.003	0	PREDICTED: uncharacterized protein LOC100244510 [Vitis vinifera]	gi|731427439|ref|XM_010665682.1|	258	7e-65	PREDICTED: Vitis vinifera uncharacterized LOC100244510 (LOC100244510), mRNA	sp|Q9LS28|GTE12_ARATH	72.8	1e-12	Transcription factor GTE12 OS=Arabidopsis thaliana GN=GTE12 PE=2 SV=2	ECU10g1430	7e-11	68.2	---	K11723	0.0	vvi:100244510	671	bromodomain-containing protein 7/9	-	-	-
CL2455.Contig36_All	165.361478660089	8.95137284128732	3.74320474785183e-16	5.81985360845811e-14	Up	gi|944072171|gb|KQK07655.1|	689.493	0	hypothetical protein BRADI_2g36810 [Brachypodium distachyon]	gi|985461319|ref|XM_015532951.1|	165	1e-36	PREDICTED: Citrus sinensis protein FAR1-RELATED SEQUENCE 5-like (LOC107178131), mRNA	sp|Q9SWG3|FAR1_ARATH	382	6e-106	Protein FAR-RED IMPAIRED RESPONSE 1 OS=Arabidopsis thaliana GN=FAR1 PE=1 SV=1	-	-	-	-	K17604	0.0	bdi:100844900	688	zinc finger SWIM domain-containing protein 3	-	-	-
CL10690.Contig5_All	167.990321108525	2.21512739553814	3.87903971128408e-16	6.02115990332204e-14	Up	gi|659072188|ref|XP_008463817.1|	872.078	0	PREDICTED: dystrophia myotonica WD repeat-containing protein-like [Cucumis melo]	gi|731392587|ref|XM_002285027.3|	908	0.0	PREDICTED: Vitis vinifera WD repeat-containing protein 20 (LOC100255339), mRNA	sp|Q9FLX9|NLE1_ARATH	57.8	5e-08	Notchless protein homolog OS=Arabidopsis thaliana GN=NLE1 PE=2 SV=1	SPAC12B10.03	2e-44	179	---	K14855	1e-11	adu:107466023	73.9	ribosome assembly protein 4	-	-	-
CL2356.Contig5_All	478.658801707759	1.87568028556147	3.98497563715529e-16	6.17547304713069e-14	Up	gi|381145559|gb|AFF59215.1|	1540.4	0	cell division cycle protein 48 [Camellia sinensis]	gi|381145558|gb|JQ678763.1|	2183	0.0	Camellia sinensis cell division cycle protein 48 (CDC48) mRNA, complete cds	sp|P54774|CDC48_SOYBN	1515	0.0	Cell division cycle protein 48 homolog OS=Glycine max GN=CDC48 PE=1 SV=1	YDL126c	0.0	1105	---	K13525	0.0	egr:104425078	1537	transitional endoplasmic reticulum ATPase	-	GO:0016787//hydrolase activity;GO:0005524//ATP binding	-
Unigene42337_All	640.919458589462	-1.68282266177418	4.0205470324232e-16	6.22041693320299e-14	Down	gi|697159572|ref|XP_009588547.1|	278.1	4.05709e-73	PREDICTED: zinc finger AN1 domain-containing stress-associated protein 12 [Nicotiana tomentosiformis]	gi|731419283|ref|XM_002280548.3|	103	8e-19	PREDICTED: Vitis vinifera zinc finger AN1 domain-containing stress-associated protein 12 (LOC100245574), transcript variant X2, mRNA	sp|Q67YE6|SAP12_ARATH	237	7e-63	Zinc finger AN1 domain-containing stress-associated protein 12 OS=Arabidopsis thaliana GN=SAP12 PE=2 SV=2	YNL155w	4e-06	50.4	---	-	-	-	-	-	-	-	-
CL8232.Contig5_All	169.604426024824	-2.15860409976462	4.10263484477688e-16	6.33575974140347e-14	Down	gi|731423801|ref|XP_010662629.1|	66.6254	1.0969e-09	PREDICTED: protein timeless homolog [Vitis vinifera]	gi|985466299|ref|XM_006490621.2|	63.9	5e-07	PREDICTED: Citrus sinensis uncharacterized LOC102618757 (LOC102618757), mRNA	-	-	-	-	-	-	-	-	K03155	2e-10	vvi:100246656	66.6	timeless	-	-	-
CL10814.Contig5_All	122.3865613454	2.10203516652089	4.10848117062895e-16	6.33575974140347e-14	Up	gi|255563560|ref|XP_002522782.1|	944.495	0	PREDICTED: WEB family protein At5g55860 [Ricinus communis] &gt;gi|1000957895|ref|XP_015577049.1| PREDICTED: WEB family protein At5g55860 [Ricinus communis] &gt;gi|223538020|gb|EEF39633.1| Paramyosin, putative [Ricinus communis]	gi|731433309|ref|XM_002266624.3|	765	0.0	PREDICTED: Vitis vinifera WEB family protein At5g55860 (LOC100263439), mRNA	sp|Q9LVQ4|Y5586_ARATH	705	0.0	WEB family protein At5g55860 OS=Arabidopsis thaliana GN=At5g55860 PE=1 SV=1	aq_1006	6e-16	85.1	---	K17618	3e-75	bna:106437470	285	ubiquitin-like domain-containing CTD phosphatase 1 [EC:3.1.3.16]!K20478	GO:0005886//plasma membrane	-	-
CL1783.Contig5_All	557.769324317424	2.23695543745003	4.30334370132183e-16	6.61471431336621e-14	Up	gi|566202223|ref|XP_006374985.1|	1807.73	0	hypothetical protein POPTR_0014s03370g [Populus trichocarpa] &gt;gi|566202225|ref|XP_006374986.1| hypothetical protein POPTR_0014s03370g [Populus trichocarpa] &gt;gi|550323299|gb|ERP52782.1| hypothetical protein POPTR_0014s03370g [Populus trichocarpa] &gt;gi|550323300|gb|ERP52783.1| hypothetical protein POPTR_0014s03370g [Populus trichocarpa]	gi|731429256|ref|XM_010666286.1|	2153	0.0	PREDICTED: Vitis vinifera uncharacterized LOC100267859 (LOC100267859), transcript variant X1, mRNA	-	-	-	-	-	-	-	-	-	-	-	-	-	GO:0016021//integral component of membrane	GO:0016787//hydrolase activity	-
Unigene23042_All	1824.02285344695	-2.76659136572285	4.30125997875255e-16	6.61471431336621e-14	Down	gi|703135090|ref|XP_010105796.1|	166.007	1.40368e-39	60S ribosomal protein L17-2 [Morus notabilis] &gt;gi|587918649|gb|EXC06149.1| 60S ribosomal protein L17-2 [Morus notabilis]	gi|703135089|ref|XM_010107494.1|	115	2e-22	Morus notabilis 60S ribosomal protein L17-2 partial mRNA	sp|Q944J0|SPCS1_ARATH	138	3e-33	Probable signal peptidase complex subunit 1 OS=Arabidopsis thaliana GN=At2g22425 PE=2 SV=1	-	-	-	-	K12946	9e-39	cit:102628157	160	signal peptidase complex subunit 1 [EC:3.4.-.-]	GO:0005787//signal peptidase complex;GO:0016021//integral component of membrane;GO:0015934//large ribosomal subunit	GO:0003735//structural constituent of ribosome;GO:0008233//peptidase activity	GO:0006412//translation;GO:0006465//signal peptide processing
CL2345.Contig3_All	2272.69914104093	-2.17995555912549	4.49467097840283e-16	6.89760804312886e-14	Down	-	-	-	-	gi|349716145|emb|FQ397127.1|	63.9	1e-06	Vitis vinifera clone SS0AEB7YL20	-	-	-	-	-	-	-	-	-	-	-	-	-	-	-	-
CL532.Contig2_All	204.00724305852	-8.71097909461519	4.54609312129496e-16	6.96523257739376e-14	Down	gi|57864672|gb|AAW56956.1|	548.125	3.08318e-154	actin, partial [Rhodomonas salina]	gi|224549833|gb|FJ456915.1|	761	0.0	Paulinella chromatophora strain FK01 actin gene, partial cds	sp|Q10DV7|ACT1_ORYSJ	539	1e-153	Actin-1 OS=Oryza sativa subsp. japonica GN=ACT1 PE=2 SV=1	SPBC32H8.12c	3e-147	520	---	K10355	7e-153	bvg:104900122	541	actin, other eukaryote	-	-	-
CL7037.Contig1_All	827.920166795101	-4.88699696794416	4.62301871961794e-16	7.07165025017358e-14	Down	gi|697124461|ref|XP_009616228.1|	645.195	0	PREDICTED: protein ASPARTIC PROTEASE IN GUARD CELL 1-like [Nicotiana tomentosiformis]	gi|764583231|ref|XM_004299182.2|	155	5e-34	PREDICTED: Fragaria vesca subsp. vesca protein ASPARTIC PROTEASE IN GUARD CELL 1 (LOC101290861), mRNA	sp|Q9LS40|ASPG1_ARATH	575	4e-164	Protein ASPARTIC PROTEASE IN GUARD CELL 1 OS=Arabidopsis thaliana GN=ASPG1 PE=1 SV=1	-	-	-	-	K02882	1e-61	aip:107606484	238	large subunit ribosomal protein L18Ae!K01381	-	-	-
CL2230.Contig3_All	238.195338932734	-7.64927908239816	4.8197112917503e-16	7.36063198984949e-14	Down	gi|595804224|ref|XP_007202122.1|	414.846	4.16459e-114	hypothetical protein PRUPE_ppa006926mg [Prunus persica] &gt;gi|462397653|gb|EMJ03321.1| hypothetical protein PRUPE_ppa006926mg [Prunus persica]	gi|731406750|ref|XM_002280432.3|	494	1e-136	PREDICTED: Vitis vinifera probable protein phosphatase 2C 68 (LOC100243875), transcript variant X2, mRNA	sp|P49597|P2C56_ARATH	217	1e-56	Protein phosphatase 2C 56 OS=Arabidopsis thaliana GN=ABI1 PE=1 SV=2	SPAC2G11.07c	5e-19	94.0	---	K14497	8e-115	pper:PRUPE_ppa006926mg	414	protein phosphatase 2C [EC:3.1.3.16]	GO:0016021//integral component of membrane	GO:0046872//metal ion binding;GO:0004722//protein serine/threonine phosphatase activity	GO:0006470//protein dephosphorylation
Unigene12687_All	2660.30240328464	-4.65591143116243	4.85452194555641e-16	7.40185611814741e-14	Down	gi|802673988|ref|XP_012081673.1|	123.25	1.78036e-26	PREDICTED: protein SKIP34 [Jatropha curcas] &gt;gi|643718577|gb|KDP29771.1| hypothetical protein JCGZ_18706 [Jatropha curcas]	gi|731441178|ref|XM_002270725.3|	139	2e-29	PREDICTED: Vitis vinifera protein SKIP34 (LOC100241186), mRNA	sp|Q8GWU7|SKI34_ARATH	99.8	2e-21	Protein SKIP34 OS=Arabidopsis thaliana GN=SKIP34 PE=1 SV=1	-	-	-	-	-	-	-	-	-	-	-	-
CL1521.Contig1_All	122.469355921028	4.5477780816197	4.95916442478827e-16	7.5492514907637e-14	Up	gi|970029164|ref|XP_015075907.1|	243.817	7.99688e-63	PREDICTED: myb-related protein Myb4-like [Solanum pennellii]	gi|731336502|ref|XM_010680994.1|	176	7e-41	PREDICTED: Beta vulgaris subsp. vulgaris myb-related protein Myb4 (LOC104894704), mRNA	sp|Q7XBH4|MYB4_ORYSJ	219	2e-57	Myb-related protein Myb4 OS=Oryza sativa subsp. japonica GN=MYB4 PE=2 SV=2	ECU11g1690	2e-24	111	---	K09422	2e-63	spen:107020099	243	myb proto-oncogene protein, plant	-	-	-
Unigene27945_All	40.1698036028717	-5.3693158281841	5.05685485651989e-16	7.68560768771176e-14	Down	-	-	-	-	gi|970061856|ref|XM_015202314.1|	73.8	4e-10	PREDICTED: Solanum pennellii zinc finger protein ZAT5 (LOC107004084), mRNA	-	-	-	-	-	-	-	-	-	-	-	-	-	-	-	-
CL11857.Contig8_All	413.700455509116	-4.91205376772127	5.06985499241068e-16	7.69301746492624e-14	Down	-	-	-	-	gi|84579528|dbj|AB206866.1|	67.9	3e-08	Prunus persica DNA, microsatellite marker MA074a	-	-	-	-	-	-	-	-	-	-	-	-	-	-	-	-
Unigene45121_All	43.8878808600471	-6.86354704121061	5.17700021361485e-16	7.84303107562137e-14	Down	-	-	-	-	-	-	-	-	-	-	-	-	-	-	-	-	-	-	-	-	-	-	-	-
CL7795.Contig7_All	184.842578316872	2.73073456516749	5.19981772306775e-16	7.86501503077305e-14	Up	gi|661884244|emb|CDP12161.1|	1417.52	0	unnamed protein product [Coffea canephora]	gi|731378419|ref|XM_010660986.1|	232	7e-57	PREDICTED: Vitis vinifera uncharacterized LOC100265054 (LOC100265054), mRNA	sp|Q8H0U8|RH42_ARATH	106	1e-22	DEAD-box ATP-dependent RNA helicase 42 OS=Arabidopsis thaliana GN=RH42 PE=1 SV=2	YLR106c	6e-10	65.9	---	K13172	4e-28	egr:104414122	129	serine/arginine repetitive matrix protein 2	-	-	-
CL9945.Contig3_All	118.285272891359	-6.92160994121129	5.25853726281333e-16	7.94114608080929e-14	Down	gi|228361|prf||1803242A	506.523	8.56094e-142	ATPase:SUBUNIT=6 [Oenothera berteroana]	gi|549531652|gb|KF386162.1|	1497	0.0	Vaccinium macrocarpon mitochondrion, complete genome	sp|P05500|ATP6_OENBE	494	4e-140	ATP synthase subunit a OS=Oenothera berteroana GN=ATP6 PE=2 SV=2	RC0027	1e-55	215	---	K02126	8e-142	nnu:28482659	504	F-type H+-transporting ATPase subunit a	GO:0005743//mitochondrial inner membrane;GO:0016021//integral component of membrane	GO:0015078//hydrogen ion transmembrane transporter activity	GO:0015986//ATP synthesis coupled proton transport
Unigene7099_All	126.289211509784	-6.26348926340046	5.46609244409328e-16	8.24143995479962e-14	Down	gi|316996026|dbj|BAD83538.2|	657.522	0	ribosomal protein S4, partial (mitochondrion) [Nicotiana tabacum]	gi|927029471|gb|KR780036.1|	3818	0.0	Nicotiana tabacum cultivar zhongyan 100 mitochondrion, complete genome	sp|Q31708|RT04_ARATH	588	9e-168	Ribosomal protein S4, mitochondrial OS=Arabidopsis thaliana GN=RPS4 PE=2 SV=2	AGc2357	3e-35	149	---	K02986	1e-175	rcu:10221426	618	small subunit ribosomal protein S4	GO:0005739//mitochondrion;GO:0015935//small ribosomal subunit;GO:0009507//chloroplast	GO:0003735//structural constituent of ribosome;GO:0019843//rRNA binding	GO:0006412//translation
CL10254.Contig4_All	351.109289673828	1.84469531108803	5.67661404608993e-16	8.54524447643992e-14	Up	gi|747093642|ref|XP_011094636.1|	590.497	1.20817e-166	PREDICTED: probable receptor-like protein kinase At5g47070 isoform X1 [Sesamum indicum]	gi|731399375|ref|XM_010655299.1|	392	1e-105	PREDICTED: Vitis vinifera probable receptor-like protein kinase At5g47070 (LOC100249929), mRNA	sp|Q9LTC0|Y5707_ARATH	349	5e-96	Probable receptor-like protein kinase At5g47070 OS=Arabidopsis thaliana GN=At5g47070 PE=1 SV=1	BS_yloP_1	2e-17	89.7	---	K04733	7e-166	spen:107029427	585	interleukin-1 receptor-associated kinase 4 [EC:2.7.11.1]	-	GO:0005524//ATP binding;GO:0004672//protein kinase activity	GO:0006468//protein phosphorylation
CL7751.Contig5_All	150.510928593081	4.74934331199511	5.70129023345799e-16	8.56876773087624e-14	Up	gi|747063657|ref|XP_011078385.1|	1072.38	0	PREDICTED: zinc finger BED domain-containing protein DAYSLEEPER [Sesamum indicum] &gt;gi|747063659|ref|XP_011078386.1| PREDICTED: zinc finger BED domain-containing protein DAYSLEEPER [Sesamum indicum]	gi|731407365|ref|XM_010658166.1|	436	1e-118	PREDICTED: Vitis vinifera zinc finger BED domain-containing protein DAYSLEEPER (LOC104880666), transcript variant X6, mRNA	sp|P08770|TRA1_MAIZE	276	4e-74	Putative AC transposase OS=Zea mays PE=2 SV=2	-	-	-	-	K04733	3e-24	cit:107176641	115	interleukin-1 receptor-associated kinase 4 [EC:2.7.11.1]!K00872	-	-	-
CL3241.Contig3_All	1851.25168901652	-5.95145890656458	5.81435190061874e-16	8.72484507229772e-14	Down	gi|223533131|gb|EEF34889.1|	88.1965	1.20619e-16	conserved hypothetical protein [Ricinus communis]	gi|676260091|dbj|AB829173.1|	504	1e-140	Camellia sinensis transcribed RNA, clone: TPS_cDNA_clone15	-	-	-	-	-	-	-	-	-	-	-	-	-	-	-	-
Unigene38117_All	201.928489267728	-2.73580825043207	5.89913767338588e-16	8.8380656604781e-14	Down	gi|645217807|ref|XP_008227385.1|	67.0106	3.96927e-10	PREDICTED: uncharacterized protein LOC103326912 [Prunus mume]	gi|731392542|ref|XM_003632159.2|	107	3e-20	PREDICTED: Vitis vinifera uncharacterized LOC100251845 (LOC100251845), mRNA	-	-	-	-	-	-	-	-	-	-	-	-	-	GO:0005774//vacuolar membrane;GO:0005739//mitochondrion;GO:0016021//integral component of membrane	-	-
CL16106.Contig1_All	178.878177047591	-5.7236342363217	6.54207849796954e-16	9.7858332489533e-14	Down	gi|225030806|gb|ACN79516.1|	52.7582	8.50582e-06	auxin response factor 3b [Lotus japonicus]	-	-	-	-	-	-	-	-	-	-	-	-	K14486	2e-06	lja:Lj6g3v2006460.2	52.8	auxin response factor	-	-	-
CL10958.Contig4_All	619.907606974871	-3.86427374316965	6.55904134608605e-16	9.79573168604896e-14	Down	gi|225447687|ref|XP_002276552.1|	515.383	3.2718e-144	PREDICTED: uncharacterized GPI-anchored protein At4g28100 [Vitis vinifera] &gt;gi|731409966|ref|XP_010657383.1| PREDICTED: uncharacterized GPI-anchored protein At4g28100 [Vitis vinifera] &gt;gi|731409968|ref|XP_010657384.1| PREDICTED: uncharacterized GPI-anchored protein At4g28100 [Vitis vinifera]	gi|731409967|ref|XM_010659082.1|	377	1e-101	PREDICTED: Vitis vinifera uncharacterized GPI-anchored protein At4g28100 (LOC100266600), transcript variant X3, mRNA	sp|Q9SUC9|UGPI7_ARATH	401	7e-112	Uncharacterized GPI-anchored protein At4g28100 OS=Arabidopsis thaliana GN=At4g28100 PE=1 SV=1	-	-	-	-	K17964	2e-32	cam:101506267	141	leucine-rich PPR motif-containing protein, mitochondrial	GO:0046658//anchored component of plasma membrane	-	-
CL14410.Contig1_All	389.139532897918	-3.47234007327042	6.78912993795541e-16	1.01233946032322e-13	Down	gi|590577304|ref|XP_007013198.1|	99.3673	2.58279e-19	Uncharacterized protein TCM_037897 [Theobroma cacao] &gt;gi|508783561|gb|EOY30817.1| Uncharacterized protein TCM_037897 [Theobroma cacao]	gi|1000976698|ref|XM_015716189.1|	95.6	2e-16	PREDICTED: Ricinus communis uncharacterized LOC107260870 (LOC107260870), mRNA	-	-	-	-	-	-	-	-	-	-	-	-	-	-	-	-
CL5432.Contig6_All	173.440255212179	-5.22738063900762	6.87721576789578e-16	1.02386171729399e-13	Down	gi|566232534|ref|XP_006371184.1|	55.4546	2.29874e-06	hypothetical protein POPTR_0019s05430g [Populus trichocarpa] &gt;gi|550316855|gb|ERP48981.1| hypothetical protein POPTR_0019s05430g [Populus trichocarpa]	gi|802585411|ref|XM_012215023.1|	65.9	1e-07	PREDICTED: Jatropha curcas 5-methyltetrahydropteroyltriglutamate--homocysteine methyltransferase (LOC105632598), transcript variant X2, mRNA	-	-	-	-	-	-	-	-	-	-	-	-	-	-	-	-
CL2249.Contig2_All	157.453510939361	8.88889074974733	7.13626207650584e-16	1.06075998583365e-13	Up	gi|1000954587|ref|XP_002524680.2|	647.506	0	PREDICTED: bifunctional riboflavin kinase/FMN phosphatase [Ricinus communis] &gt;gi|1000954589|ref|XP_015578181.1| PREDICTED: bifunctional riboflavin kinase/FMN phosphatase [Ricinus communis]	gi|731437241|ref|XM_010647846.1|	569	1e-159	PREDICTED: Vitis vinifera bifunctional riboflavin kinase/FMN phosphatase (LOC100261961), transcript variant X3, mRNA	sp|Q84MD8|FHYRK_ARATH	593	1e-169	Bifunctional riboflavin kinase/FMN phosphatase OS=Arabidopsis thaliana GN=FHY PE=1 SV=1	SPCC18.16c	9e-34	143	---	K20884	0.0	rcu:8289831	647	riboflavin kinase / FMN hydrolase [EC:2.7.1.26 3.1.3.102]	-	GO:0016787//hydrolase activity;GO:0008531//riboflavin kinase activity	GO:0016310//phosphorylation;GO:0009231//riboflavin biosynthetic process
CL7597.Contig3_All	120.939120677498	5.09031853277236	7.28503439228083e-16	1.08117674994906e-13	Up	gi|526117707|ref|NP_001268094.1|	912.909	0	uncharacterized protein LOC100261274 [Vitis vinifera] &gt;gi|71842524|gb|AAZ43369.1| AlaT1 [Vitis vinifera]	gi|526117706|ref|NM_001281165.1|	1429	0.0	Vitis vinifera AlaT1 (LOC100261274), mRNA >gi|71842523|gb|DQ118095.1| Vitis vinifera AlaT1 mRNA, complete cds	sp|Q9S7E9|GGT2_ARATH	869	0.0	Glutamate--glyoxylate aminotransferase 2 OS=Arabidopsis thaliana GN=GGAT2 PE=1 SV=1	SPBC582.08	4e-110	397	---	K14272	0.0	vvi:100261274	912	glutamate--glyoxylate aminotransferase [EC:2.6.1.4 2.6.1.2 2.6.1.44]	-	GO:0008483//transaminase activity;GO:0030170//pyridoxal phosphate binding	GO:0009058//biosynthetic process
CL1900.Contig20_All	162.604421447815	1.96125145131829	7.8378971427871e-16	1.16140708742088e-13	Up	gi|359475836|ref|XP_003631761.1|	1176.77	0	PREDICTED: transcription initiation factor TFIID subunit 5 [Vitis vinifera] &gt;gi|296082065|emb|CBI21070.3| unnamed protein product [Vitis vinifera]	gi|731385927|ref|XM_003631713.2|	1291	0.0	PREDICTED: Vitis vinifera transcription initiation factor TFIID subunit 5 (LOC100254222), mRNA	sp|Q6S7B0|TAF5_ARATH	1022	0.0	Transcription initiation factor TFIID subunit 5 OS=Arabidopsis thaliana GN=TAF5 PE=1 SV=1	YBR198c	2e-106	385	---	K03130	0.0	vvi:100254222	1176	transcription initiation factor TFIID subunit 5	GO:0005634//nucleus	-	GO:0006355//regulation of transcription, DNA-templated
CL16512.Contig2_All	197.748672663393	2.34731166573059	7.86935169089563e-16	1.16424599094397e-13	Up	gi|661885886|emb|CDP10503.1|	781.171	0	unnamed protein product [Coffea canephora]	gi|720083361|ref|XM_010244570.1|	111	8e-21	PREDICTED: Nelumbo nucifera probable flavin-containing monooxygenase 1 (LOC104587110), transcript variant X2, mRNA	sp|Q9LMA1|FMO1_ARATH	399	3e-111	Probable flavin-containing monooxygenase 1 OS=Arabidopsis thaliana GN=FMO1 PE=2 SV=1	CC0774	5e-16	84.7	---	K00485	0.0	adu:107479237	747	dimethylaniline monooxygenase (N-oxide forming) [EC:1.14.13.8]	-	GO:0050661//NADP binding;GO:0050660//flavin adenine dinucleotide binding;GO:0004499//N,N-dimethylaniline monooxygenase activity	GO:0055114//oxidation-reduction process
CL2073.Contig1_All	257.394550586613	2.47884904602075	7.90397619696315e-16	1.16754429046124e-13	Up	gi|930246007|gb|ALF45201.1|	973	0	auxin response factor 6 [Camellia sinensis]	gi|930246006|gb|KR093969.1|	2286	0.0	Camellia sinensis auxin response factor 6 mRNA, complete cds	sp|Q9ZTX8|ARFF_ARATH	850	0.0	Auxin response factor 6 OS=Arabidopsis thaliana GN=ARF6 PE=1 SV=2	-	-	-	-	K14486	1e-164	vvi:100257618	581	auxin response factor	-	-	-
CL14111.Contig3_All	86.9095175418132	-5.40937933547205	7.91808673410104e-16	1.16780679206401e-13	Down	gi|703149103|ref|XP_010109517.1|	149.828	1.92487e-78	Homeobox-leucine zipper protein HDG2 [Morus notabilis] &gt;gi|587936277|gb|EXC23121.1| Homeobox-leucine zipper protein HDG2 [Morus notabilis]	gi|950978217|ref|XM_014646153.1|	103	1e-18	PREDICTED: Vigna radiata var. radiata homeobox-leucine zipper protein HDG2 (LOC106762314), transcript variant X5, mRNA	sp|Q94C37|HDG2_ARATH	135	2e-74	Homeobox-leucine zipper protein HDG2 OS=Arabidopsis thaliana GN=HDG2 PE=2 SV=1	-	-	-	-	K09338	2e-78	cic:CICLE_v10014373mg	147	homeobox-leucine zipper protein	GO:0005634//nucleus	GO:0043565//sequence-specific DNA binding;GO:0008289//lipid binding	GO:0006355//regulation of transcription, DNA-templated
CL3241.Contig1_All	250.31925853026	-6.29856065067959	8.1591727036003e-16	1.20149210981819e-13	Down	gi|976908561|gb|KVH95778.1|	73.9442	2.41948e-12	hypothetical protein Ccrd_002160 [Cynara cardunculus var. scolymus]	gi|676260097|dbj|AB829179.1|	268	6e-69	Camellia sinensis transcribed RNA, clone: TPS_cDNA_clone14 >gi|676260098|dbj|AB829180.1| Camellia sinensis transcribed RNA, clone: TPS_cDNA_clone26	-	-	-	-	-	-	-	-	K01051	1e-07	tcc:TCM_021251	55.8	pectinesterase [EC:3.1.1.11]	-	-	-
CL4055.Contig4_All	145.698755735377	2.41840493587938	8.22378068659872e-16	1.20912561815417e-13	Up	gi|590595976|ref|XP_007018207.1|	1057.74	0	Ubiquitin-specific protease 16, putative isoform 1 [Theobroma cacao] &gt;gi|508723535|gb|EOY15432.1| Ubiquitin-specific protease 16, putative isoform 1 [Theobroma cacao]	gi|731428607|ref|XM_010666083.1|	809	0.0	PREDICTED: Vitis vinifera ubiquitin carboxyl-terminal hydrolase 16 (LOC100257420), transcript variant X3, mRNA	sp|Q9SB51|UBP16_ARATH	698	0.0	Ubiquitin carboxyl-terminal hydrolase 16 OS=Arabidopsis thaliana GN=UBP16 PE=1 SV=1	SPBC18H10.08c	2e-23	110	---	K11855	0.0	vvi:100257420	1122	ubiquitin carboxyl-terminal hydrolase 36/42 [EC:3.4.19.12]	-	-	GO:0006508//proteolysis;GO:0048367//shoot system development
CL252.Contig7_All	440.483269947502	2.22248657399476	8.49461456755245e-16	1.2470094185167e-13	Up	gi|802755861|ref|XP_012088940.1|	975.311	0	PREDICTED: importin subunit alpha-2 [Jatropha curcas] &gt;gi|643708502|gb|KDP23418.1| hypothetical protein JCGZ_23251 [Jatropha curcas]	gi|731415805|ref|XM_002282780.3|	1061	0.0	PREDICTED: Vitis vinifera importin subunit alpha-1 (LOC100242672), mRNA	sp|Q96321|IMA1_ARATH	890	0.0	Importin subunit alpha-1 OS=Arabidopsis thaliana GN=KAP1 PE=1 SV=2	SPCC962.03c	7e-148	523	---	K08332	3e-16	vcn:VOLCADRAFT_41528	88.6	!K10590	GO:0005654//nucleoplasm;GO:0005829//cytosol;GO:0005643//nuclear pore	GO:0008565//protein transporter activity;GO:0008139//nuclear localization sequence binding	GO:0006607//NLS-bearing protein import into nucleus
Unigene37637_All	83.2309447037005	3.10304768093196	8.671199316043e-16	1.26899718460409e-13	Up	gi|225460781|ref|XP_002276411.1|	2361.64	0	PREDICTED: protein TORNADO 1 [Vitis vinifera]	gi|731433113|ref|XM_002276375.2|	2123	0.0	PREDICTED: Vitis vinifera protein TORNADO 1 (LOC100246876), mRNA	sp|Q9FJ57|TRN1_ARATH	1915	0.0	Protein TORNADO 1 OS=Arabidopsis thaliana GN=TRN1 PE=2 SV=1	-	-	-	-	K14319	7e-09	pda:103701958	65.1	Ran GTPase-activating protein 1	GO:0005622//intracellular	GO:0005525//GTP binding	GO:0007264//small GTPase mediated signal transduction;GO:0010540//basipetal auxin transport;GO:0009956//radial pattern formation;GO:0010305//leaf vascular tissue pattern formation;GO:0009933//meristem structural organization;GO:0009965//leaf morphogenesis;GO:0009825//multidimensional cell growth
Unigene38219_All	2369.48964899517	-2.40120799815532	8.65780168901064e-16	1.26899718460409e-13	Down	gi|225431910|ref|XP_002276776.1|	127.487	6.54548e-28	PREDICTED: 60S ribosomal protein L29-1 [Vitis vinifera] &gt;gi|147802163|emb|CAN65958.1| hypothetical protein VITISV_007494 [Vitis vinifera] &gt;gi|296083268|emb|CBI22904.3| unnamed protein product [Vitis vinifera]	gi|349719743|emb|FQ381561.1|	226	7e-56	Vitis vinifera clone SS0ABP1YE14	sp|Q9M7X7|RL291_ARATH	110	1e-24	60S ribosomal protein L29-1 OS=Arabidopsis thaliana GN=RPL29A PE=1 SV=1	-	-	-	-	K02905	1e-28	vvi:100251756	127	large subunit ribosomal protein L29e	GO:0022625//cytosolic large ribosomal subunit	GO:0003735//structural constituent of ribosome	GO:0002181//cytoplasmic translation
CL20639.Contig1_All	820.744545521759	2.16564822925458	8.78661095941427e-16	1.28390284768997e-13	Up	gi|731381289|ref|XP_010664169.1|	6624.26	0	PREDICTED: uncharacterized protein LOC100260794 [Vitis vinifera]	gi|731381288|ref|XM_010665867.1|	1669	0.0	PREDICTED: Vitis vinifera uncharacterized LOC100260794 (LOC100260794), mRNA	-	-	-	-	YLL040c	2e-55	218	---	K19525	0.0	vvi:100260794	6624	vacuolar protein sorting-associated protein 13A/C	-	-	-
CL333.Contig2_All	2587.49997975045	4.67621470801706	8.94087796605277e-16	1.30443138843401e-13	Up	gi|290000408|gb|ACV60361.2|	1145.57	0	putative type 2 ribosome-inactivating protein [Camellia sinensis] &gt;gi|294861494|gb|ADF45509.1| type 2 ribosome-inactivating protein precursor [Camellia sinensis]	gi|743787210|ref|XM_010924059.1|	985	0.0	PREDICTED: Elaeis guineensis ricin-like (LOC105045692), transcript variant X2, mRNA	sp|P02879|RICI_RICCO	571	8e-163	Ricin OS=Ricinus communis PE=1 SV=1	-	-	-	-	-	-	-	-	-	-	GO:0030598//rRNA N-glycosylase activity	GO:0017148//negative regulation of translation;GO:0006952//defense response
CL7545.Contig4_All	115.739336952014	3.02448475677625	9.00777440809989e-16	1.31216942708515e-13	Up	gi|731415615|ref|XP_010659614.1|	2131.68	0	PREDICTED: myosin-12 isoform X2 [Vitis vinifera]	gi|731415614|ref|XM_010661312.1|	2105	0.0	PREDICTED: Vitis vinifera myosin-12 (LOC100266530), transcript variant X2, mRNA	sp|F4IRU3|MYO12_ARATH	1886	0.0	Myosin-12 OS=Arabidopsis thaliana GN=XI-F PE=2 SV=1	YOR326w	2e-121	436	---	K10357	0.0	vvi:100266530	2131	myosin V	-	-	-
CL3519.Contig2_All	390.597312973691	2.84305412859355	9.06268819806838e-16	1.31814085210799e-13	Up	gi|743850011|ref|XP_011028618.1|	486.493	4.43167e-135	PREDICTED: uncharacterized protein LOC105128590 isoform X1 [Populus euphratica]	gi|1000985600|ref|XM_015726544.1|	81.8	1e-11	PREDICTED: Ricinus communis calmodulin-binding protein 60 A (LOC8258112), mRNA	-	-	-	-	-	-	-	-	-	-	-	-	-	-	-	-
CL9741.Contig2_All	486.052836278262	1.63273646476206	9.80037314122798e-16	1.42324866756183e-13	Up	gi|590639873|ref|XP_007029793.1|	1524.22	0	P-loop containing nucleoside triphosphate hydrolases superfamily protein isoform 1 [Theobroma cacao] &gt;gi|508718398|gb|EOY10295.1| P-loop containing nucleoside triphosphate hydrolases superfamily protein isoform 1 [Theobroma cacao]	gi|731422225|ref|XM_002264180.2|	1873	0.0	PREDICTED: Vitis vinifera DNA-binding protein SMUBP-2 (LOC100261474), mRNA	sp|Q9FJR0|RENT1_ARATH	209	1e-53	Regulator of nonsense transcripts 1 homolog OS=Arabidopsis thaliana GN=UPF1 PE=1 SV=2	SPCC737.07c	9e-72	270	---	K19036	1e-89	ats:F775_18714	332	ATP-dependent RNA/DNA helicase IGHMBP2 [EC:3.6.4.12 3.6.4.13]!K14326	GO:0009570//chloroplast stroma;GO:0009941//chloroplast envelope	GO:0005524//ATP binding;GO:0016787//hydrolase activity	-
CL8164.Contig2_All	627.825499945708	1.74351708798382	9.99891675866129e-16	1.4498582422827e-13	Up	gi|698460937|ref|XP_009781661.1|	778.089	0	PREDICTED: lysine-specific demethylase JMJ25-like [Nicotiana sylvestris]	gi|731405780|ref|XM_010657616.1|	327	2e-85	PREDICTED: Vitis vinifera lysine-specific demethylase JMJ25-like (LOC100261347), transcript variant X2, mRNA	sp|Q8L7V3|PMTQ_ARATH	53.1	1e-06	Probable methyltransferase PMT26 OS=Arabidopsis thaliana GN=At5g64030 PE=2 SV=1	YDR170c	3e-09	63.5	---	K15601	0.0	nnu:104610850	930	lysine-specific demethylase 3 [EC:1.14.11.-]	-	-	-
CL3971.Contig1_All	5543.66382725894	-2.96226220459996	1.00616919971792e-15	1.45672992116958e-13	Down	gi|695036712|ref|XP_009405825.1|	254.603	3.14981e-66	PREDICTED: 40S ribosomal protein S26-1-like [Musa acuminata subsp. malaccensis]	gi|848848215|ref|XM_012985833.1|	343	4e-91	PREDICTED: Erythranthe guttatus 40S ribosomal protein S26-1-like (LOC105961579), mRNA	sp|Q9LYK9|RS263_ARATH	205	3e-53	40S ribosomal protein S26-3 OS=Arabidopsis thaliana GN=RPS26C PE=2 SV=1	SPAC1805.11c	1e-38	158	---	K02976	6e-67	mus:103988880	254	small subunit ribosomal protein S26e	-	-	-
CL2702.Contig1_All	113.630560730944	2.73312160702567	1.03302184936239e-15	1.49332376837751e-13	Up	gi|731409841|ref|XP_010657340.1|	3257.23	0	PREDICTED: probable histone-lysine N-methyltransferase ATXR3 [Vitis vinifera] &gt;gi|731409843|ref|XP_010657341.1| PREDICTED: probable histone-lysine N-methyltransferase ATXR3 [Vitis vinifera]	gi|731409842|ref|XM_010659039.1|	1820	0.0	PREDICTED: Vitis vinifera probable histone-lysine N-methyltransferase ATXR3 (LOC100263702), transcript variant X2, mRNA	sp|O23372|ATXR3_ARATH	2444	0.0	Probable histone-lysine N-methyltransferase ATXR3 OS=Arabidopsis thaliana GN=ATXR3 PE=2 SV=2	SPCC306.04c	6e-14	80.1	---	K11423	2e-12	ppp:PHYPADRAFT_89432	77.4	histone-lysine N-methyltransferase SETD2 [EC:2.1.1.43]!K11422	GO:0016020//membrane	-	GO:0048827//phyllome development;GO:0048438//floral whorl development;GO:0048437//floral organ development
CL11124.Contig2_All	176.557263889327	-3.68419637861978	1.03738473219634e-15	1.49734467610888e-13	Down	gi|802540235|ref|XP_012075338.1|	101.293	9.26561e-20	PREDICTED: uncharacterized protein LOC105636623 [Jatropha curcas] &gt;gi|802540237|ref|XP_012075342.1| PREDICTED: uncharacterized protein LOC105636623 [Jatropha curcas] &gt;gi|802540239|ref|XP_012075348.1| PREDICTED: uncharacterized protein LOC105636623 [Jatropha curcas] &gt;gi|643740328|gb|KDP45987.1| hypothetical protein JCGZ_11890 [Jatropha curcas]	gi|802540238|ref|XM_012219958.1|	151	5e-33	PREDICTED: Jatropha curcas uncharacterized LOC105636623 (LOC105636623), transcript variant X3, mRNA	-	-	-	-	-	-	-	-	-	-	-	-	-	GO:0016021//integral component of membrane	-	-
CL5395.Contig2_All	276.26306820901	2.2106397752743	1.04696339722357e-15	1.50887026224521e-13	Up	gi|731414873|ref|XP_010659324.1|	2285.37	0	PREDICTED: clustered mitochondria protein [Vitis vinifera] &gt;gi|297736213|emb|CBI24851.3| unnamed protein product [Vitis vinifera]	gi|731414872|ref|XM_010661022.1|	1118	0.0	PREDICTED: Vitis vinifera clustered mitochondria protein (LOC100264871), mRNA	sp|F4J5S1|CLU_ARATH	1922	0.0	Clustered mitochondria protein OS=Arabidopsis thaliana GN=FMT PE=2 SV=1	MA0188	4e-21	103	---	K03255	0.0	vvi:100264871	2285	protein TIF31	GO:0005737//cytoplasm	GO:0003743//translation initiation factor activity	GO:0006413//translational initiation;GO:0048312//intracellular distribution of mitochondria
CL4470.Contig2_All	202.012370414298	-2.94147924814569	1.07049315401026e-15	1.53809885858294e-13	Down	gi|731406947|ref|XP_002281062.2|	126.716	7.44261e-28	PREDICTED: uncharacterized protein LOC100257802 [Vitis vinifera]	gi|645275034|ref|XR_514745.1|	145	2e-31	PREDICTED: Prunus mume uncharacterized LOC103340928 (LOC103340928), ncRNA	-	-	-	-	-	-	-	-	-	-	-	-	-	-	-	-
Unigene17987_All	1117.33230529239	-5.49176322838486	1.06947028788321e-15	1.53809885858294e-13	Down	-	-	-	-	gi|922446100|ref|XR_001268273.1|	113	5e-22	PREDICTED: Brassica oleracea var. oleracea uncharacterized LOC106333078 (LOC106333078), ncRNA	sp|P62121|RL41_TOBAC	48.5	3e-06	60S ribosomal protein L41 OS=Nicotiana tabacum GN=RPL41 PE=3 SV=1	-	-	-	-	K02928	5e-06	pper:PRUPE_ppa022729mg	51.6	large subunit ribosomal protein L41e	-	-	-
CL12672.Contig4_All	65.3027223487932	-7.77942491574894	1.12325066351969e-15	1.61145624736402e-13	Down	gi|697106229|ref|XP_009606953.1|	90.8929	3.12268e-16	PREDICTED: serine/arginine-rich splicing factor SC35-like [Nicotiana tomentosiformis]	gi|123692781|emb|AM488293.1|	117	1e-22	Vitis vinifera, whole genome shotgun sequence, contig VV78X088120.4, clone ENTAV 115	sp|Q9FZP1|HPSE3_ARATH	57.4	4e-08	Heparanase-like protein 3 OS=Arabidopsis thaliana GN=At5g34940 PE=2 SV=2	-	-	-	-	K12891	9e-16	spen:107017986	87.0	splicing factor, arginine/serine-rich 2	-	-	-
CL18703.Contig2_All	163.717875150581	2.43397796030644	1.13659902763059e-15	1.62813941800651e-13	Up	gi|359479669|ref|XP_003632327.1|	1119.76	0	PREDICTED: sulfate transporter 3.1-like [Vitis vinifera]	gi|703121614|ref|XM_010104075.1|	807	0.0	Morus notabilis Sulfate transporter 3.1 partial mRNA	sp|Q9SV13|SUT31_ARATH	993	0.0	Sulfate transporter 3.1 OS=Arabidopsis thaliana GN=SULTR3;1 PE=2 SV=1	PA1647	4e-70	264	---	K17471	0.0	vvi:100852937	1119	sulfate transporter 3	GO:0005887//integral component of plasma membrane;GO:0009507//chloroplast	GO:0008271//secondary active sulfate transmembrane transporter activity	GO:1902358//sulfate transmembrane transport
[truncated: 23,152 more rows]
