# Supplementary material for: Study of Camellia sinensis diploid and triploid leaf development mechanism based on transcriptome and leaf characteristics
Source: PLoS One. 2023 Feb 17;18(2):e0275652. doi: 10.1371/journal.pone.0275652 (PMC9937487; doi:10.1371/journal.pone.0275652)
Supplement: S2 Table — (XLS) [file pone.0275652.s002.xls]

Diff	Up	Down
CaS4-vs-CaS419	7354	16459
