# Supplementary material for: Study of Camellia sinensis diploid and triploid leaf development mechanism based on transcriptome and leaf characteristics
Source: PLoS One. 2023 Feb 17;18(2):e0275652. doi: 10.1371/journal.pone.0275652 (PMC9937487; doi:10.1371/journal.pone.0275652)
Supplement: S3 Table — (PATHWAY) [file pone.0275652.s003.pathway]

#Pathway	CaS4-vs-CaS419(15133)	Reference(67980)	RichFactor	Pvalue	Qvalue	Pathway ID	Level 1	Level 2	Genes	KOs
Photosynthesis	74	172	0.430232558139535	1.030267e-09	1.370255e-07	ko00195	Metabolism	Energy metabolism	CL16375.Contig1_All;CL13329.Contig1_All;CL1711.Contig6_All;CL3166.Contig5_All;CL1711.Contig8_All;CL3166.Contig1_All;CL5827.Contig1_All;CL3044.Contig8_All;CL1711.Contig1_All;CL1711.Contig5_All;Unigene33022_All;Unigene42313_All;CL3166.Contig6_All;Unigene1782_All;CL15100.Contig1_All;CL15002.Contig1_All;CL1711.Contig12_All;Unigene16570_All;CL6775.Contig2_All;CL2036.Contig1_All;CL17143.Contig2_All;Uni…	K02111+K02712+K02635+K02689+K02704+K02112+K02705+K02707+K03541+K02701+K03542+K02115+K02639+K02109+K02692+K02693+K02721+K02699+K02703+K02695+K02717+K08905+K14332+K02723+K02698+K02714+K02716+K02636+K02638+K02108+K08903+K08901+K02694+K02641+K02113
Ribosome	596	2243	0.265715559518502	5.617736e-07	3.735794e-05	ko03010	Genetic Information Processing	Translation	CL18782.Contig1_All;Unigene38511_All;CL10134.Contig3_All;CL1407.Contig1_All;CL5911.Contig1_All;CL1711.Contig15_All;CL5484.Contig1_All;CL11000.Contig2_All;CL14810.Contig2_All;Unigene21872_All;CL5637.Contig4_All;Unigene38009_All;Unigene2146_All;CL2819.Contig2_All;CL14810.Contig1_All;CL8725.Contig2_All;CL13526.Contig2_All;CL1950.Contig2_All;CL3307.Contig6_All;CL10134.Contig1_All;Unigene48594_All;CL5…	K02966+K02908+K02923+K02957+K02989+K02886+K02875+K02959+K02971+K02905+K02974+K02982+K02910+K02903+K02973+K02892+K02917+K02911+K02918+K02928+K02983+K02929+K02921+K02894+K02882+K02986+K02976+K02922+K02969+K02924+K02942+K02913+K02920+K02951+K02943+K02992+K02979+K02865+K02870+K02980+K02868+K02902+K02960+K02955+K02995+K02984+K02912+K02938+K02930+K02867+K02934+K02961+K02941+K02962+K02877+K02925+K02880+…
Photosynthesis - antenna proteins	23	47	0.48936170212766	5.188166e-05	2.300087e-03	ko00196	Metabolism	Energy metabolism	CL9388.Contig6_All;CL171.Contig5_All;CL9388.Contig3_All;CL18931.Contig1_All;CL9388.Contig5_All;CL9987.Contig1_All;CL171.Contig1_All;Unigene7553_All;CL9388.Contig9_All;CL171.Contig2_All;CL2623.Contig1_All;CL18931.Contig2_All;CL2623.Contig4_All;CL9388.Contig4_All;CL9388.Contig8_All;CL9388.Contig2_All;CL9388.Contig13_All;CL5523.Contig3_All;CL5979.Contig4_All;CL5523.Contig2_All;CL9388.Contig7_All;CL9…	K08912+K08915+K08917+K14172+K08909+K08908+K08910+K08916
Ubiquitin mediated proteolysis	254	927	0.274002157497303	0.0001241384	4.127602e-03	ko04120	Genetic Information Processing	Folding, sorting and degradation	CL14025.Contig4_All;CL3181.Contig7_All;Unigene38097_All;CL2647.Contig13_All;CL8036.Contig4_All;CL585.Contig21_All;CL18085.Contig8_All;Unigene12814_All;CL5309.Contig4_All;CL8136.Contig2_All;CL8136.Contig3_All;CL2647.Contig14_All;CL1827.Contig6_All;CL8136.Contig9_All;CL14330.Contig7_All;CL2537.Contig3_All;CL2537.Contig9_All;CL638.Contig1_All;Unigene21804_All;CL18085.Contig7_All;CL8985.Contig7_All;C…	K10144+K10573+K03363+K03178+K10581+K06689+K10590+K12456+K10615+K10592+K10576+K04706+K04554+K03094+K10143+K03875+K10579+K10589+K10609+K10597+K03868+K10688+K06688+K10610+K03872+K03348+K10578+K10608+K10577+K03364+K03347+K03358+K10601+K10588+K10684+K10575+K03350+K10599+K04649+K10604+K10685+K09561+K10583+K04506+K03873+K10591+K10140+K03351+K10580+K10260+K03869+K10598+K10570+K10587+K03357
Fatty acid biosynthesis	75	230	0.326086956521739	0.0001930993	5.136441e-03	ko00061	Metabolism	Lipid metabolism	CL6839.Contig1_All;CL3009.Contig5_All;CL13831.Contig2_All;CL19821.Contig1_All;CL5882.Contig3_All;CL7231.Contig3_All;CL3009.Contig1_All;CL3009.Contig8_All;CL13831.Contig4_All;CL3009.Contig2_All;CL20140.Contig2_All;CL1145.Contig20_All;Unigene11662_All;CL1695.Contig20_All;CL1695.Contig24_All;CL1695.Contig18_All;CL3136.Contig9_All;CL1695.Contig31_All;CL3009.Contig10_All;CL3009.Contig3_All;Unigene3272…	K01963+K11262+K02160+K09458+K00648+K01897+K01962+K10781+K00059+K03921+K00208+K02372+K10782+K01961
Spliceosome	420	1638	0.256410256410256	0.0005765924	1.278113e-02	ko03040	Genetic Information Processing	Transcription	Unigene22181_All;Unigene27935_All;CL14724.Contig1_All;Unigene38439_All;CL10870.Contig2_All;CL6314.Contig3_All;CL20771.Contig1_All;Unigene2561_All;CL5853.Contig5_All;Unigene43628_All;CL2428.Contig4_All;CL20281.Contig1_All;Unigene7235_All;Unigene12766_All;CL1681.Contig5_All;CL11255.Contig5_All;CL3202.Contig8_All;CL12672.Contig4_All;Unigene50080_All;CL10870.Contig3_All;CL10530.Contig3_All;CL2849.Con…	K12833+K11087+K12626+K11098+K12815+K12875+K12822+K12877+K12860+K11088+K12834+K12624+K12621+K11097+K12831+K12812+K12842+K12891+K12900+K12879+K11099+K03283+K12811+K11095+K12885+K12829+K12741+K12858+K12837+K12835+K12855+K12849+K12836+K12856+K12821+K12846+K12823+K12623+K12818+K12881+K11984+K12830+K11096+K12825+K12848+K11086+K12625+K12824+K11093+K12896+K12813+K12869+K06063+K12733+K12854+K12864+K12627+…
alpha-Linolenic acid metabolism	78	270	0.288888888888889	0.006463354	1.228037e-01	ko00592	Metabolism	Lipid metabolism	CL14747.Contig1_All;CL3195.Contig2_All;CL452.Contig1_All;CL15712.Contig2_All;CL11700.Contig4_All;CL15163.Contig3_All;CL8512.Contig5_All;CL3457.Contig3_All;CL3457.Contig1_All;CL3457.Contig4_All;CL1962.Contig3_All;CL11700.Contig3_All;Unigene1987_All;Unigene1658_All;Unigene42632_All;Unigene33311_All;CL17942.Contig1_All;CL1124.Contig8_All;CL8512.Contig6_All;CL17585.Contig2_All;CL13113.Contig1_All;CL1…	K00232+K08241+K14674+K05894+K00454+K01723+K16818+K10527+K07513+K10529+K01047+K18857+K10525+K10526+K16342+K10528
Oxidative phosphorylation	242	952	0.254201680672269	0.01095937	1.821995e-01	ko00190	Metabolism	Energy metabolism	CL16375.Contig1_All;CL4576.Contig14_All;Unigene32202_All;CL4088.Contig2_All;Unigene47254_All;CL1715.Contig4_All;CL4240.Contig3_All;CL4455.Contig3_All;CL20095.Contig1_All;CL5583.Contig1_All;CL10220.Contig8_All;CL5827.Contig1_All;Unigene42689_All;CL17013.Contig4_All;CL6353.Contig2_All;Unigene27228_All;Unigene17967_All;Unigene32651_All;Unigene38121_All;CL10659.Contig2_All;CL20095.Contig2_All;CL18041…	K02111+K05575+K03883+K05582+K02145+K02152+K02140+K03946+K02112+K02261+K03955+K02151+K03878+K03935+K02132+K03952+K03934+K00416+K01507+K00236+K02126+K03879+K01535+K02129+K02262+K05577+K02267+K02133+K03881+K03936+K03882+K02260+K02115+K02135+K00234+K03937+K02259+K03950+K02109+K02266+K02256+K02153+K03958+K02155+K02265+K02134+K11353+K03661+K00419+K00412+K00411+K02154+K02144+K03943+K02148+K02146+K02150+…
Fatty acid degradation	80	286	0.27972027972028	0.01360924	1.917939e-01	ko00071	Metabolism	Lipid metabolism	CL4879.Contig7_All;CL14747.Contig1_All;CL3195.Contig2_All;CL7231.Contig3_All;CL11700.Contig4_All;CL20140.Contig2_All;CL1145.Contig20_All;CL1695.Contig20_All;CL1695.Contig24_All;CL1695.Contig18_All;CL9279.Contig4_All;CL1695.Contig31_All;CL11700.Contig3_All;Unigene1987_All;CL11518.Contig3_All;CL1695.Contig17_All;CL17942.Contig1_All;CL1695.Contig6_All;CL21157.Contig1_All;CL7231.Contig2_All;Unigene77…	K00121+K00232+K01897+K00626+K10527+K00249+K00128+K07513+K18857+K14085
Nucleotide excision repair	90	327	0.275229357798165	0.01450596	1.917939e-01	ko03420	Genetic Information Processing	Replication and repair	Unigene48753_All;Unigene43343_All;CL1923.Contig2_All;CL10713.Contig2_All;CL4988.Contig2_All;CL10986.Contig2_All;CL10986.Contig5_All;CL1491.Contig1_All;CL6657.Contig2_All;CL13376.Contig1_All;CL18634.Contig4_All;Unigene43632_All;CL1224.Contig14_All;CL16045.Contig2_All;CL15359.Contig1_All;CL4999.Contig1_All;Unigene27938_All;CL19785.Contig2_All;CL5945.Contig12_All;CL12126.Contig21_All;CL16045.Contig1…	K10740+K10845+K10747+K10848+K10846+K10756+K10609+K10843+K07466+K03868+K02335+K10610+K02202+K02327+K03144+K10754+K10841+K02324+K03143+K10844+K04802+K10839+K10140+K02326+K10739+K03505+K10755+K10570+K10838
RNA polymerase	104	386	0.269430051813472	0.01702833	1.917939e-01	ko03020	Genetic Information Processing	Transcription	Unigene847_All;CL1743.Contig1_All;CL3889.Contig2_All;CL13875.Contig1_All;CL706.Contig4_All;CL13875.Contig3_All;CL8951.Contig1_All;CL7803.Contig7_All;Unigene43572_All;CL1743.Contig2_All;CL8951.Contig2_All;CL359.Contig9_All;CL5830.Contig1_All;Unigene23099_All;CL14618.Contig1_All;CL3889.Contig1_All;CL981.Contig2_All;Unigene17953_All;CL2233.Contig21_All;CL429.Contig1_All;CL2233.Contig2_All;CL3122.Con…	K03020+K03006+K03009+K03016+K03046+K03007+K03012+K03000+K03010+K03019+K03013+K03011+K03021+K03014+K14721+K03002+K03025+K02999+K03040+K03024+K03008+K03018+K03004+K03017+K03015+K03023
Protein export	84	305	0.275409836065574	0.01734932	1.917939e-01	ko03060	Genetic Information Processing	Folding, sorting and degradation	CL8120.Contig8_All;Unigene23042_All;Unigene27904_All;Unigene42392_All;Unigene1046_All;CL5317.Contig2_All;Unigene16864_All;Unigene37521_All;CL20115.Contig2_All;Unigene1361_All;CL8120.Contig4_All;CL14933.Contig1_All;CL14933.Contig2_All;CL1170.Contig4_All;CL20726.Contig3_All;CL8120.Contig5_All;Unigene22615_All;Unigene42386_All;CL5317.Contig1_All;CL5317.Contig5_All;CL18341.Contig2_All;CL8120.Contig7_…	K13431+K12946+K03116+K03070+K07342+K13280+K03109+K09481+K03104+K09490+K09540+K03108+K03118+K09648+K12948+K09647+K10956+K03107+K03110+K03100+K03217+K12272+K12947+K03105+K03106+K12275
Plant-pathogen interaction	533	2212	0.240958408679928	0.0192852	1.917939e-01	ko04626	Organismal Systems	Environmental adaptation	CL2119.Contig2_All;CL1600.Contig9_All;CL1479.Contig3_All;CL21063.Contig1_All;CL16236.Contig2_All;CL3589.Contig10_All;Unigene22389_All;CL16236.Contig1_All;Unigene6637_All;CL36.Contig3_All;CL2401.Contig7_All;CL12234.Contig2_All;CL36.Contig21_All;CL1521.Contig1_All;Unigene47740_All;CL671.Contig1_All;CL145.Contig16_All;CL9422.Contig1_All;CL15309.Contig2_All;CL8033.Contig2_All;CL12111.Contig1_All;CL60…	K13457+K13459+K13456+K05391+K02183+K18875+K18835+K13412+K09422+K13447+K13448+K13416+K13429+K13466+K13414+K13428+K13436+K18834+K00864+K13420+K18880+K13434+K15397+K13413+K13427+K04079+K13424+K13425+K04371+K13430+K04368+K09487+K14512+K13449+K12795+K01373+K13433
Regulation of autophagy	116	438	0.264840182648402	0.02055871	1.917939e-01	ko04140	Cellular Processes	Transport and catabolism	CL8299.Contig7_All;CL20162.Contig1_All;CL19053.Contig2_All;CL8299.Contig14_All;CL252.Contig7_All;CL17145.Contig2_All;CL8299.Contig13_All;CL14085.Contig1_All;CL12396.Contig4_All;CL11698.Contig2_All;CL13081.Contig4_All;CL1575.Contig5_All;CL20156.Contig2_All;CL15352.Contig3_All;CL8299.Contig5_All;CL282.Contig11_All;CL4859.Contig2_All;CL14085.Contig7_All;CL5068.Contig3_All;Unigene27756_All;CL4859.Con…	K08341+K08333+K08332+K07198+K08336+K08269+K08342+K08334+K08339+K00914+K08331
Linoleic acid metabolism	33	106	0.311320754716981	0.02163089	1.917939e-01	ko00591	Metabolism	Lipid metabolism	CL8525.Contig2_All;CL15712.Contig2_All;CL8512.Contig5_All;CL3457.Contig3_All;CL3457.Contig1_All;CL3457.Contig4_All;CL10489.Contig2_All;CL1962.Contig3_All;CL8525.Contig3_All;Unigene1658_All;CL1124.Contig8_All;CL8512.Contig6_All;CL10489.Contig4_All;CL10817.Contig4_All;CL13113.Contig1_All;CL2352.Contig1_All;CL2910.Contig4_All;CL4995.Contig2_All;CL9527.Contig3_All;CL3457.Contig2_All;CL4995.Contig1_Al…	K15718+K14674+K00454+K01047+K16342
Mismatch repair	58	209	0.277511961722488	0.0362356	3.012084e-01	ko03430	Genetic Information Processing	Replication and repair	Unigene48753_All;CL4880.Contig11_All;CL1923.Contig2_All;CL10713.Contig2_All;CL1491.Contig1_All;CL18634.Contig4_All;Unigene43632_All;CL4999.Contig1_All;Unigene27938_All;CL13962.Contig3_All;CL5945.Contig12_All;CL159.Contig5_All;CL16258.Contig1_All;CL20847.Contig1_All;CL159.Contig1_All;CL18042.Contig1_All;Unigene26927_All;Unigene35859_All;CL13291.Contig4_All;Unigene47028_All;CL13962.Contig2_All;CL21…	K10740+K08735+K10747+K10756+K07466+K08734+K02327+K07456+K10754+K08736+K04802+K08737+K08739+K10746+K10739+K03505+K10755+K10858+K03111
Fatty acid metabolism	125	487	0.256673511293634	0.04095583	3.204191e-01	ko01212	Metabolism	Global and overview maps	CL6839.Contig1_All;CL3009.Contig5_All;CL14747.Contig1_All;CL13831.Contig2_All;CL5921.Contig5_All;CL3195.Contig2_All;CL19821.Contig1_All;CL5882.Contig3_All;CL4572.Contig5_All;CL7231.Contig3_All;CL5921.Contig3_All;CL3009.Contig1_All;CL3009.Contig8_All;CL11700.Contig4_All;CL13831.Contig4_All;CL3009.Contig2_All;CL20140.Contig2_All;CL1145.Contig20_All;Unigene11662_All;CL1695.Contig20_All;CL1695.Contig…	K01963+K11262+K00232+K02160+K10257+K09458+K00648+K01074+K01897+K01962+K00626+K10781+K10527+K00249+K10256+K07513+K10703+K00059+K03921+K00208+K10258+K02372+K10251+K00507+K10255+K01961
Folate biosynthesis	27	89	0.303370786516854	0.04766128	3.521639e-01	ko00790	Metabolism	Metabolism of cofactors and vitamins	CL7289.Contig3_All;CL705.Contig12_All;CL9321.Contig1_All;CL8502.Contig8_All;CL7289.Contig2_All;CL5181.Contig4_All;CL5181.Contig6_All;CL3518.Contig5_All;CL705.Contig4_All;CL15223.Contig3_All;CL7289.Contig4_All;CL19249.Contig3_All;CL5181.Contig7_All;Unigene44717_All;CL15223.Contig2_All;CL7289.Contig1_All;CL15223.Contig1_All;Unigene51656_All;CL19249.Contig2_All;Unigene40060_All;Unigene25760_All;Unig…	K01633+K13998+K13941+K01495+K13950+K18482+K01930+K03635
RNA degradation	222	909	0.244224422442244	0.06329286	4.061823e-01	ko03018	Genetic Information Processing	Folding, sorting and degradation	CL14724.Contig1_All;CL10968.Contig2_All;CL2379.Contig5_All;CL20281.Contig1_All;Unigene7235_All;CL1190.Contig3_All;Unigene21693_All;CL10937.Contig1_All;CL7334.Contig8_All;CL5603.Contig5_All;CL5001.Contig1_All;CL11642.Contig3_All;CL8875.Contig3_All;Unigene17892_All;CL8150.Contig1_All;CL12628.Contig4_All;CL11051.Contig1_All;CL10937.Contig3_All;CL286.Contig10_All;Unigene2387_All;CL8673.Contig3_All;CL…	K12626+K13126+K04077+K12624+K12621+K12619+K12616+K12602+K14442+K12581+K12605+K00850+K12623+K03678+K12598+K12625+K12617+K12600+K01148+K12603+K00962+K18681+K12585+K03514+K12627+K12591+K08311+K12604+K12593+K12599+K10643+K12608+K12592+K01689+K12614+K12580+K12613+K12589+K12606+K12611+K12620+K03681+K03679+K04043+K07573+K11600+K12622+K12587+K12607+K12590
Pyrimidine metabolism	225	922	0.244034707158351	0.06356148	4.061823e-01	ko00240	Metabolism	Nucleotide metabolism	Unigene847_All;CL1743.Contig1_All;CL3889.Contig2_All;CL13875.Contig1_All;CL706.Contig4_All;CL13875.Contig3_All;CL8951.Contig1_All;CL7803.Contig7_All;CL2753.Contig8_All;Unigene43572_All;CL1743.Contig2_All;CL8951.Contig2_All;CL359.Contig9_All;CL5229.Contig1_All;CL12073.Contig6_All;CL5830.Contig1_All;CL2731.Contig1_All;CL705.Contig12_All;Unigene23099_All;CL474.Contig3_All;CL3857.Contig6_All;CL14618.…	K03020+K03006+K03009+K03016+K03046+K03007+K03012+K00876+K03000+K01240+K09903+K16329+K13998+K01520+K00943+K03010+K03019+K00940+K01510+K03013+K01081+K01493+K02335+K01937+K03011+K00962+K16904+K01956+K02321+K13800+K00384+K02327+K00609+K03021+K03014+K01955+K01465+K01519+K02324+K00857+K14721+K03002+K14641+K03025+K02999+K13421+K03040+K01464+K03024+K03008+K02326+K03018+K00254+K03505+K01489+K00207+K03787+…
Other types of O-glycan biosynthesis	22	72	0.305555555555556	0.06413405	4.061823e-01	ko00514	Metabolism	Glycan biosynthesis and metabolism	CL9147.Contig1_All;CL5116.Contig4_All;CL11441.Contig5_All;CL6140.Contig4_All;Unigene936_All;CL6140.Contig3_All;CL4076.Contig3_All;CL6504.Contig2_All;CL6140.Contig2_All;CL6140.Contig8_All;CL1322.Contig3_All;CL6140.Contig7_All;CL8210.Contig7_All;CL8053.Contig4_All;Unigene35919_All;CL10572.Contig1_All;CL11441.Contig1_All;CL8305.Contig3_All;Unigene21904_All;CL4076.Contig7_All;CL5116.Contig2_All;CL914…	K13667+K09667
Arachidonic acid metabolism	43	157	0.273885350318471	0.07590028	4.588517e-01	ko00590	Metabolism	Lipid metabolism	CL15311.Contig2_All;CL14206.Contig1_All;Unigene7525_All;CL15712.Contig2_All;CL6742.Contig3_All;CL10465.Contig3_All;CL8512.Contig5_All;CL3457.Contig3_All;CL3457.Contig1_All;CL3457.Contig4_All;CL1962.Contig3_All;CL6742.Contig1_All;CL8512.Contig6_All;CL11554.Contig2_All;CL10465.Contig6_All;CL1124.Contig9_All;CL13113.Contig1_All;CL2352.Contig1_All;CL17626.Contig1_All;Unigene15784_All;Unigene19631_All…	K00432+K18592+K14674+K08726+K01254+K01047+K15730+K16342+K01832
Phagosome	157	637	0.246467817896389	0.0809736	4.682386e-01	ko04145	Cellular Processes	Transport and catabolism	CL4240.Contig3_All;CL4455.Contig3_All;CL20095.Contig1_All;CL1354.Contig9_All;CL6353.Contig2_All;CL20095.Contig2_All;Unigene1046_All;CL4167.Contig4_All;CL6353.Contig1_All;Unigene37521_All;CL20115.Contig2_All;CL1086.Contig12_All;CL15500.Contig1_All;Unigene6496_All;CL4220.Contig2_All;CL4455.Contig1_All;CL1086.Contig13_All;CL18378.Contig1_All;CL1168.Contig4_All;CL1258.Contig20_All;CL20726.Contig3_All…	K02145+K02152+K00921+K02151+K07342+K07889+K09481+K04392+K02153+K07897+K07375+K02155+K08057+K03661+K02154+K02144+K01365+K07374+K08054+K02148+K10956+K02146+K02150+K08488+K05692+K08517+K02149+K02147+K00914
Nitrogen metabolism	51	194	0.262886597938144	0.1046024	5.796716e-01	ko00910	Metabolism	Energy metabolism	CL12368.Contig5_All;CL13033.Contig3_All;CL13033.Contig2_All;CL13033.Contig9_All;CL13307.Contig1_All;CL13033.Contig8_All;CL18083.Contig1_All;CL13033.Contig4_All;CL4745.Contig6_All;CL8182.Contig1_All;CL18502.Contig1_All;CL14122.Contig1_All;CL11207.Contig3_All;CL13033.Contig6_All;Unigene6229_All;CL11207.Contig4_All;Unigene7624_All;CL14122.Contig2_All;CL11637.Contig3_All;CL4277.Contig2_All;CL8375.Con…	K00261+K00264+K01725+K10534+K01915+K01674+K01673+K00284+K00366+K02575+K01455+K00262
Phenylalanine metabolism	65	253	0.256916996047431	0.1089865	5.798082e-01	ko00360	Metabolism	Amino acid metabolism	Unigene17766_All;CL182.Contig15_All;CL182.Contig4_All;CL182.Contig13_All;CL6739.Contig5_All;Unigene37551_All;CL16380.Contig1_All;Unigene39527_All;CL182.Contig11_All;CL15186.Contig4_All;CL182.Contig14_All;CL182.Contig12_All;CL11901.Contig6_All;CL182.Contig21_All;CL182.Contig22_All;CL3755.Contig3_All;Unigene43108_All;CL3604.Contig3_All;CL182.Contig6_All;CL2132.Contig36_All;CL182.Contig17_All;Unigen…	K07253+K10775+K01426+K00487+K00276+K01904+K00588+K14455+K00457+K00815+K00811+K00074+K14454
Proteasome	94	378	0.248677248677249	0.1237937	5.842828e-01	ko03050	Genetic Information Processing	Folding, sorting and degradation	CL16373.Contig2_All;CL19923.Contig1_All;CL16582.Contig1_All;CL16373.Contig1_All;CL692.Contig3_All;CL12229.Contig2_All;CL12641.Contig5_All;CL6595.Contig5_All;CL821.Contig3_All;CL1476.Contig2_All;CL692.Contig1_All;CL11400.Contig3_All;CL5150.Contig1_All;CL3630.Contig3_All;CL16373.Contig3_All;CL16122.Contig2_All;CL14043.Contig1_All;CL16592.Contig2_All;Unigene40973_All;CL6595.Contig8_All;CL16122.Conti…	K10881+K11599+K02732+K03031+K06700+K03036+K03028+K06699+K02735+K03032+K03035+K02734+K02726+K02730+K02729+K02737+K03030+K02738+K03029+K02736+K03039+K02727+K02739+K03065+K03066+K03062+K03038+K02725+K03063+K03061+K02728+K02731+K03033
Purine metabolism	264	1113	0.237196765498652	0.1268619	5.842828e-01	ko00230	Metabolism	Nucleotide metabolism	Unigene847_All;CL1743.Contig1_All;CL3889.Contig2_All;CL13875.Contig1_All;CL706.Contig4_All;CL13875.Contig3_All;CL8951.Contig1_All;CL7803.Contig7_All;CL10949.Contig5_All;Unigene43572_All;CL1743.Contig2_All;CL8951.Contig2_All;CL7307.Contig3_All;CL359.Contig9_All;CL584.Contig5_All;CL1694.Contig1_All;CL13774.Contig2_All;CL5830.Contig1_All;Unigene23099_All;CL2508.Contig1_All;CL3055.Contig5_All;CL14618…	K03020+K03006+K03009+K03016+K03046+K03007+K03012+K01756+K03000+K13484+K01466+K01952+K01835+K00939+K03010+K01951+K03019+K00940+K01510+K03013+K00873+K01081+K00948+K11808+K02335+K00759+K13811+K03011+K00942+K00962+K02321+K18532+K02327+K01517+K03021+K03014+K00856+K01513+K01519+K01939+K02324+K01490+K14721+K03002+K14641+K13755+K00365+K03025+K02999+K18151+K00088+K18447+K03040+K03024+K03008+K00760+K02326+…
Lysine degradation	57	222	0.256756756756757	0.1270756	5.842828e-01	ko00310	Metabolism	Amino acid metabolism	CL3624.Contig2_All;CL2702.Contig7_All;CL2702.Contig1_All;CL4744.Contig3_All;CL2702.Contig6_All;CL11596.Contig2_All;CL15939.Contig1_All;CL4744.Contig5_All;CL11596.Contig6_All;CL9279.Contig4_All;CL6918.Contig2_All;CL2306.Contig3_All;CL7905.Contig12_All;Unigene7798_All;CL4744.Contig4_All;CL14841.Contig2_All;CL11018.Contig2_All;CL6670.Contig8_All;CL4744.Contig6_All;CL19570.Contig1_All;CL4219.Contig7_…	K11420+K11423+K00164+K00626+K11422+K00658+K00128+K11433+K14085+K18826+K14157+K09187
Endocytosis	372	1585	0.234700315457413	0.1274	5.842828e-01	ko04144	Cellular Processes	Transport and catabolism	Unigene38534_All;Unigene38448_All;CL8954.Contig4_All;CL3469.Contig9_All;CL5270.Contig3_All;CL16536.Contig3_All;CL11967.Contig2_All;CL6728.Contig17_All;Unigene42442_All;CL12329.Contig1_All;CL4588.Contig3_All;CL11693.Contig3_All;CL349.Contig3_All;CL8954.Contig2_All;CL1799.Contig5_All;CL11066.Contig3_All;CL940.Contig9_All;CL10212.Contig2_All;CL5270.Contig7_All;Unigene1170_All;CL5270.Contig5_All;CL18…	K19366+K12472+K12200+K01115+K07937+K17917+K18442+K01528+K12189+K11827+K12196+K12184+K03283+K12492+K05747+K07889+K00889+K10396+K19476+K11824+K07897+K12191+K12486+K04646+K19475+K07904+K07901+K11866+K12489+K12471+K12197+K18468+K18467+K18443+K11826+K12493+K12194+K18466+K10591+K10365+K12198+K19367+K12188+K12483+K12193+K05758+K05755+K10364+K12183+K11247+K05756+K12479+K05754+K12199+K12190
Sulfur relay system	15	53	0.283018867924528	0.184244	8.168151e-01	ko04122	Genetic Information Processing	Folding, sorting and degradation	Unigene2534_All;CL3946.Contig2_All;CL6112.Contig1_All;CL3946.Contig4_All;CL669.Contig14_All;CL1200.Contig4_All;CL1200.Contig3_All;Unigene20459_All;CL1200.Contig2_All;CL15884.Contig1_All;CL1200.Contig1_All;CL3113.Contig2_All;Unigene31103_All;Unigene41518_All;Unigene54317_All	K12161+K11996+K14168+K04487+K01011+K03635
ABC transporters	115	482	0.238589211618257	0.2132651	9.149761e-01	ko02010	Environmental Information Processing	Membrane transport	CL10647.Contig10_All;CL1538.Contig1_All;CL4383.Contig11_All;CL1567.Contig1_All;CL6040.Contig15_All;CL11631.Contig2_All;CL6159.Contig9_All;CL6159.Contig2_All;CL12316.Contig3_All;CL8227.Contig12_All;CL657.Contig4_All;CL733.Contig2_All;CL808.Contig2_All;CL657.Contig3_All;CL10647.Contig9_All;CL609.Contig7_All;CL6040.Contig16_All;CL1567.Contig4_All;CL12316.Contig2_All;CL1271.Contig2_All;CL11131.Contig…	K05666+K05681+K05665+K05643+K05658+K05677+K05656+K05657+K05674+K02045+K05663
Ribosome biogenesis in eukaryotes	136	575	0.236521739130435	0.2239474	9.307814e-01	ko03008	Genetic Information Processing	Translation	Unigene7289_All;Unigene135_All;CL12806.Contig5_All;CL8210.Contig6_All;CL4769.Contig5_All;CL4769.Contig4_All;Unigene21693_All;Unigene43246_All;Unigene38390_All;CL6249.Contig8_All;CL5806.Contig9_All;Unigene26871_All;CL5278.Contig1_All;CL14433.Contig3_All;CL5806.Contig15_All;CL4769.Contig6_All;CL17270.Contig1_All;CL12007.Contig2_All;CL12806.Contig1_All;CL12771.Contig6_All;CL89.Contig10_All;CL1457.Co…	K11130+K11129+K07936+K12619+K14560+K14573+K11131+K14539+K14572+K06943+K14567+K03537+K14525+K18532+K11883+K14544+K14574+K14569+K14571+K03097+K14537+K14556+K14538+K14564+K03539+K12845+K14559+K14550+K03115+K14553+K14570+K14290+K14536+K07562+K14568+K11128+K14555+K13288+K14545+K14552+K01164+K14557+K14549+K14546+K07178+K14548+K14561+K14554+K11108+K03264
Thiamine metabolism	19	72	0.263888888888889	0.2376445	9.577793e-01	ko00730	Metabolism	Metabolism of cofactors and vitamins	CL3079.Contig2_All;CL1205.Contig3_All;CL7820.Contig1_All;CL6893.Contig3_All;CL3602.Contig8_All;CL19401.Contig2_All;CL7820.Contig3_All;CL1205.Contig1_All;CL3113.Contig2_All;Unigene11265_All;CL3428.Contig1_All;Unigene7591_All;CL21104.Contig1_All;CL3602.Contig3_All;Unigene54317_All;CL7820.Contig7_All;CL6893.Contig4_All;Unigene71623_All;CL9125.Contig1_All	K01662+K14153+K03146+K04487+K00878+K03147
Plant hormone signal transduction	327	1420	0.230281690140845	0.2503967	9.794930e-01	ko04075	Environmental Information Processing	Signal transduction	CL13656.Contig4_All;CL2073.Contig3_All;CL1501.Contig1_All;CL2073.Contig8_All;CL13656.Contig2_All;Unigene32173_All;CL4981.Contig3_All;CL13656.Contig3_All;CL1062.Contig8_All;Unigene47734_All;CL3921.Contig3_All;CL1582.Contig4_All;CL2230.Contig3_All;CL16106.Contig1_All;CL2073.Contig1_All;Unigene12131_All;Unigene296_All;CL12282.Contig4_All;CL14082.Contig5_All;CL3921.Contig1_All;CL15534.Contig3_All;CL1…	K14513+K14486+K13464+K14508+K14494+K13415+K14431+K14497+K13422+K14509+K14514+K12126+K14503+K14491+K14498+K14488+K14432+K14496+K14506+K14487+K13416+K14510+K14493+K14515+K14495+K16189+K14485+K14505+K14500+K14484+K14489+K14502+K13946+K14516+K14504+K14512+K14490+K13449+K13463+K00737+K14492
Basal transcription factors	66	276	0.239130434782609	0.2751827	9.999946e-01	ko03022	Genetic Information Processing	Transcription	CL14989.Contig2_All;CL801.Contig14_All;Unigene43343_All;CL3318.Contig4_All;CL1900.Contig20_All;CL20334.Contig2_All;CL20905.Contig1_All;CL17666.Contig2_All;CL3318.Contig1_All;CL1900.Contig7_All;CL13781.Contig1_All;CL1300.Contig3_All;CL13376.Contig1_All;CL18979.Contig2_All;CL5933.Contig3_All;CL11362.Contig6_All;CL386.Contig8_All;CL17666.Contig1_All;CL19785.Contig2_All;CL12126.Contig21_All;CL1622.Co…	K03132+K03124+K10845+K03128+K03130+K03135+K03125+K03126+K03134+K10843+K03137+K03122+K02202+K03144+K03129+K03127+K03138+K03143+K10844+K03123+K14651+K03136+K14649+K03133+K03139
Protein processing in endoplasmic reticulum	376	1643	0.2288496652465	0.2779517	9.999946e-01	ko04141	Genetic Information Processing	Folding, sorting and degradation	CL2416.Contig4_All;Unigene32074_All;Unigene48728_All;CL11626.Contig4_All;Unigene2860_All;CL5370.Contig4_All;CL2652.Contig10_All;CL3798.Contig1_All;CL2356.Contig5_All;CL7115.Contig10_All;CL585.Contig21_All;CL9754.Contig1_All;CL940.Contig9_All;CL14785.Contig2_All;Unigene1046_All;CL15126.Contig2_All;CL5331.Contig4_All;CL669.Contig18_All;CL147.Contig3_All;CL940.Contig3_All;Unigene22988_All;CL9690.Con…	K12667+K08653+K05546+K13993+K14007+K09562+K12668+K13525+K10666+K06689+K09517+K03283+K07342+K14026+K14005+K07953+K08852+K04523+K08288+K09481+K14001+K04554+K03094+K09490+K14006+K12666+K10085+K10597+K03868+K12669+K09540+K08057+K10578+K13250+K10950+K09580+K10636+K14012+K10084+K03347+K08054+K04079+K10956+K14018+K10601+K16196+K09486+K09584+K13249+K10575+K10661+K09487+K09561+K09503+K10839+K03237+K09523+…
DNA replication	63	268	0.235074626865672	0.3339756	9.999946e-01	ko03030	Genetic Information Processing	Replication and repair	Unigene48753_All;CL1923.Contig2_All;CL10713.Contig2_All;CL1491.Contig1_All;CL18634.Contig4_All;Unigene43632_All;CL16045.Contig2_All;CL16654.Contig1_All;CL4999.Contig1_All;Unigene27938_All;CL18163.Contig3_All;CL141.Contig7_All;CL5945.Contig12_All;CL16045.Contig1_All;CL16258.Contig1_All;CL20847.Contig1_All;CL1140.Contig2_All;CL18042.Contig1_All;CL14461.Contig1_All;Unigene35859_All;CL13291.Contig4_A…	K10740+K10747+K10756+K07466+K02335+K02210+K02321+K02212+K02327+K10754+K04799+K02324+K04802+K02540+K02209+K02326+K10739+K03505+K10755+K03111+K10745+K02320+K02685
Sphingolipid metabolism	72	308	0.233766233766234	0.3396086	9.999946e-01	ko00600	Metabolism	Lipid metabolism	CL14244.Contig1_All;CL3372.Contig2_All;CL4121.Contig1_All;CL10067.Contig2_All;CL1321.Contig2_All;Unigene22063_All;Unigene11558_All;CL249.Contig2_All;Unigene21832_All;Unigene21833_All;CL4981.Contig5_All;CL15893.Contig2_All;CL483.Contig18_All;CL8220.Contig1_All;CL6908.Contig14_All;Unigene49501_All;CL3007.Contig2_All;CL18166.Contig3_All;CL10157.Contig6_All;CL3350.Contig2_All;Unigene5478_All;CL4457.C…	K04713+K12309+K17108+K12349+K07407+K04628+K04715+K04711+K04714+K04718+K04712+K00654+K01190+K01634+K12353+K04716+K04710
Biotin metabolism	24	99	0.242424242424242	0.3547032	9.999946e-01	ko00780	Metabolism	Metabolism of cofactors and vitamins	CL4028.Contig16_All;CL19821.Contig1_All;CL1725.Contig12_All;CL1725.Contig22_All;CL6882.Contig1_All;CL254.Contig2_All;CL11247.Contig2_All;CL1725.Contig9_All;CL19821.Contig2_All;CL1725.Contig20_All;CL2295.Contig1_All;CL10585.Contig4_All;CL18061.Contig2_All;Unigene24443_All;CL254.Contig6_All;Unigene46493_All;CL3935.Contig1_All;Unigene30801_All;Unigene13921_All;CL12541.Contig2_All;CL254.Contig3_All;U…	K00652+K09458+K00059+K00208+K02372+K01012
Homologous recombination	43	182	0.236263736263736	0.3562932	9.999946e-01	ko03440	Genetic Information Processing	Replication and repair	CL16373.Contig2_All;Unigene48753_All;CL16582.Contig1_All;CL16373.Contig1_All;CL18634.Contig4_All;Unigene43632_All;CL16045.Contig2_All;CL16373.Contig3_All;CL11096.Contig3_All;CL5945.Contig12_All;Unigene681_All;CL17394.Contig3_All;CL16045.Contig1_All;CL16258.Contig1_All;CL64.Contig6_All;CL18042.Contig1_All;Unigene35859_All;CL11096.Contig2_All;CL9823.Contig1_All;CL233.Contig3_All;CL7690.Contig2_All;…	K10881+K10740+K07466+K02335+K10875+K02327+K03165+K04482+K08775+K10739+K10901+K03505+K03111+K10865
Glycosaminoglycan degradation	40	173	0.23121387283237	0.4218697	9.999946e-01	ko00531	Metabolism	Glycan biosynthesis and metabolism	CL3372.Contig2_All;CL249.Contig2_All;CL12672.Contig10_All;CL12672.Contig9_All;CL4842.Contig1_All;CL4981.Contig5_All;CL483.Contig18_All;CL18166.Contig3_All;CL10157.Contig6_All;CL3350.Contig2_All;Unigene32363_All;CL18166.Contig4_All;CL11377.Contig1_All;CL3350.Contig6_All;CL3350.Contig1_All;CL1715.Contig6_All;Unigene7051_All;Unigene25864_All;CL11273.Contig1_All;CL3350.Contig4_All;CL3431.Contig3_All;…	K12309+K07964+K12373+K10532+K01205
Cutin, suberine and wax biosynthesis	23	98	0.23469387755102	0.425442	9.999946e-01	ko00073	Metabolism	Lipid metabolism	Unigene48796_All;CL1103.Contig6_All;CL1103.Contig4_All;CL3556.Contig5_All;CL3556.Contig4_All;CL6894.Contig10_All;CL3556.Contig1_All;CL11163.Contig5_All;CL5817.Contig3_All;CL7248.Contig2_All;CL8113.Contig3_All;CL3556.Contig3_All;CL5817.Contig4_All;Unigene7747_All;Unigene9206_All;Unigene38445_All;Unigene16376_All;CL3556.Contig7_All;CL9280.Contig1_All;CL3556.Contig2_All;Unigene6123_All;CL5021.Contig…	K13356+K15406+K13407+K15398+K15400+K15404+K15401
Pyruvate metabolism	136	601	0.226289517470882	0.4296567	9.999946e-01	ko00620	Metabolism	Carbohydrate metabolism	CL6839.Contig1_All;CL248.Contig7_All;CL3009.Contig5_All;CL5254.Contig11_All;CL5668.Contig8_All;CL5254.Contig9_All;CL3616.Contig10_All;CL1097.Contig10_All;CL13831.Contig2_All;CL5254.Contig8_All;CL248.Contig6_All;CL10689.Contig2_All;CL319.Contig24_All;CL16686.Contig2_All;CL3009.Contig1_All;CL3009.Contig8_All;CL13831.Contig4_All;CL3009.Contig2_All;CL6688.Contig3_All;Unigene37467_All;CL248.Contig10_A…	K01963+K00029+K11262+K01595+K00025+K00028+K01895+K02160+K00382+K00161+K01962+K00873+K01649+K00102+K00626+K00026+K01610+K00627+K00128+K00162+K01069+K01512+K18881+K14085+K01961
Propanoate metabolism	50	219	0.228310502283105	0.4457215	9.999946e-01	ko00640	Metabolism	Carbohydrate metabolism	CL6839.Contig1_All;CL3009.Contig5_All;CL1097.Contig10_All;CL13831.Contig2_All;CL16686.Contig2_All;CL3009.Contig1_All;CL3009.Contig8_All;CL13831.Contig4_All;CL3009.Contig2_All;Unigene11662_All;CL9279.Contig4_All;CL3009.Contig10_All;CL3009.Contig3_All;Unigene39817_All;Unigene3272_All;CL2906.Contig3_All;CL21157.Contig1_All;CL3003.Contig7_All;Unigene24512_All;CL11419.Contig11_All;Unigene13818_All;CL1…	K01963+K11262+K01895+K02160+K00382+K01962+K00626+K01899+K00249+K01900+K00140+K05605+K01961+K00166
Fructose and mannose metabolism	82	363	0.225895316804408	0.4605265	9.999946e-01	ko00051	Metabolism	Carbohydrate metabolism	CL4260.Contig2_All;CL2392.Contig2_All;Unigene38501_All;CL286.Contig10_All;CL19038.Contig4_All;CL16132.Contig2_All;CL15736.Contig4_All;CL4546.Contig3_All;CL286.Contig26_All;CL4190.Contig1_All;CL286.Contig21_All;CL1397.Contig1_All;CL3778.Contig1_All;CL3102.Contig1_All;Unigene32645_All;CL10334.Contig2_All;CL5675.Contig3_All;Unigene37617_All;CL15238.Contig1_All;CL2694.Contig7_All;CL2392.Contig1_All;C…	K00844+K01803+K00850+K00011+K05305+K00847+K01623+K00895+K00966+K01711+K03841+K01624+K19355+K18447+K01103+K17497+K00008+K01805
Ether lipid metabolism	60	265	0.226415094339623	0.464651	9.999946e-01	ko00565	Metabolism	Lipid metabolism	Unigene42350_All;CL11967.Contig2_All;CL12311.Contig4_All;CL12311.Contig3_All;CL17381.Contig3_All;CL5183.Contig3_All;CL15712.Contig2_All;CL8512.Contig5_All;CL3457.Contig3_All;CL4461.Contig13_All;CL3457.Contig1_All;CL302.Contig1_All;CL3457.Contig4_All;Unigene22063_All;CL12885.Contig1_All;CL1962.Contig3_All;CL18389.Contig2_All;CL12311.Contig2_All;CL2369.Contig4_All;CL5183.Contig6_All;CL302.Contig11_…	K01062+K01115+K00993+K14674+K04628+K01047+K13519+K01114+K16342+K06123+K13510
Indole alkaloid biosynthesis	9	38	0.236842105263158	0.4790664	9.999946e-01	ko00901	Metabolism	Biosynthesis of other secondary metabolites	CL8649.Contig2_All;CL5252.Contig9_All;Unigene22517_All;CL8649.Contig1_All;Unigene24609_All;CL2795.Contig1_All;CL4596.Contig30_All;CL3141.Contig4_All;CL5252.Contig1_All	K08233+K01757
Riboflavin metabolism	10	43	0.232558139534884	0.4968259	9.999946e-01	ko00740	Metabolism	Metabolism of cofactors and vitamins	CL20079.Contig1_All;Unigene7488_All;CL13339.Contig2_All;Unigene10681_All;Unigene41006_All;Unigene31508_All;CL20079.Contig2_All;Unigene36332_All;Unigene52204_All;CL14442.Contig1_All	K00794+K11752+K00953+K00793+K00861+K14652+K18453
Glucosinolate biosynthesis	14	61	0.229508196721311	0.4982527	9.999946e-01	ko00966	Metabolism	Biosynthesis of other secondary metabolites	CL132.Contig2_All;CL2462.Contig3_All;CL13803.Contig6_All;CL14595.Contig4_All;CL11129.Contig8_All;CL12742.Contig3_All;CL13803.Contig5_All;CL132.Contig1_All;CL12742.Contig2_All;CL13803.Contig4_All;CL8979.Contig3_All;CL11129.Contig5_All;CL11129.Contig2_All;CL14212.Contig2_All	K12153+K00826+K11820
Benzoxazinoid biosynthesis	8	35	0.228571428571429	0.5319676	9.999946e-01	ko00402	Metabolism	Biosynthesis of other secondary metabolites	CL5285.Contig3_All;CL4279.Contig6_All;CL5285.Contig5_All;CL8357.Contig3_All;CL16497.Contig1_All;Unigene29757_All;CL8357.Contig1_All;CL10792.Contig3_All	K13229
Lipoic acid metabolism	6	26	0.230769230769231	0.5363047	9.999946e-01	ko00785	Metabolism	Metabolism of cofactors and vitamins	CL17369.Contig2_All;CL17369.Contig1_All;CL5512.Contig3_All;CL4234.Contig6_All;Unigene46975_All;CL4047.Contig1_All	K03644+K03801
Phosphatidylinositol signaling system	92	416	0.221153846153846	0.5477715	9.999946e-01	ko04070	Environmental Information Processing	Signal transduction	CL3589.Contig10_All;CL1354.Contig9_All;Unigene47740_All;CL4329.Contig10_All;CL9422.Contig1_All;CL4596.Contig33_All;Unigene47940_All;CL3589.Contig3_All;Unigene48339_All;CL9422.Contig2_All;CL3589.Contig2_All;CL8468.Contig6_All;CL7179.Contig3_All;CL1086.Contig12_All;Unigene6496_All;CL1240.Contig8_All;CL6742.Contig2_All;CL6494.Contig7_All;CL8138.Contig3_All;CL1086.Contig13_All;CL7179.Contig14_All;CL6…	K02183+K00921+K00913+K05857+K00889+K00901+K01110+K00981+K00888+K18081+K13024+K01106+K01099+K01092+K00999+K10572+K00914+K15422
Sulfur metabolism	45	204	0.220588235294118	0.5550813	9.999946e-01	ko00920	Metabolism	Energy metabolism	CL1847.Contig4_All;CL7729.Contig3_All;Unigene974_All;CL10435.Contig2_All;CL2737.Contig2_All;CL12645.Contig2_All;CL4006.Contig12_All;CL7729.Contig4_All;CL502.Contig2_All;CL4218.Contig1_All;CL8043.Contig5_All;CL2737.Contig4_All;CL10435.Contig1_All;CL7729.Contig7_All;CL19997.Contig1_All;CL1211.Contig6_All;Unigene10696_All;Unigene11971_All;CL3038.Contig10_All;CL4218.Contig2_All;CL1847.Contig5_All;CL8…	K00640+K01738+K00380+K01082+K13811+K00387+K00392+K05907+K17725+K01011+K08738+K13034+K02045+K00860+K15422
Cysteine and methionine metabolism	138	629	0.21939586645469	0.5927096	9.999946e-01	ko00270	Metabolism	Amino acid metabolism	CL1775.Contig3_All;Unigene18765_All;CL5668.Contig8_All;CL1847.Contig4_All;CL2533.Contig3_All;CL7484.Contig9_All;CL2462.Contig3_All;CL7729.Contig3_All;CL89.Contig24_All;Unigene12805_All;CL9231.Contig1_All;Unigene32324_All;CL13803.Contig6_All;Unigene22479_All;CL1775.Contig2_All;Unigene974_All;Unigene13403_All;CL17845.Contig2_All;CL202.Contig5_All;CL2533.Contig1_All;CL396.Contig1_All;CL3343.Contig1_…	K17398+K05933+K00025+K00640+K01611+K01919+K00826+K01738+K00558+K01251+K01697+K00026+K00789+K00549+K14455+K00797+K16054+K01761+K00815+K00827+K00899+K00811+K08967+K08963+K12524+K14454+K00547+K01762+K01244+K01011+K00133+K13034+K00641+K01758+K00928
Pentose phosphate pathway	80	366	0.218579234972678	0.5940333	9.999946e-01	ko00030	Metabolism	Carbohydrate metabolism	CL286.Contig7_All;CL286.Contig13_All;CL10235.Contig4_All;CL2636.Contig2_All;Unigene1265_All;CL660.Contig1_All;CL2887.Contig9_All;CL286.Contig6_All;CL2508.Contig1_All;CL286.Contig12_All;CL5592.Contig4_All;CL286.Contig10_All;CL2335.Contig4_All;CL7587.Contig1_All;CL10045.Contig1_All;Unigene1315_All;CL853.Contig5_All;CL19824.Contig3_All;Unigene47421_All;CL3596.Contig1_All;CL286.Contig26_All;CL4190.Co…	K01810+K00036+K01807+K00033+K01835+K00850+K00851+K01783+K01057+K00948+K00852+K01623+K03841+K01624+K00615+K00616
Steroid biosynthesis	58	268	0.216417910447761	0.6199704	9.999946e-01	ko00100	Metabolism	Lipid metabolism	CL15712.Contig2_All;CL8512.Contig5_All;CL3457.Contig3_All;CL1191.Contig14_All;CL3457.Contig1_All;CL3457.Contig4_All;CL5449.Contig10_All;CL7235.Contig2_All;CL1962.Contig3_All;CL10520.Contig1_All;CL2595.Contig1_All;Unigene1817_All;Unigene41295_All;CL11043.Contig3_All;CL11043.Contig5_All;CL8512.Contig6_All;Unigene33207_All;CL1191.Contig5_All;CL4901.Contig1_All;CL8312.Contig1_All;CL13113.Contig1_All;…	K14674+K00511+K07748+K00559+K00801+K00227+K01824+K14424+K08246+K01853+K01052+K14423+K00213+K08242+K09832+K05917
Porphyrin and chlorophyll metabolism	52	241	0.215767634854772	0.6257008	9.999946e-01	ko00860	Metabolism	Metabolism of cofactors and vitamins	CL3783.Contig8_All;Unigene37985_All;CL14471.Contig1_All;CL2498.Contig1_All;Unigene7109_All;CL331.Contig1_All;CL6379.Contig9_All;CL5134.Contig3_All;CL2004.Contig2_All;CL13611.Contig1_All;Unigene21870_All;Unigene23686_All;CL2168.Contig3_All;CL1434.Contig2_All;Unigene6698_All;Unigene21871_All;Unigene6871_All;CL2168.Contig5_All;Unigene42372_All;Unigene38222_All;CL5567.Contig1_All;CL2004.Contig3_All;C…	K00699+K02259+K13071+K13606+K13600+K01599+K19054+K10960+K03404+K01698+K00228+K04035+K03403+K08101+K01885+K04040+K01772+K00510+K01719+K01845+K13544
Zeatin biosynthesis	30	140	0.214285714285714	0.6261761	9.999946e-01	ko00908	Metabolism	Metabolism of terpenoids and polyketides	CL14632.Contig1_All;Unigene6673_All;CL4687.Contig5_All;CL4672.Contig1_All;CL18923.Contig1_All;CL729.Contig17_All;Unigene1968_All;Unigene42488_All;CL14632.Contig2_All;CL729.Contig24_All;CL4687.Contig1_All;CL52.Contig3_All;Unigene2428_All;Unigene785_All;CL4672.Contig2_All;Unigene24136_All;Unigene886_All;Unigene41236_All;CL12324.Contig2_All;CL14661.Contig2_All;CL52.Contig6_All;CL2374.Contig1_All;CL1…	K00279+K13496+K13495+K10760+K10717
Alanine, aspartate and glutamate metabolism	69	319	0.216300940438871	0.6284941	9.999946e-01	ko00250	Metabolism	Amino acid metabolism	CL12368.Contig5_All;CL10949.Contig5_All;CL7597.Contig3_All;CL13033.Contig3_All;CL13033.Contig2_All;CL13033.Contig9_All;CL13033.Contig8_All;CL13033.Contig4_All;CL4745.Contig6_All;CL13033.Contig6_All;CL18612.Contig2_All;CL6836.Contig3_All;CL3755.Contig3_All;CL7618.Contig3_All;Unigene7718_All;Unigene649_All;CL7356.Contig2_All;CL19276.Contig1_All;CL372.Contig1_All;CL14777.Contig2_All;Unigene48009_All…	K00261+K01756+K14272+K00264+K01915+K00278+K14455+K01956+K01953+K00609+K01955+K17761+K01939+K00814+K00294+K00827+K01580+K00811+K14454+K01940+K00820+K13566+K00262+K00764
Circadian rhythm - plant	92	424	0.216981132075472	0.6287144	9.999946e-01	ko04712	Organismal Systems	Environmental adaptation	CL4599.Contig1_All;CL4599.Contig8_All;CL4599.Contig7_All;CL14232.Contig3_All;CL18613.Contig2_All;CL4599.Contig4_All;CL7901.Contig3_All;Unigene28676_All;CL1938.Contig2_All;CL10204.Contig1_All;CL10241.Contig1_All;CL14232.Contig2_All;CL8411.Contig3_All;Unigene37597_All;Unigene43173_All;Unigene27370_All;CL16678.Contig3_All;Unigene2003_All;Unigene37916_All;CL7721.Contig4_All;CL4599.Contig6_All;CL7721.…	K12124+K12130+K12129+K12126+K16223+K12133+K16240+K12135+K10143+K16222+K12120+K16221+K12127+K03097+K16241+K12121+K03115+K12125+K12119+K12118
One carbon pool by folate	27	128	0.2109375	0.6582068	9.999946e-01	ko00670	Metabolism	Metabolism of cofactors and vitamins	CL21009.Contig1_All;CL1431.Contig1_All;CL705.Contig12_All;CL9321.Contig1_All;CL5438.Contig3_All;CL1558.Contig4_All;CL9617.Contig3_All;CL4642.Contig10_All;CL1431.Contig4_All;CL705.Contig4_All;Unigene33697_All;CL21009.Contig2_All;CL2462.Contig2_All;CL4642.Contig12_All;CL4642.Contig9_All;CL14132.Contig3_All;CL716.Contig1_All;Unigene46388_All;CL13059.Contig1_All;CL1558.Contig3_All;CL16470.Contig1_All…	K00600+K13998+K00297+K01934+K00605+K01938
Biosynthesis of unsaturated fatty acids	47	221	0.212669683257919	0.6643984	9.999946e-01	ko01040	Metabolism	Lipid metabolism	CL14747.Contig1_All;CL5921.Contig5_All;CL3195.Contig2_All;CL5921.Contig3_All;CL11700.Contig4_All;Unigene20788_All;CL11700.Contig3_All;CL5614.Contig9_All;Unigene1987_All;CL2279.Contig3_All;Unigene40063_All;Unigene7125_All;CL17585.Contig2_All;CL11874.Contig2_All;Unigene39994_All;CL11700.Contig6_All;CL1770.Contig2_All;CL16873.Contig2_All;CL2295.Contig1_All;Unigene9177_All;CL7568.Contig16_All;CL14747…	K00232+K10257+K10256+K07513+K10703+K00059+K03921+K10258+K10251+K00507+K10255
Galactose metabolism	100	467	0.214132762312634	0.6879057	9.999946e-01	ko00052	Metabolism	Carbohydrate metabolism	CL4260.Contig2_All;CL3372.Contig2_All;CL2097.Contig2_All;CL4555.Contig3_All;CL4555.Contig4_All;CL2508.Contig1_All;CL21214.Contig2_All;CL8581.Contig10_All;CL286.Contig10_All;CL1321.Contig2_All;Unigene42408_All;CL249.Contig2_All;CL19038.Contig4_All;CL2097.Contig3_All;CL16132.Contig2_All;CL15700.Contig1_All;CL286.Contig26_All;CL286.Contig21_All;CL8581.Contig8_All;CL2409.Contig4_All;CL3778.Contig1_Al…	K00844+K12309+K01187+K01193+K01835+K12447+K06617+K00850+K07407+K00011+K00963+K01784+K01785+K18819+K01190
Carotenoid biosynthesis	37	177	0.209039548022599	0.6959058	9.999946e-01	ko00906	Metabolism	Metabolism of terpenoids and polyketides	CL7374.Contig1_All;CL53.Contig6_All;Unigene26947_All;CL6400.Contig2_All;CL6400.Contig1_All;Unigene39776_All;CL2008.Contig2_All;CL53.Contig5_All;CL13732.Contig2_All;Unigene20881_All;CL2233.Contig12_All;CL12555.Contig2_All;Unigene26741_All;Unigene27101_All;CL11847.Contig2_All;CL2233.Contig13_All;Unigene10651_All;CL12611.Contig3_All;Unigene11488_All;CL16591.Contig1_All;CL729.Contig37_All;Unigene9351…	K09835+K14595+K09842+K09838+K09841+K15747+K17913+K09843+K09840+K09839+K06443+K14593+K17911+K00514
Inositol phosphate metabolism	80	376	0.212765957446809	0.6963293	9.999946e-01	ko00562	Metabolism	Carbohydrate metabolism	CL1354.Contig9_All;CL4329.Contig10_All;CL4596.Contig33_All;CL2392.Contig2_All;CL8468.Contig6_All;CL836.Contig1_All;Unigene38501_All;CL1086.Contig12_All;Unigene6496_All;CL6742.Contig2_All;CL1086.Contig13_All;CL1086.Contig11_All;CL836.Contig4_All;CL836.Contig8_All;CL2934.Contig2_All;CL4273.Contig23_All;CL5403.Contig5_All;CL1354.Contig1_All;CL5403.Contig4_All;Unigene42439_All;CL18645.Contig1_All;CL2…	K00921+K00913+K05857+K01803+K00889+K00469+K01110+K00010+K00888+K18081+K01106+K01099+K00140+K01092+K01114+K00999+K10572+K00914+K15422+K03103
Glycosphingolipid biosynthesis - ganglio series	28	135	0.207407407407407	0.6965218	9.999946e-01	ko00604	Metabolism	Glycan biosynthesis and metabolism	CL3372.Contig2_All;CL249.Contig2_All;CL4981.Contig5_All;CL483.Contig18_All;CL18166.Contig3_All;CL10157.Contig6_All;CL3350.Contig2_All;Unigene32363_All;CL18166.Contig4_All;CL11377.Contig1_All;CL3350.Contig6_All;CL3350.Contig1_All;Unigene25864_All;CL11273.Contig1_All;CL3350.Contig4_All;CL3431.Contig3_All;CL4981.Contig6_All;Unigene43104_All;CL3350.Contig8_All;Unigene31548_All;Unigene37822_All;CL1602…	K12309+K12373
Amino sugar and nucleotide sugar metabolism	156	725	0.215172413793103	0.6994886	9.999946e-01	ko00520	Metabolism	Carbohydrate metabolism	CL13183.Contig3_All;CL4260.Contig2_All;CL286.Contig7_All;CL286.Contig13_All;CL3537.Contig2_All;CL10307.Contig2_All;CL11957.Contig1_All;CL2887.Contig9_All;CL2126.Contig2_All;CL286.Contig6_All;CL14050.Contig3_All;Unigene1880_All;CL12537.Contig2_All;CL4256.Contig11_All;CL2508.Contig1_All;CL286.Contig12_All;CL8521.Contig1_All;CL5592.Contig4_All;CL4256.Contig1_All;CL21214.Contig2_All;CL8521.Contig2_Al…	K13648+K00844+K01810+K01183+K12448+K08679+K00326+K15920+K01835+K00975+K12447+K12450+K05305+K00963+K00847+K08678+K13379+K01784+K10046+K00966+K01711+K00012+K12449+K12451+K00820+K17497+K01836+K16190+K00698+K12446+K01209+K12373+K00972+K18677+K01097
Sesquiterpenoid and triterpenoid biosynthesis	22	107	0.205607476635514	0.6997431	9.999946e-01	ko00909	Metabolism	Metabolism of terpenoids and polyketides	CL12228.Contig3_All;CL104.Contig1_All;CL1191.Contig14_All;CL10520.Contig1_All;CL7877.Contig3_All;Unigene11526_All;CL7877.Contig9_All;CL1191.Contig5_All;CL12228.Contig1_All;CL7877.Contig4_All;CL7877.Contig5_All;CL12228.Contig7_All;CL7877.Contig7_All;CL10812.Contig2_All;CL6588.Contig1_All;Unigene46089_All;Unigene51307_All;Unigene40972_All;Unigene67869_All;CL15209.Contig2_All;Unigene52052_All;CL1222…	K15813+K14173+K00511+K00801+K15803+K15891
Peroxisome	129	603	0.213930348258706	0.7114467	9.999946e-01	ko04146	Cellular Processes	Transport and catabolism	Unigene48796_All;CL14747.Contig1_All;CL3195.Contig2_All;CL11451.Contig3_All;Unigene2475_All;CL11602.Contig2_All;CL6742.Contig3_All;CL7231.Contig3_All;CL11700.Contig4_All;CL20140.Contig2_All;CL1145.Contig20_All;CL6250.Contig7_All;CL6250.Contig1_All;CL1695.Contig20_All;CL1695.Contig24_All;CL1695.Contig18_All;CL10742.Contig2_All;CL1695.Contig31_All;CL11700.Contig3_All;CL6742.Contig1_All;CL12751.Cont…	K13356+K00232+K13338+K00031+K01640+K08726+K01897+K05677+K13352+K04565+K13354+K03781+K13347+K04564+K12261+K13346+K13343+K07513+K11147+K11517+K13348+K13335+K00869+K03426+K12663+K13339+K13344+K13237+K13336+K13342+K17879+K13337
Betalain biosynthesis	1	5	0.2	0.716092	9.999946e-01	ko00965	Metabolism	Biosynthesis of other secondary metabolites	CL3417.Contig1_All	K15777
Other glycan degradation	60	286	0.20979020979021	0.7206748	9.999946e-01	ko00511	Metabolism	Glycan biosynthesis and metabolism	CL13543.Contig4_All;CL3372.Contig2_All;CL4121.Contig1_All;CL4196.Contig2_All;CL10110.Contig13_All;CL249.Contig2_All;Unigene21832_All;Unigene21833_All;CL4981.Contig5_All;CL15893.Contig2_All;CL1996.Contig4_All;CL483.Contig18_All;CL13543.Contig3_All;CL18166.Contig3_All;CL10157.Contig6_All;CL3350.Contig2_All;CL20942.Contig1_All;Unigene32363_All;CL18166.Contig4_All;CL11377.Contig1_All;CL1996.Contig7_A…	K01206+K12309+K17108+K01191+K15923+K12373+K01190+K01444
Brassinosteroid biosynthesis	8	41	0.195121951219512	0.721626	9.999946e-01	ko00905	Metabolism	Metabolism of terpenoids and polyketides	Unigene22324_All;Unigene288_All;CL406.Contig1_All;CL16697.Contig1_All;Unigene51245_All;CL11134.Contig2_All;CL16841.Contig2_All;Unigene24690_All	K09591+K12638+K15639+K09587+K12640
SNARE interactions in vesicular transport	40	193	0.207253886010363	0.7223184	9.999946e-01	ko04130	Genetic Information Processing	Folding, sorting and degradation	CL16266.Contig2_All;CL5476.Contig2_All;CL271.Contig2_All;CL3130.Contig1_All;CL938.Contig1_All;CL13202.Contig2_All;CL5806.Contig16_All;CL3041.Contig1_All;Unigene22003_All;Unigene12750_All;CL9059.Contig1_All;CL19346.Contig1_All;CL19951.Contig1_All;CL7691.Contig2_All;Unigene30745_All;CL7691.Contig3_All;CL10008.Contig2_All;CL16266.Contig1_All;CL9072.Contig2_All;Unigene40076_All;CL9072.Contig1_All;Uni…	K08486+K08516+K08496+K08504+K08505+K08515+K08493+K08488+K08517+K08503+K08497+K08490+K08495+K08489+K08506
Base excision repair	42	203	0.206896551724138	0.7303078	9.999946e-01	ko03410	Genetic Information Processing	Replication and repair	CL6212.Contig15_All;CL6212.Contig20_All;CL1923.Contig2_All;CL6099.Contig6_All;CL6212.Contig21_All;CL10713.Contig2_All;CL6212.Contig23_All;CL16045.Contig2_All;CL6212.Contig12_All;CL4999.Contig1_All;Unigene27938_All;CL5945.Contig12_All;Unigene37408_All;CL16045.Contig1_All;CL8147.Contig2_All;CL1140.Contig2_All;CL18368.Contig2_All;CL14461.Contig1_All;CL13291.Contig4_All;CL10713.Contig6_All;CL6212.Con…	K10773+K10747+K02335+K02327+K10802+K04799+K02324+K04802+K01246+K02326+K03505+K01247+K10798
Monoterpenoid biosynthesis	9	48	0.1875	0.771594	9.999946e-01	ko00902	Metabolism	Metabolism of terpenoids and polyketides	CL10923.Contig7_All;CL2592.Contig3_All;Unigene37458_All;CL5391.Contig11_All;CL10054.Contig2_All;CL2592.Contig10_All;CL10054.Contig5_All;CL2592.Contig6_All;CL10054.Contig4_All	K15095+K18108+K15086
Synthesis and degradation of ketone bodies	9	48	0.1875	0.771594	9.999946e-01	ko00072	Metabolism	Lipid metabolism	CL4706.Contig2_All;CL11602.Contig2_All;CL9279.Contig4_All;Unigene39953_All;CL19931.Contig2_All;CL1666.Contig5_All;Unigene25659_All;Unigene41208_All;Unigene29585_All	K01641+K01640+K00626
Monobactam biosynthesis	12	63	0.19047619047619	0.7742141	9.999946e-01	ko00261	Metabolism	Biosynthesis of other secondary metabolites	CL12645.Contig2_All;CL457.Contig9_All;CL8314.Contig5_All;CL13786.Contig2_All;Unigene4005_All;CL5650.Contig4_All;CL955.Contig18_All;Unigene35368_All;Unigene5186_All;Unigene30901_All;CL9361.Contig2_All;CL457.Contig2_All	K13811+K12524+K01714+K00215+K00133+K00928
beta-Alanine metabolism	50	245	0.204081632653061	0.7792392	9.999946e-01	ko00410	Metabolism	Metabolism of other amino acids	CL16380.Contig1_All;CL2958.Contig2_All;CL15186.Contig4_All;CL5544.Contig1_All;CL2385.Contig11_All;Unigene36232_All;Unigene48028_All;CL2132.Contig36_All;CL21157.Contig1_All;Unigene7798_All;CL14841.Contig2_All;CL15186.Contig1_All;CL1727.Contig3_All;Unigene25830_All;CL11419.Contig11_All;CL11419.Contig6_All;CL11419.Contig10_All;Unigene20698_All;Unigene9272_All;CL4858.Contig6_All;CL12378.Contig1_All;U…	K00276+K17839+K00797+K08660+K01918+K00249+K00128+K13366+K01580+K00140+K14085+K01464+K05605+K00207+K01431
Vitamin B6 metabolism	16	84	0.19047619047619	0.7974114	9.999946e-01	ko00750	Metabolism	Metabolism of cofactors and vitamins	CL8726.Contig2_All;Unigene43044_All;CL19097.Contig2_All;Unigene51253_All;CL5771.Contig2_All;CL21192.Contig2_All;CL6411.Contig5_All;Unigene5511_All;Unigene10446_All;CL12050.Contig2_All;CL10526.Contig2_All;CL12050.Contig1_All;CL16722.Contig3_All;CL10322.Contig2_All;CL9156.Contig1_All;Unigene30792_All	K13248+K05275+K01733+K06215+K00275
Glycerolipid metabolism	95	458	0.207423580786026	0.7987674	9.999946e-01	ko00561	Metabolism	Lipid metabolism	CL15118.Contig3_All;Unigene18557_All;CL7790.Contig17_All;CL7179.Contig3_All;CL15712.Contig2_All;CL8512.Contig5_All;CL3457.Contig3_All;CL3457.Contig1_All;CL7056.Contig3_All;CL1321.Contig2_All;CL3457.Contig4_All;CL7179.Contig14_All;CL1519.Contig8_All;CL1314.Contig3_All;CL19038.Contig4_All;CL1962.Contig3_All;CL5273.Contig1_All;CL7179.Contig2_All;CL1314.Contig1_All;CL14105.Contig1_All;Unigene33123_Al…	K15728+K09480+K06119+K00901+K14674+K00863+K07407+K00864+K00679+K00011+K14457+K00655+K00128+K03715+K18693+K13519+K14085+K13513+K13508+K11155+K15918+K13523+K13506
Limonene and pinene degradation	19	99	0.191919191919192	0.8022038	9.999946e-01	ko00903	Metabolism	Metabolism of terpenoids and polyketides	CL3508.Contig1_All;Unigene7798_All;CL14841.Contig2_All;CL588.Contig11_All;Unigene46515_All;CL12378.Contig1_All;Unigene10532_All;Unigene5302_All;CL3375.Contig2_All;Unigene25603_All;CL3375.Contig4_All;CL2159.Contig7_All;Unigene41162_All;Unigene14213_All;Unigene15542_All;CL13340.Contig3_All;CL2355.Contig2_All;CL3375.Contig1_All;Unigene15884_All	K00517+K00128
Ubiquinone and other terpenoid-quinone biosynthesis	44	219	0.200913242009132	0.8024526	9.999946e-01	ko00130	Metabolism	Metabolism of cofactors and vitamins	Unigene37551_All;CL3774.Contig8_All;Unigene39527_All;Unigene17852_All;Unigene43108_All;CL3604.Contig3_All;CL3699.Contig3_All;CL14114.Contig1_All;CL1649.Contig8_All;CL13071.Contig4_All;Unigene37823_All;CL13348.Contig2_All;Unigene40991_All;Unigene23016_All;Unigene3290_All;CL714.Contig2_All;CL8779.Contig3_All;CL19814.Contig2_All;Unigene10326_All;CL10523.Contig3_All;CL15604.Contig6_All;CL1649.Contig2…	K00487+K12501+K01904+K03809+K00457+K00815+K02552+K09833+K06125+K06127+K14760+K02548
Terpenoid backbone biosynthesis	72	351	0.205128205128205	0.8024729	9.999946e-01	ko00900	Metabolism	Metabolism of terpenoids and polyketides	CL3079.Contig2_All;CL4706.Contig2_All;CL1205.Contig3_All;CL1864.Contig11_All;CL11854.Contig4_All;CL2966.Contig1_All;CL7341.Contig4_All;CL1864.Contig9_All;CL7820.Contig1_All;CL9279.Contig4_All;CL3671.Contig8_All;CL19415.Contig3_All;CL20804.Contig1_All;CL2966.Contig2_All;Unigene49199_All;Unigene37245_All;CL13611.Contig1_All;Unigene6797_All;Unigene251_All;CL7341.Contig6_All;CL11444.Contig3_All;CL976…	K01662+K01641+K11778+K03527+K01597+K03526+K00626+K00587+K00938+K15892+K00021+K10960+K01823+K00919+K00787+K00991+K13789+K00099+K15889+K06013+K00869+K05906+K05356+K01770+K08658+K15891
Aminoacyl-tRNA biosynthesis	100	483	0.20703933747412	0.8100798	9.999946e-01	ko00970	Genetic Information Processing	Translation	CL3781.Contig4_All;CL11569.Contig1_All;CL7514.Contig3_All;CL8222.Contig2_All;CL18103.Contig1_All;CL19960.Contig2_All;CL17097.Contig2_All;CL3574.Contig2_All;CL20387.Contig1_All;CL6630.Contig5_All;Unigene42929_All;Unigene22372_All;CL5262.Contig2_All;CL19960.Contig3_All;CL420.Contig5_All;CL4381.Contig1_All;CL3574.Contig3_All;CL20303.Contig2_All;CL17134.Contig2_All;CL5061.Contig4_All;CL1034.Contig1_A…	K02433+K01889+K01880+K01870+K02435+K01881+K01892+K01869+K01868+K01873+K01872+K01866+K01886+K01890+K04567+K01893+K01883+K01885+K01867+K01875+K01876+K01874+K01887
Butanoate metabolism	31	158	0.19620253164557	0.8135846	9.999946e-01	ko00650	Metabolism	Carbohydrate metabolism	CL4661.Contig4_All;CL4706.Contig2_All;CL11602.Contig2_All;CL9279.Contig4_All;Unigene121_All;CL20879.Contig2_All;CL14777.Contig2_All;Unigene39953_All;Unigene25830_All;CL17639.Contig1_All;CL17091.Contig1_All;CL20879.Contig1_All;CL8982.Contig3_All;CL19931.Contig2_All;Unigene31010_All;CL1666.Contig5_All;CL4661.Contig6_All;Unigene46337_All;CL4894.Contig1_All;CL13726.Contig4_All;Unigene12727_All;Unigen…	K01652+K01641+K01640+K00626+K17865+K17761+K01580+K00074+K01653+K18121
Pantothenate and CoA biosynthesis	41	207	0.198067632850242	0.8243238	9.999946e-01	ko00770	Metabolism	Metabolism of cofactors and vitamins	CL15248.Contig3_All;CL4661.Contig4_All;CL2462.Contig3_All;CL38.Contig1_All;CL13803.Contig6_All;CL1777.Contig2_All;CL1540.Contig5_All;CL14595.Contig4_All;Unigene48028_All;Unigene121_All;CL2136.Contig3_All;CL38.Contig6_All;Unigene1322_All;CL4472.Contig1_All;CL11129.Contig8_All;CL4472.Contig2_All;CL13803.Contig5_All;CL13803.Contig4_All;CL17091.Contig1_All;CL8979.Contig3_All;CL8982.Contig3_All;Unigen…	K09680+K01652+K00826+K00606+K00859+K01918+K01513+K01598+K01653+K01464+K01922+K00053+K01687+K00207+K01431
Taurine and hypotaurine metabolism	7	41	0.170731707317073	0.8381455	9.999946e-01	ko00430	Metabolism	Metabolism of other amino acids	CL14206.Contig1_All;CL12346.Contig2_All;Unigene25830_All;CL13726.Contig4_All;Unigene25957_All;CL6683.Contig3_All;CL11691.Contig2_All	K18592+K10712+K01580
Degradation of aromatic compounds	12	69	0.173913043478261	0.8699963	9.999946e-01	ko01220	Metabolism	Global and overview maps	CL4879.Contig7_All;CL11200.Contig3_All;Unigene37551_All;Unigene6342_All;CL11200.Contig2_All;Unigene2297_All;CL11402.Contig1_All;CL2900.Contig5_All;CL2900.Contig4_All;Unigene10350_All;Unigene43418_All;CL11977.Contig1_All	K00121+K00480+K00487
Isoflavonoid biosynthesis	10	59	0.169491525423729	0.8747194	9.999946e-01	ko00943	Metabolism	Biosynthesis of other secondary metabolites	CL4549.Contig3_All;Unigene22962_All;CL3508.Contig4_All;CL4549.Contig1_All;CL16059.Contig2_All;Unigene73742_All;CL12463.Contig2_All;CL16059.Contig1_All;Unigene24084_All;Unigene71974_All	K13262+K13260+K13264+K13258
Selenocompound metabolism	25	135	0.185185185185185	0.876415	9.999946e-01	ko00450	Metabolism	Metabolism of other amino acids	Unigene47404_All;CL1614.Contig18_All;CL1614.Contig23_All;Unigene43056_All;CL5432.Contig3_All;CL12645.Contig2_All;CL666.Contig4_All;CL15754.Contig1_All;CL15754.Contig2_All;CL1981.Contig29_All;CL5432.Contig7_All;CL1614.Contig29_All;CL15754.Contig4_All;Unigene36009_All;CL15754.Contig6_All;CL5650.Contig4_All;Unigene15710_All;CL2773.Contig21_All;CL3737.Contig4_All;Unigene24467_All;CL666.Contig3_All;Un…	K08247+K11717+K00549+K13811+K00384+K01761+K01874+K01758
mRNA surveillance pathway	288	1371	0.210065645514223	0.8775594	9.999946e-01	ko03015	Genetic Information Processing	Translation	CL5585.Contig7_All;CL10968.Contig2_All;CL6314.Contig3_All;Unigene2561_All;CL7223.Contig7_All;CL7223.Contig8_All;CL6692.Contig1_All;CL1190.Contig3_All;CL234.Contig3_All;CL11255.Contig5_All;Unigene23067_All;CL19403.Contig1_All;Unigene38288_All;CL1301.Contig19_All;CL2445.Contig7_All;CL9212.Contig1_All;CL6271.Contig12_All;CL7223.Contig1_All;CL11371.Contig3_All;Unigene42284_All;Unigene21777_All;Unigen…	K13171+K13126+K12875+K12877+K14326+K14327+K03456+K12812+K14411+K13917+K06269+K14405+K14397+K14398+K14409+K14400+K14376+K00565+K14328+K14407+K06100+K08873+K14323+K12881+K15544+K04354+K14396+K15542+K14324+K04382+K14325+K14416+K14399+K14404+K11583+K13114+K14962+K14408+K06965+K13025+K11584+K03267+K12876+K14403+K12883+K14402+K03265
Nicotinate and nicotinamide metabolism	43	224	0.191964285714286	0.8832982	9.999946e-01	ko00760	Metabolism	Metabolism of cofactors and vitamins	CL5229.Contig1_All;CL5229.Contig3_All;Unigene7644_All;CL4596.Contig19_All;CL10628.Contig3_All;CL10488.Contig1_All;Unigene21830_All;CL1669.Contig1_All;CL6836.Contig3_All;CL7618.Contig3_All;CL8751.Contig3_All;CL1669.Contig2_All;Unigene1322_All;CL5676.Contig2_All;Unigene47771_All;Unigene46540_All;Unigene5519_All;Unigene5473_All;CL981.Contig1_All;CL1704.Contig4_All;CL9006.Contig5_All;CL4973.Contig5_A…	K01240+K11121+K00767+K01950+K03517+K01081+K00278+K01513+K00858+K03426+K00763+K03787
Arginine biosynthesis	51	263	0.193916349809886	0.8852411	9.999946e-01	ko00220	Metabolism	Amino acid metabolism	CL12368.Contig5_All;CL215.Contig9_All;CL7597.Contig3_All;CL4745.Contig6_All;CL737.Contig4_All;CL747.Contig1_All;CL3755.Contig3_All;CL215.Contig11_All;CL215.Contig7_All;CL8968.Contig1_All;CL3934.Contig2_All;CL10431.Contig4_All;CL7597.Contig1_All;CL2945.Contig2_All;CL4289.Contig5_All;CL13604.Contig2_All;CL9716.Contig5_All;Unigene5355_All;CL12251.Contig7_All;Unigene11753_All;CL296.Contig1_All;Unigen…	K00261+K00145+K14272+K01915+K00620+K14682+K14455+K01438+K13427+K00814+K00811+K01476+K14454+K01940+K14677+K00818+K01427+K00262
Lysine biosynthesis	13	76	0.171052631578947	0.891475	9.999946e-01	ko00300	Metabolism	Amino acid metabolism	CL457.Contig9_All;CL8314.Contig5_All;Unigene29723_All;Unigene9272_All;Unigene19430_All;CL13786.Contig2_All;Unigene4005_All;CL955.Contig18_All;CL4387.Contig2_All;Unigene35368_All;Unigene5186_All;CL9361.Contig2_All;CL457.Contig2_All	K12524+K01714+K01778+K14085+K00215+K00133+K00928+K01586
Arginine and proline metabolism	67	341	0.196480938416422	0.8915401	9.999946e-01	ko00330	Metabolism	Amino acid metabolism	CL2533.Contig3_All;CL6739.Contig5_All;CL1206.Contig23_All;CL1206.Contig19_All;CL2958.Contig2_All;Unigene32324_All;Unigene48653_All;CL2533.Contig1_All;CL5544.Contig1_All;CL3755.Contig3_All;CL2385.Contig11_All;Unigene36232_All;Unigene7798_All;CL3934.Contig2_All;CL1191.Contig15_All;CL14841.Contig2_All;CL6739.Contig6_All;CL1727.Contig3_All;CL8294.Contig3_All;Unigene12981_All;CL9716.Contig5_All;Unigen…	K01611+K01426+K10536+K17839+K00472+K14455+K00797+K08660+K00128+K13427+K13366+K00294+K00811+K01476+K14454+K12657+K14085+K01583+K00286+K01581+K00318
Flavone and flavonol biosynthesis	23	128	0.1796875	0.9013372	9.999946e-01	ko00944	Metabolism	Biosynthesis of other secondary metabolites	Unigene6673_All;CL18923.Contig1_All;CL729.Contig17_All;Unigene1968_All;CL729.Contig24_All;Unigene2428_All;Unigene24136_All;Unigene41236_All;CL18500.Contig2_All;CL16059.Contig2_All;CL14661.Contig2_All;CL12463.Contig2_All;Unigene15431_All;Unigene13990_All;Unigene11593_All;CL12950.Contig2_All;CL16486.Contig2_All;CL16059.Contig1_All;Unigene24084_All;CL12950.Contig1_All;CL3493.Contig9_All;CL2604.Conti…	K13496+K13269+K13264+K05279+K05280+K13080
Histidine metabolism	17	98	0.173469387755102	0.904868	9.999946e-01	ko00340	Metabolism	Amino acid metabolism	Unigene36232_All;CL597.Contig1_All;Unigene7798_All;CL14841.Contig2_All;CL10435.Contig3_All;Unigene9272_All;CL12378.Contig1_All;Unigene10532_All;Unigene10702_All;CL3375.Contig2_All;CL4357.Contig2_All;Unigene25603_All;CL3375.Contig4_All;CL2159.Contig7_All;CL3375.Contig1_All;Unigene27644_All;CL4357.Contig1_All	K08660+K01693+K00128+K14085+K01663
Cyanoamino acid metabolism	55	287	0.191637630662021	0.9109179	9.999946e-01	ko00460	Metabolism	Metabolism of other amino acids	CL5243.Contig5_All;CL132.Contig2_All;CL21009.Contig1_All;CL1431.Contig1_All;CL14206.Contig1_All;CL14114.Contig3_All;CL501.Contig3_All;CL5233.Contig4_All;CL5801.Contig2_All;CL5801.Contig3_All;CL5636.Contig1_All;CL6439.Contig6_All;CL9475.Contig2_All;CL14117.Contig9_All;CL17376.Contig4_All;Unigene11401_All;CL10442.Contig1_All;CL9617.Contig3_All;Unigene42217_All;CL4642.Contig10_All;CL1431.Contig4_All…	K13030+K12153+K00600+K18592+K01188+K05350+K05349+K13035+K13034+K01455
Carbon fixation in photosynthetic organisms	106	532	0.199248120300752	0.9132816	9.999946e-01	ko00710	Metabolism	Energy metabolism	CL6839.Contig5_All;CL248.Contig7_All;CL6839.Contig3_All;CL2636.Contig2_All;CL5254.Contig11_All;CL5668.Contig8_All;CL7597.Contig3_All;CL5254.Contig9_All;CL3616.Contig10_All;CL660.Contig1_All;CL2392.Contig2_All;CL5254.Contig8_All;CL248.Contig6_All;CL10689.Contig2_All;CL319.Contig24_All;Unigene38501_All;CL3310.Contig3_All;CL10045.Contig1_All;Unigene37467_All;CL248.Contig10_All;Unigene28484_All;CL396…	K01601+K00029+K01807+K01595+K00025+K14272+K00028+K01803+K00134+K01783+K00026+K01610+K01602+K14455+K01623+K00814+K03841+K01624+K14454+K00927+K00615
Flavonoid biosynthesis	55	288	0.190972222222222	0.9157188	9.999946e-01	ko00941	Metabolism	Biosynthesis of other secondary metabolites	Unigene37551_All;Unigene31950_All;CL6995.Contig4_All;CL18136.Contig4_All;CL11901.Contig6_All;CL1377.Contig2_All;CL18587.Contig2_All;CL14516.Contig3_All;CL20748.Contig2_All;Unigene27571_All;CL1377.Contig9_All;CL276.Contig1_All;CL11399.Contig6_All;Unigene17240_All;CL7436.Contig1_All;CL1022.Contig2_All;Unigene2425_All;CL3407.Contig6_All;Unigene36767_All;CL11399.Contig7_All;Unigene7250_All;Unigene229…	K00487+K13065+K05278+K13081+K00588+K13082+K01859+K00475+K05277+K08695+K05280+K13080
Starch and sucrose metabolism	247	1196	0.206521739130435	0.9178052	9.999946e-01	ko00500	Metabolism	Carbohydrate metabolism	Unigene43327_All;CL13183.Contig3_All;CL1568.Contig32_All;CL4260.Contig2_All;CL286.Contig7_All;CL3241.Contig2_All;CL14479.Contig1_All;CL9920.Contig2_All;CL17751.Contig2_All;CL286.Contig13_All;CL3535.Contig1_All;CL1121.Contig9_All;CL13618.Contig2_All;Unigene28108_All;CL3241.Contig1_All;CL2097.Contig2_All;CL4555.Contig3_All;CL14114.Contig3_All;CL11957.Contig1_All;CL2887.Contig9_All;CL3783.Contig8_Al…	K01051+K13648+K01087+K00844+K01810+K01194+K01213+K01176+K16055+K00695+K01187+K01193+K01188+K08679+K00699+K15920+K01179+K00700+K01835+K00975+K05350+K00688+K05349+K00963+K00847+K08678+K01177+K00696+K01513+K01184+K00703+K00012+K18447+K00705
Valine, leucine and isoleucine biosynthesis	29	162	0.179012345679012	0.926618	9.999946e-01	ko00290	Metabolism	Amino acid metabolism	CL4661.Contig4_All;CL2462.Contig3_All;CL13803.Contig6_All;CL12132.Contig2_All;CL12132.Contig5_All;CL12132.Contig1_All;CL14595.Contig4_All;Unigene121_All;CL11129.Contig8_All;CL13803.Contig5_All;CL12132.Contig3_All;CL13803.Contig4_All;CL17091.Contig1_All;CL8979.Contig3_All;CL8982.Contig3_All;Unigene31010_All;Unigene5432_All;CL4661.Contig6_All;CL5846.Contig3_All;Unigene46337_All;CL11647.Contig2_All;…	K01652+K00826+K01649+K01653+K00053+K01687+K01704+K01754
Tropane, piperidine and pyridine alkaloid biosynthesis	27	152	0.177631578947368	0.9270298	9.999946e-01	ko00960	Metabolism	Biosynthesis of other secondary metabolites	CL7227.Contig1_All;CL433.Contig3_All;CL16380.Contig1_All;CL15186.Contig4_All;CL3755.Contig3_All;CL2132.Contig36_All;CL15186.Contig1_All;CL14114.Contig1_All;CL13071.Contig4_All;CL9716.Contig5_All;Unigene39696_All;CL296.Contig1_All;Unigene14271_All;Unigene20698_All;Unigene15743_All;CL267.Contig3_All;CL4858.Contig6_All;CL15563.Contig2_All;CL296.Contig2_All;CL18254.Contig1_All;CL12934.Contig3_All;Uni…	K08081+K00276+K14455+K00815+K00811+K14454
Caffeine metabolism	3	24	0.125	0.9276411	9.999946e-01	ko00232	Metabolism	Biosynthesis of other secondary metabolites	Unigene74327_All;CL12978.Contig5_All;CL12978.Contig3_All	K00365
Stilbenoid, diarylheptanoid and gingerol biosynthesis	37	203	0.182266009852217	0.9317224	9.999946e-01	ko00945	Metabolism	Biosynthesis of other secondary metabolites	Unigene1918_All;Unigene37551_All;Unigene31950_All;CL6204.Contig1_All;CL3508.Contig1_All;CL11901.Contig6_All;CL1377.Contig2_All;CL18587.Contig2_All;Unigene27571_All;CL1377.Contig9_All;CL276.Contig1_All;CL6204.Contig3_All;Unigene17240_All;CL588.Contig11_All;CL3407.Contig6_All;Unigene46515_All;Unigene36767_All;Unigene7250_All;Unigene2297_All;Unigene29613_All;CL17424.Contig1_All;CL6543.Contig2_All;CL…	K16040+K00487+K13065+K00517+K00588
Anthocyanin biosynthesis	2	18	0.111111111111111	0.9338504	9.999946e-01	ko00942	Metabolism	Biosynthesis of other secondary metabolites	Unigene12184_All;Unigene45665_All	K12938+K12930
Citrate cycle (TCA cycle)	89	457	0.194748358862144	0.9340664	9.999946e-01	ko00020	Metabolism	Carbohydrate metabolism	CL1901.Contig1_All;CL5668.Contig8_All;CL11431.Contig3_All;CL2149.Contig4_All;CL6081.Contig3_All;CL16686.Contig2_All;Unigene2475_All;Unigene46409_All;CL6081.Contig1_All;Unigene9081_All;CL15939.Contig1_All;CL6688.Contig3_All;CL396.Contig1_All;CL3215.Contig3_All;CL688.Contig3_All;CL14706.Contig2_All;Unigene39817_All;Unigene1996_All;CL3215.Contig10_All;CL5668.Contig6_All;CL3215.Contig6_All;Unigene385…	K00236+K00025+K01681+K01648+K00382+K00031+K00234+K00164+K00161+K00026+K01610+K00627+K01899+K00658+K00162+K01900+K01647+K00030
Glycerophospholipid metabolism	121	611	0.198036006546645	0.9367425	9.999946e-01	ko00564	Metabolism	Lipid metabolism	CL15118.Contig3_All;CL11967.Contig2_All;CL3785.Contig3_All;CL17381.Contig3_All;CL5183.Contig3_All;CL7179.Contig3_All;CL15712.Contig2_All;CL6932.Contig1_All;CL8512.Contig5_All;CL19496.Contig2_All;CL119.Contig4_All;CL3457.Contig3_All;CL6494.Contig7_All;CL4461.Contig13_All;CL8138.Contig3_All;CL3457.Contig1_All;CL302.Contig1_All;CL3457.Contig4_All;CL7179.Contig14_All;CL12885.Contig1_All;CL6494.Contig…	K15728+K01115+K01126+K00993+K00901+K14674+K18696+K00550+K00006+K00981+K00655+K16818+K14156+K01517+K01049+K06130+K01047+K05929+K18693+K13519+K01114+K13513+K00894+K00968+K13508+K16342+K01613+K00999+K13523+K08744+K06123+K00995+K13510+K00967+K13506+K00111
Tyrosine metabolism	50	269	0.185873605947955	0.9387843	9.999946e-01	ko00350	Metabolism	Amino acid metabolism	CL1706.Contig10_All;Unigene17766_All;CL4879.Contig7_All;CL13868.Contig2_All;CL16380.Contig1_All;CL1706.Contig3_All;CL15186.Contig4_All;CL3755.Contig3_All;CL3604.Contig3_All;CL2132.Contig36_All;CL4410.Contig3_All;Unigene22524_All;CL15186.Contig1_All;CL4410.Contig4_All;Unigene30879_All;CL14114.Contig1_All;CL13071.Contig4_All;CL9716.Contig5_All;Unigene15600_All;CL13819.Contig4_All;CL296.Contig1_All;…	K01592+K07253+K00121+K00276+K14455+K00457+K00422+K01557+K00815+K00811+K18857+K14454+K00451+K02510+K01555
Ascorbate and aldarate metabolism	63	333	0.189189189189189	0.9398888	9.999946e-01	ko00053	Metabolism	Carbohydrate metabolism	CL2208.Contig4_All;CL3783.Contig8_All;CL836.Contig1_All;CL21214.Contig2_All;CL1233.Contig1_All;CL277.Contig3_All;CL1288.Contig5_All;CL836.Contig4_All;CL836.Contig8_All;CL1233.Contig2_All;CL836.Contig3_All;CL3987.Contig2_All;CL277.Contig4_All;CL8669.Contig1_All;Unigene7798_All;Unigene13163_All;CL14841.Contig2_All;CL1288.Contig6_All;CL13954.Contig2_All;CL277.Contig6_All;Unigene46550_All;CL6239.Cont…	K00423+K00699+K00469+K12447+K17744+K08232+K00434+K00128+K10046+K00012+K14190+K14085+K16190+K00225
N-Glycan biosynthesis	72	377	0.190981432360743	0.9405772	9.999946e-01	ko00510	Metabolism	Glycan biosynthesis and metabolism	CL2416.Contig4_All;Unigene48728_All;CL3798.Contig1_All;CL8916.Contig2_All;CL10472.Contig2_All;CL8916.Contig1_All;Unigene38420_All;CL10472.Contig3_All;CL20857.Contig2_All;CL10533.Contig1_All;CL7141.Contig9_All;CL15701.Contig4_All;CL3798.Contig2_All;Unigene17898_All;CL3798.Contig4_All;CL7141.Contig18_All;Unigene31093_All;Unigene42646_All;CL3550.Contig10_All;Unigene31786_All;CL18546.Contig1_All;CL10…	K12667+K05546+K12668+K07432+K01231+K09658+K07252+K12666+K12669+K09659+K03845+K14484+K00902+K00736+K03844+K00721+K07151+K01001+K03843+K00737+K03846+K03848+K07441+K00729+K03842
Valine, leucine and isoleucine degradation	68	360	0.188888888888889	0.9480108	9.999946e-01	ko00280	Metabolism	Amino acid metabolism	CL2462.Contig3_All;CL4706.Contig2_All;CL16686.Contig2_All;CL11602.Contig2_All;CL7804.Contig2_All;CL13803.Contig6_All;CL9279.Contig4_All;CL2216.Contig7_All;CL5062.Contig3_All;CL7131.Contig1_All;CL14595.Contig4_All;CL21157.Contig1_All;Unigene7798_All;CL14841.Contig2_All;CL11129.Contig8_All;CL11874.Contig2_All;CL5062.Contig2_All;Unigene39953_All;CL191.Contig3_All;CL12504.Contig4_All;CL13803.Contig5_…	K00826+K01641+K00382+K01640+K00020+K00626+K05607+K18660+K00249+K00128+K07513+K00253+K01968+K00140+K14085+K05605+K00166
Glycolysis / Gluconeogenesis	147	748	0.196524064171123	0.9630283	9.999946e-01	ko00010	Metabolism	Carbohydrate metabolism	CL4260.Contig2_All;CL286.Contig7_All;CL286.Contig13_All;CL4879.Contig7_All;CL1097.Contig10_All;CL2887.Contig9_All;CL286.Contig6_All;CL2392.Contig2_All;Unigene38501_All;CL16686.Contig2_All;CL2508.Contig1_All;CL286.Contig12_All;CL15020.Contig2_All;CL5592.Contig4_All;CL286.Contig10_All;CL3310.Contig3_All;CL2335.Contig4_All;CL6688.Contig3_All;CL1150.Contig3_All;CL4576.Contig2_All;CL16132.Contig2_All;…	K00844+K01810+K00121+K01895+K01803+K00382+K01835+K15634+K00850+K00134+K00161+K01834+K00873+K01610+K00627+K01623+K01792+K00128+K00162+K18857+K03841+K01624+K01785+K01689+K00927+K14085+K03103
Glycosylphosphatidylinositol(GPI)-anchor biosynthesis	28	167	0.167664670658683	0.9676491	9.999946e-01	ko00563	Metabolism	Glycan biosynthesis and metabolism	CL13083.Contig3_All;CL13083.Contig2_All;Unigene38420_All;CL13083.Contig1_All;Unigene1604_All;CL9632.Contig1_All;CL67.Contig12_All;CL13083.Contig4_All;CL2743.Contig3_All;CL12460.Contig6_All;Unigene27607_All;CL7916.Contig14_All;Unigene51263_All;CL9560.Contig4_All;Unigene15332_All;CL10121.Contig2_All;Unigene17997_All;CL6247.Contig5_All;Unigene51448_All;CL16506.Contig3_All;Unigene16093_All;CL17289.Co…	K11001+K09658+K03857+K05285+K03434+K05283+K03860+K05289+K05293+K05292+K03859+K05294+K03861+K05291+K05288+K07541
Glycine, serine and threonine metabolism	81	436	0.185779816513761	0.9740115	9.999946e-01	ko00260	Metabolism	Amino acid metabolism	CL6966.Contig2_All;CL21009.Contig1_All;CL1431.Contig1_All;CL7597.Contig3_All;CL13315.Contig5_All;CL16380.Contig1_All;CL16686.Contig2_All;CL15020.Contig2_All;CL10112.Contig3_All;CL13315.Contig6_All;CL5031.Contig1_All;CL1150.Contig3_All;Unigene2349_All;Unigene13403_All;CL7751.Contig3_All;CL15186.Contig4_All;CL7785.Contig2_All;CL7785.Contig1_All;CL426.Contig11_All;CL5737.Contig5_All;CL10112.Contig1_…	K00872+K00600+K14272+K00281+K00276+K00382+K15634+K06001+K01834+K01697+K02437+K00130+K15919+K00108+K00827+K01696+K00058+K12524+K14085+K01733+K00605+K00133+K01079+K15918+K01758+K00499+K00928+K00639+K01754+K01695
Non-homologous end-joining	3	30	0.1	0.9763142	9.999946e-01	ko03450	Genetic Information Processing	Replication and repair	CL1140.Contig2_All;CL10271.Contig1_All;CL18273.Contig3_All	K04799+K10865
Isoquinoline alkaloid biosynthesis	28	171	0.16374269005848	0.977282	9.999946e-01	ko00950	Metabolism	Biosynthesis of other secondary metabolites	CL1706.Contig10_All;CL13868.Contig2_All;CL16380.Contig1_All;CL1706.Contig3_All;CL15186.Contig4_All;CL3755.Contig3_All;CL2132.Contig36_All;CL4410.Contig3_All;CL15186.Contig1_All;CL4410.Contig4_All;CL14114.Contig1_All;CL13071.Contig4_All;CL9716.Contig5_All;Unigene15600_All;CL296.Contig1_All;Unigene14271_All;Unigene20698_All;Unigene15743_All;CL267.Contig3_All;CL4858.Contig6_All;CL15563.Contig2_All;C…	K01592+K00276+K14455+K00422+K00815+K00811+K14454
Glycosphingolipid biosynthesis - globo series	7	56	0.125	0.9786136	9.999946e-01	ko00603	Metabolism	Glycan biosynthesis and metabolism	CL1321.Contig2_All;Unigene3248_All;Unigene767_All;Unigene5478_All;Unigene31548_All;CL16020.Contig1_All;Unigene16230_All	K07407+K01988+K12373
C5-Branched dibasic acid metabolism	10	74	0.135135135135135	0.9795414	9.999946e-01	ko00660	Metabolism	Carbohydrate metabolism	CL4661.Contig4_All;Unigene121_All;CL17091.Contig1_All;CL8982.Contig3_All;Unigene31010_All;CL4661.Contig6_All;Unigene46337_All;CL11647.Contig2_All;CL4661.Contig2_All;Unigene13882_All	K01652+K01653+K01704
Diterpenoid biosynthesis	18	121	0.148760330578512	0.9840372	9.999946e-01	ko00904	Metabolism	Metabolism of terpenoids and polyketides	CL8389.Contig5_All;CL8389.Contig4_All;Unigene28684_All;Unigene10327_All;CL797.Contig3_All;CL18552.Contig7_All;CL19850.Contig2_All;Unigene46378_All;Unigene15706_All;Unigene25964_All;Unigene17799_All;Unigene10316_All;Unigene17231_All;Unigene10262_All;CL11399.Contig4_All;CL11399.Contig3_All;Unigene51427_All;Unigene19458_All	K04124+K04125+K13070+K17961+K05282+K04123
Tryptophan metabolism	39	234	0.166666666666667	0.986087	9.999946e-01	ko00380	Metabolism	Amino acid metabolism	CL6739.Contig5_All;Unigene21972_All;CL15939.Contig1_All;CL9279.Contig4_All;CL19518.Contig1_All;Unigene7798_All;CL14841.Contig2_All;CL6739.Contig6_All;Unigene1064_All;CL12742.Contig3_All;CL1564.Contig10_All;CL12742.Contig2_All;CL8840.Contig3_All;CL18869.Contig1_All;Unigene23113_All;CL10410.Contig1_All;Unigene29819_All;CL17748.Contig3_All;Unigene9272_All;CL12378.Contig1_All;Unigene10532_All;CL18869…	K01426+K16903+K00164+K00626+K03781+K00128+K07408+K11820+K11816+K14085
Carbon metabolism	364	1806	0.201550387596899	0.9871169	9.999946e-01	ko01200	Metabolism	Global and overview maps	CL6839.Contig1_All;CL6839.Contig5_All;CL4260.Contig2_All;CL286.Contig7_All;CL248.Contig7_All;CL6839.Contig3_All;CL286.Contig13_All;CL10235.Contig4_All;CL2636.Contig2_All;CL5254.Contig11_All;CL21009.Contig1_All;CL12368.Contig5_All;CL1901.Contig1_All;CL5668.Contig8_All;CL1847.Contig4_All;Unigene1265_All;CL1431.Contig1_All;CL7597.Contig3_All;CL11431.Contig3_All;CL13315.Contig5_All;CL5254.Contig9_All…	K01963+K01601+K00844+K01810+K00029+K00036+K01807+K01595+K00600+K00261+K00236+K00025+K00640+K00033+K14272+K01681+K00281+K00028+K00121+K01895+K01803+K02160+K01738+K00382+K00031+K00234+K15634+K00164+K00850+K00134+K00851+K00863+K00161+K01783+K01834+K19269+K01962+K00873+K01057+K00948+K00626+K00026+K01610+K00297+K01602+K00627+K01899+K14455+K15919+K03781+K01623+K00249+K00658+K17865+K00162+K00814+K01070+…
Glyoxylate and dicarboxylate metabolism	88	487	0.180698151950719	0.9901765	9.999946e-01	ko00630	Metabolism	Carbohydrate metabolism	CL6839.Contig5_All;CL6839.Contig3_All;CL21009.Contig1_All;CL5668.Contig8_All;CL1431.Contig1_All;CL7597.Contig3_All;CL11431.Contig3_All;CL13315.Contig5_All;CL4745.Contig6_All;CL16686.Contig2_All;CL13315.Contig6_All;Unigene9081_All;CL1094.Contig6_All;Unigene6229_All;CL7785.Contig2_All;CL7785.Contig1_All;CL9279.Contig4_All;CL396.Contig1_All;CL19787.Contig2_All;CL688.Contig3_All;CL5737.Contig5_All;CL…	K01601+K00600+K00025+K14272+K01681+K00281+K01915+K00382+K19269+K00284+K02437+K00626+K00026+K01602+K15919+K03781+K17865+K01647+K11517+K00122+K00605+K18121+K15918+K01455
Pentose and glucuronate interconversions	91	502	0.181274900398406	0.9902204	9.999946e-01	ko00040	Metabolism	Carbohydrate metabolism	Unigene43327_All;CL3241.Contig2_All;CL9920.Contig2_All;CL17751.Contig2_All;CL3241.Contig1_All;CL3783.Contig8_All;CL16025.Contig2_All;CL21214.Contig2_All;CL10045.Contig1_All;CL11698.Contig10_All;CL19038.Contig4_All;Unigene22861_All;CL15700.Contig1_All;Unigene22989_All;Unigene12011_All;Unigene3018_All;CL18993.Contig1_All;Unigene7798_All;CL17151.Contig4_All;CL14841.Contig2_All;CL10334.Contig2_All;CL…	K01051+K01213+K00699+K01728+K12447+K01783+K00875+K00011+K00963+K00128+K01184+K00012+K16190+K00008+K01805
2-Oxocarboxylic acid metabolism	88	504	0.174603174603175	0.9967471	9.999946e-01	ko01210	Metabolism	Global and overview maps	CL132.Contig2_All;CL215.Contig9_All;CL7597.Contig3_All;CL11431.Contig3_All;CL4661.Contig4_All;CL2462.Contig3_All;CL737.Contig4_All;Unigene2475_All;Unigene9081_All;CL13803.Contig6_All;CL12132.Contig2_All;CL12132.Contig5_All;CL747.Contig1_All;CL688.Contig3_All;CL3755.Contig3_All;CL12132.Contig1_All;CL14595.Contig4_All;CL215.Contig11_All;Unigene121_All;CL215.Contig7_All;CL8968.Contig1_All;Unigene522…	K12153+K00145+K14272+K01681+K01652+K00826+K00620+K00031+K01649+K14682+K14455+K01438+K00814+K11820+K00811+K01647+K00030+K01653+K14454+K14677+K00053+K01687+K01704+K00818+K00133+K00928
Fatty acid elongation	22	160	0.1375	0.9976302	9.999946e-01	ko00062	Metabolism	Lipid metabolism	CL4572.Contig5_All;CL1746.Contig2_All;CL8821.Contig1_All;CL4572.Contig2_All;CL11793.Contig6_All;CL1746.Contig6_All;Unigene30920_All;CL16873.Contig2_All;CL3649.Contig17_All;CL4848.Contig5_All;Unigene10536_All;Unigene37970_All;Unigene21937_All;CL2697.Contig3_All;Unigene33218_All;CL17050.Contig2_All;Unigene36533_All;CL13449.Contig2_All;CL17050.Contig1_All;Unigene24170_All;CL3649.Contig8_All;CL3649.C…	K01074+K18880+K15397+K10703+K10258+K10251
RNA transport	338	1746	0.193585337915235	0.9987611	9.999946e-01	ko03013	Genetic Information Processing	Translation	CL5585.Contig7_All;CL10968.Contig2_All;CL16886.Contig4_All;CL6314.Contig3_All;Unigene7175_All;Unigene2561_All;CL801.Contig12_All;CL1378.Contig8_All;CL7223.Contig7_All;CL6551.Contig1_All;CL7223.Contig8_All;CL294.Contig4_All;CL8210.Contig6_All;CL6692.Contig1_All;CL4710.Contig3_All;CL1190.Contig3_All;CL4769.Contig5_All;CL8719.Contig2_All;CL11255.Contig5_All;CL4769.Contig4_All;CL3500.Contig3_All;Unig…	K13171+K13126+K03252+K12875+K12160+K12877+K09291+K14299+K14326+K03254+K03231+K07936+K14327+K03260+K03243+K12812+K03113+K14319+K12879+K14306+K14309+K03248+K00784+K14317+K14297+K14328+K13174+K14301+K14323+K12881+K14324+K03238+K14325+K03241+K03537+K14525+K14312+K14300+K14292+K14293+K03236+K10577+K13114+K03262+K03680+K03239+K03247+K03246+K03539+K03257+K03245+K18213+K14307+K03250+K03259+K14314+K14290+…
Metabolic pathways	2535	11956	0.212027433924389	0.9989947	9.999946e-01	ko01100	Metabolism	Global and overview maps	CL16375.Contig1_All;Unigene847_All;CL13329.Contig1_All;CL6839.Contig1_All;CL4576.Contig14_All;Unigene32202_All;CL1743.Contig1_All;CL4088.Contig2_All;Unigene43327_All;Unigene47254_All;CL1715.Contig4_All;CL3889.Contig2_All;CL1706.Contig10_All;CL13875.Contig1_All;CL706.Contig4_All;CL4240.Contig3_All;CL13875.Contig3_All;CL6839.Contig5_All;CL3079.Contig2_All;CL4455.Contig3_All;CL1711.Contig6_All;CL316…	K02111+K03020+K02712+K01963+K05575+K03883+K03006+K01051+K05582+K03009+K01592+K03016+K03046+K02145+K01601+K01662+K02152+K02635+K02689+K15728+K01087+K12667+K02140+K17398+K08081+K00844+K01810+K03007+K03946+K03012+K02704+K00029+K01194+K01633+K01213+K02112+K02261+K03955+K00423+K02151+K00036+K03878+K03935+K05546+K02705+K02132+K01807+K11262+K01176+K10775+K00872+K01062+K01595+K00600+K01183+K03952+K03934+…
Phenylalanine, tyrosine and tryptophan biosynthesis	51	330	0.154545454545455	0.9992276	9.999946e-01	ko00400	Metabolism	Amino acid metabolism	CL2605.Contig1_All;CL11682.Contig6_All;CL5614.Contig13_All;CL11682.Contig1_All;CL10112.Contig3_All;CL9115.Contig6_All;Unigene2349_All;CL9115.Contig1_All;CL3755.Contig3_All;CL10112.Contig1_All;CL18448.Contig3_All;CL10112.Contig6_All;CL14114.Contig1_All;CL13071.Contig4_All;CL3826.Contig20_All;CL9716.Contig5_All;CL2470.Contig2_All;CL13873.Contig2_All;CL15036.Contig1_All;CL2763.Contig1_All;CL14580.Co…	K01626+K05359+K01817+K06001+K00800+K14455+K00891+K00815+K01696+K00811+K01657+K13832+K14454+K01609+K01735+K01850+K15227+K00766+K01695
Glutathione metabolism	82	494	0.165991902834008	0.9992841	9.999946e-01	ko00480	Metabolism	Metabolism of other amino acids	CL10235.Contig4_All;CL15311.Contig2_All;Unigene1265_All;CL14206.Contig1_All;CL8225.Contig4_All;CL8225.Contig5_All;CL7484.Contig9_All;CL623.Contig2_All;Unigene2475_All;Unigene7525_All;CL10465.Contig3_All;CL19824.Contig3_All;CL13560.Contig3_All;CL2925.Contig14_All;CL2385.Contig11_All;CL12903.Contig2_All;CL12765.Contig1_All;CL3987.Contig2_All;Unigene38080_All;Unigene44802_All;CL10329.Contig2_All;CL6…	K00036+K00432+K00033+K18592+K00799+K01919+K00031+K01256+K00797+K00434+K00383+K01255+K01581+K10807+K01469
Phenylpropanoid biosynthesis	135	764	0.176701570680628	0.9992846	9.999946e-01	ko00940	Metabolism	Biosynthesis of other secondary metabolites	CL182.Contig15_All;CL182.Contig4_All;CL182.Contig13_All;CL1882.Contig13_All;CL14114.Contig3_All;CL7888.Contig2_All;Unigene37551_All;Unigene39527_All;CL501.Contig3_All;CL5233.Contig4_All;CL3437.Contig5_All;CL5801.Contig2_All;Unigene31950_All;CL2938.Contig2_All;CL5801.Contig3_All;CL6439.Contig6_All;CL2006.Contig18_All;CL2006.Contig1_All;CL182.Contig11_All;Unigene6383_All;CL2381.Contig1_All;Unigene7…	K10775+K00430+K01188+K00487+K01904+K05350+K13065+K09753+K12355+K00588+K05349+K00083+K11188+K13066+K09755
Biosynthesis of secondary metabolites	1253	6236	0.200930083386786	0.999994	9.999946e-01	ko01110	Metabolism	Global and overview maps	CL6839.Contig1_All;CL1706.Contig10_All;CL3079.Contig2_All;Unigene6673_All;CL15118.Contig3_All;CL7227.Contig1_All;CL4260.Contig2_All;CL286.Contig7_All;CL5243.Contig5_All;CL132.Contig2_All;CL286.Contig13_All;CL10235.Contig4_All;CL2636.Contig2_All;CL3009.Contig5_All;CL182.Contig15_All;CL6966.Contig2_All;Unigene42350_All;CL12228.Contig3_All;CL21009.Contig1_All;CL433.Contig3_All;CL10949.Contig5_All;CL…	K01963+K01592+K01662+K13496+K15728+K08081+K00844+K01810+K13030+K12153+K00036+K01807+K11262+K10775+K00872+K01062+K15813+K00600+K01756+K00236+K05933+K01115+K00025+K00640+K00033+K14173+K00145+K09835+K14272+K01681+K00281+K04124+K00264+K00430+K00121+K00232+K01188+K01895+K01626+K08233+K00487+K01652+K00276+K05359+K01952+K00826+K01641+K01803+K02160+K01648+K00993+K08241+K00700+K01738+K01817+K00620+K00382+…
Biosynthesis of amino acids	286	1600	0.17875	0.9999946	9.999946e-01	ko01230	Metabolism	Global and overview maps	CL2636.Contig2_All;CL6966.Contig2_All;CL21009.Contig1_All;CL1847.Contig4_All;CL1431.Contig1_All;CL215.Contig9_All;CL7597.Contig3_All;CL11431.Contig3_All;CL13033.Contig3_All;CL13033.Contig2_All;CL660.Contig1_All;CL13033.Contig9_All;CL2605.Contig1_All;CL4661.Contig4_All;CL11682.Contig6_All;CL2462.Contig3_All;CL13033.Contig8_All;CL2392.Contig2_All;CL13033.Contig4_All;CL4745.Contig6_All;CL7729.Contig…	K01807+K00872+K00600+K00640+K00145+K14272+K01681+K00264+K01626+K01652+K05359+K00826+K01803+K01915+K01738+K01817+K00620+K00031+K15634+K06001+K00800+K00850+K00134+K01783+K01834+K01697+K00873+K00948+K01649+K14682+K00789+K00549+K14455+K01623+K01693+K00891+K01438+K00814+K00815+K01696+K00058+K00811+K01647+K01476+K01657+K13832+K00030+K01624+K12524+K01653+K14454+K01689+K12657+K01940+K01609+K00927+K01714+…
